# Supplementary material for: How many markers are needed to robustly determine a cell’s type?
Source: iScience. 2022 Jan 10;25(1):103378. doi: 10.1016/j.isci.2021.103378 (PMC8786641; doi:10.1016/j.isci.2021.103378)
Supplement: Data S2. Subclass-level markers, related to STAR Methods [file mmc1.csv]

group	cell_type	rank	gene	recurrence	auroc	fold_change	fold_change_detection	expression	precision	recall	population_size	n_datasets	scSS	snSS	scCv2	snCv2	snCv3M	scCv3	snCv3Z
Non-Neuronal	Astro	1	Slc1a2	6	0.99576940047798	79.3279699405929	3.92524147770747	6011.87692044748	0.627385181622324	0.995733607562348	2775.14285714286	7	FALSE	TRUE	TRUE	TRUE	TRUE	TRUE	TRUE
Non-Neuronal	Astro	2	Ntm	6	0.978976709726144	18.6718752472134	3.09427801773245	3039.71531045843	0.59112757924915	0.990500324889028	2775.14285714286	7	FALSE	TRUE	TRUE	TRUE	TRUE	TRUE	TRUE
Non-Neuronal	Astro	3	Slc1a3	6	0.972470215809476	16.1644207731666	3.71566291506626	3039.49177777742	0.620450091998557	0.979705325512092	2775.14285714286	7	FALSE	TRUE	TRUE	TRUE	TRUE	TRUE	TRUE
Non-Neuronal	Astro	4	Gabrb1	6	0.958025625124329	48.2320315832655	5.0035640569151	1849.91335020562	0.6830098163215	0.935591131843166	2775.14285714286	7	FALSE	TRUE	TRUE	TRUE	TRUE	TRUE	TRUE
Non-Neuronal	Astro	5	Tspan7	6	0.956185514855567	12.6827708766861	2.16279469500566	2402.95678176139	0.50717120251363	0.966620919852654	2775.14285714286	7	FALSE	TRUE	TRUE	TRUE	TRUE	TRUE	TRUE
Non-Neuronal	Astro	6	Nrxn1	6	0.955990507588102	15.5123731564758	2.57531013274322	3668.8654580947	0.546427971492228	0.968708803639553	2775.14285714286	7	FALSE	TRUE	TRUE	TRUE	TRUE	TRUE	TRUE
Non-Neuronal	Astro	7	Dclk1	6	0.948939325011418	22.801006304834	3.47222397447709	1724.11795515299	0.61583677013473	0.944216687454912	2775.14285714286	7	FALSE	TRUE	TRUE	TRUE	TRUE	TRUE	TRUE
Non-Neuronal	Astro	8	Cpe	6	0.944427465428802	10.4913230189499	2.46591217574555	2275.0982004165	0.539072831135115	0.962418822122817	2775.14285714286	7	FALSE	TRUE	TRUE	TRUE	TRUE	TRUE	TRUE
Non-Neuronal	Astro	9	Gm3764	6	0.943366833444536	35.4117413295513	6.60635213101835	1779.37072853283	0.752157421495461	0.923547713081603	2775.14285714286	7	FALSE	TRUE	TRUE	TRUE	TRUE	TRUE	TRUE
Non-Neuronal	Astro	10	Lsamp	6	0.939483290894102	8.12310725694308	2.37021683069442	5770.0799687047	0.522017801737618	0.963304593104299	2775.14285714286	7	FALSE	TRUE	TRUE	TRUE	TRUE	TRUE	TRUE
Non-Neuronal	Astro	11	Ntsr2	6	0.93880928515367	129.034627564267	22.268660778584	1135.52897216285	0.898686546188822	0.888117513899197	2775.14285714286	7	FALSE	TRUE	TRUE	TRUE	TRUE	TRUE	TRUE
Non-Neuronal	Astro	12	Gpc5	6	0.93386204425186	23.6162839385618	7.35200848771537	3454.27178019337	0.762051717066505	0.896185099288435	2775.14285714286	7	FALSE	TRUE	TRUE	TRUE	TRUE	TRUE	TRUE
Non-Neuronal	Astro	13	Sfxn5	6	0.932200577046969	34.5117196828645	11.4226849940963	523.195842281949	0.822311921809727	0.888439075602891	2775.14285714286	7	FALSE	TRUE	TRUE	TRUE	TRUE	TRUE	TRUE
Non-Neuronal	Astro	14	Ctnnd2	6	0.92591411809166	12.6572152288969	3.77002213753852	1486.98220351986	0.628570865706525	0.927091296720231	2775.14285714286	7	FALSE	TRUE	TRUE	TRUE	TRUE	TRUE	TRUE
Non-Neuronal	Astro	15	Htra1	6	0.924289788784367	15.3541036238493	4.13154259236879	1435.58433054757	0.644674442897237	0.900374464540367	2775.14285714286	7	FALSE	TRUE	TRUE	TRUE	TRUE	TRUE	TRUE
Non-Neuronal	Astro	16	Gja1	6	0.921212027697076	59.3553469265572	17.007235981934	1025.62313212942	0.841485899957967	0.879724937913089	2775.14285714286	7	FALSE	TRUE	TRUE	TRUE	TRUE	TRUE	TRUE
Non-Neuronal	Astro	17	Dtna	6	0.919891879020788	13.3074210196344	3.39097330183658	1313.2562468527	0.60581254272908	0.906124628647242	2775.14285714286	7	FALSE	TRUE	TRUE	TRUE	TRUE	TRUE	TRUE
Non-Neuronal	Astro	18	Luzp2	6	0.912910807291004	17.4774024272438	4.59884329310891	2955.87816146835	0.670953692506097	0.891879072479988	2775.14285714286	7	FALSE	TRUE	TRUE	TRUE	TRUE	TRUE	TRUE
Non-Neuronal	Astro	19	Pla2g7	6	0.912350870204938	49.9144716028406	21.0701856679125	917.592092480219	0.897275314053767	0.843989146981554	2775.14285714286	7	FALSE	TRUE	TRUE	TRUE	TRUE	TRUE	TRUE
Non-Neuronal	Astro	20	Clu	6	0.909775170439191	37.7154164837287	6.40504230396114	1614.37449268882	0.742240873380029	0.862555580301873	2775.14285714286	7	FALSE	TRUE	TRUE	TRUE	TRUE	TRUE	TRUE
Non-Neuronal	Astro	21	Msi2	6	0.90502927101389	8.79993320575412	2.78204408466493	940.944624332296	0.553790574467851	0.8907741035835	2775.14285714286	7	FALSE	TRUE	TRUE	TRUE	TRUE	TRUE	TRUE
Non-Neuronal	Astro	22	Prdx6	6	0.90277152718363	17.582720390868	4.59972583545878	1075.16466452615	0.664011314330639	0.851792325801195	2775.14285714286	7	FALSE	TRUE	TRUE	TRUE	TRUE	TRUE	TRUE
Non-Neuronal	Astro	23	F3	6	0.902231649757721	50.6729284481343	14.092146049667	1028.70514506358	0.836382537575829	0.827744871410967	2775.14285714286	7	FALSE	TRUE	TRUE	TRUE	TRUE	TRUE	TRUE
Non-Neuronal	Astro	24	Ndrg2	6	0.89981818855984	16.2548823721175	5.53868121188288	992.066514595091	0.699157075747977	0.858528277745974	2775.14285714286	7	FALSE	TRUE	TRUE	TRUE	TRUE	TRUE	TRUE
Non-Neuronal	Astro	25	Slc4a4	6	0.898985332439323	68.6657863413566	31.0656552081547	890.441479855977	0.896676444876568	0.808928077956825	2775.14285714286	7	FALSE	TRUE	TRUE	TRUE	TRUE	TRUE	TRUE
Non-Neuronal	Astro	26	Rorb	6	0.896716400732998	53.0720511228331	7.39152298616198	850.375298240837	0.740938795909867	0.825320437451582	2775.14285714286	7	FALSE	TRUE	TRUE	TRUE	TRUE	TRUE	TRUE
Non-Neuronal	Astro	27	Gpr37l1	6	0.89255897509124	17.2860196253083	7.05255671092267	1089.38009424886	0.759584392921418	0.843719742532652	2775.14285714286	7	FALSE	TRUE	TRUE	TRUE	TRUE	TRUE	TRUE
Non-Neuronal	Astro	28	Mt3	6	0.891536824291518	25.7506655417241	4.52810714301286	944.319773951778	0.66969379986427	0.850217452630094	2775.14285714286	7	FALSE	TRUE	TRUE	TRUE	TRUE	TRUE	TRUE
Non-Neuronal	Astro	29	Bcan	6	0.889399132636107	8.68620398401698	6.37432380070619	889.17816052011	0.745903704498156	0.890779200229377	2775.14285714286	7	FALSE	TRUE	TRUE	TRUE	TRUE	TRUE	TRUE
Non-Neuronal	Astro	30	Rmst	6	0.886396722624965	140.897933324208	74.0206474545544	479.705185167437	0.971406355111874	0.777265456903595	2775.14285714286	7	FALSE	TRUE	TRUE	TRUE	TRUE	TRUE	TRUE
Non-Neuronal	Astro	31	Prex2	6	0.88183309480341	19.6717006762829	8.54433377711206	946.974154868806	0.741642582361503	0.83965441198168	2775.14285714286	7	FALSE	TRUE	TRUE	TRUE	TRUE	TRUE	TRUE
Non-Neuronal	Astro	32	Ntrk2	6	0.8793530456998	13.4792932790034	4.72107728530322	941.846817015951	0.679529962377511	0.841007144785784	2775.14285714286	7	FALSE	TRUE	TRUE	TRUE	TRUE	TRUE	TRUE
Non-Neuronal	Astro	33	Rgs20	6	0.877380977077175	48.935592195765	20.5054664891403	721.158953647328	0.872530006416608	0.769244483159998	2775.14285714286	7	FALSE	TRUE	TRUE	TRUE	TRUE	TRUE	TRUE
Non-Neuronal	Astro	34	Acsbg1	6	0.87084009508083	102.69127090637	58.4123283144579	551.506977166238	0.954544965193669	0.751692053651142	2775.14285714286	7	FALSE	TRUE	TRUE	TRUE	TRUE	TRUE	TRUE
Non-Neuronal	Astro	35	Sparcl1	6	0.869134994225439	7.21604784275064	2.84763857826523	1942.10367107288	0.571631851216671	0.953740593696514	2775.14285714286	7	FALSE	TRUE	TRUE	TRUE	TRUE	TRUE	TRUE
Non-Neuronal	Astro	36	Trpm3	6	0.866723791692245	25.9851546215269	20.4092965293706	942.313428946228	0.813918913819687	0.765931460728381	2775.14285714286	7	FALSE	TRUE	TRUE	TRUE	TRUE	TRUE	TRUE
Non-Neuronal	Astro	37	Phkg1	6	0.865960870384619	76.8784552911304	43.5147237752155	515.572115859636	0.945588767131282	0.741920600281781	2775.14285714286	7	FALSE	TRUE	TRUE	TRUE	TRUE	TRUE	TRUE
Non-Neuronal	Astro	38	Slc7a10	6	0.861066822313106	97.0558483011076	45.525569426941	591.172410798078	0.943871141118325	0.732936257816845	2775.14285714286	7	FALSE	TRUE	TRUE	TRUE	TRUE	TRUE	TRUE
Non-Neuronal	Astro	39	S1pr1	6	0.859858979180168	12.6797177398678	7.73997603642621	807.395475303958	0.755695022834719	0.793376622600967	2775.14285714286	7	FALSE	TRUE	TRUE	TRUE	TRUE	TRUE	TRUE
Non-Neuronal	Astro	40	Atp1b2	6	0.858763354506353	12.9998027556348	5.39766164844056	642.976845372084	0.694849561872261	0.804438970813441	2775.14285714286	7	FALSE	TRUE	TRUE	TRUE	TRUE	TRUE	TRUE
Non-Neuronal	Astro	41	Trim9	6	0.8582348720923	28.1200676001053	10.9657045193722	580.112231065053	0.781847175122917	0.760630629132165	2775.14285714286	7	FALSE	TRUE	TRUE	TRUE	TRUE	TRUE	TRUE
Non-Neuronal	Astro	42	Slc39a12	6	0.856322923453571	128.459894477044	64.9536751747958	512.137948906917	0.960481918975235	0.721109109231974	2775.14285714286	7	FALSE	TRUE	TRUE	TRUE	TRUE	TRUE	TRUE
Non-Neuronal	Astro	43	Ttyh1	6	0.855622082994892	7.68373809064914	3.91363198637978	637.203664206637	0.645592213388778	0.82603969373053	2775.14285714286	7	FALSE	TRUE	TRUE	TRUE	TRUE	TRUE	TRUE
Non-Neuronal	Astro	44	Slc27a1	6	0.85344484711659	14.7616127900136	6.68431793292016	511.738402331967	0.746594047394903	0.768749173993061	2775.14285714286	7	FALSE	TRUE	TRUE	TRUE	TRUE	TRUE	TRUE
Non-Neuronal	Astro	45	Acsl3	6	0.851046759120534	6.64545620998319	2.97148536453339	919.125066407643	0.580541000339908	0.821037122843898	2775.14285714286	7	FALSE	TRUE	TRUE	TRUE	TRUE	TRUE	TRUE
Non-Neuronal	Astro	46	Npas3	6	0.843185812305812	7.4775984864709	4.6469082101669	880.875856081391	0.604533588707662	0.807127722451237	2775.14285714286	7	FALSE	TRUE	TRUE	TRUE	TRUE	TRUE	TRUE
Non-Neuronal	Astro	47	Fgfr3	6	0.838672136221766	92.1860533208613	39.8956347690023	373.404308972617	0.938719445203532	0.686405816187832	2775.14285714286	7	FALSE	TRUE	TRUE	TRUE	TRUE	TRUE	TRUE
Non-Neuronal	Astro	48	Id2	6	0.83827418626578	15.6753746441407	4.40645971406045	819.545882612361	0.665678948424815	0.757288116865436	2775.14285714286	7	FALSE	TRUE	TRUE	TRUE	TRUE	TRUE	TRUE
Non-Neuronal	Astro	49	Mmd2	6	0.838052880191516	14.5853538930925	6.32664778605086	519.491956787674	0.742346838783034	0.743193344893086	2775.14285714286	7	FALSE	TRUE	TRUE	TRUE	TRUE	TRUE	TRUE
Non-Neuronal	Astro	50	Gjb6	6	0.837973629286201	46.6845150630716	24.9347601141826	434.454707311966	0.886943932605697	0.696195658296641	2775.14285714286	7	FALSE	TRUE	TRUE	TRUE	TRUE	TRUE	TRUE
Non-Neuronal	Astro	51	Acsl6	6	0.837742471852657	43.7036110953642	23.1439404682161	410.676488241781	0.883836566893977	0.699665794368255	2775.14285714286	7	FALSE	TRUE	TRUE	TRUE	TRUE	TRUE	TRUE
Non-Neuronal	Astro	52	Scg3	6	0.835964540380848	27.3232829973599	6.46383166695473	587.654618996846	0.740895385730369	0.723409919267853	2775.14285714286	7	FALSE	TRUE	TRUE	TRUE	TRUE	TRUE	TRUE
Non-Neuronal	Astro	53	Trps1	6	0.835398752180395	8.59595985045594	3.27434174725623	690.846459020697	0.592079614108562	0.780306914371963	2775.14285714286	7	FALSE	TRUE	TRUE	TRUE	TRUE	TRUE	TRUE
Non-Neuronal	Astro	54	Meis2	6	0.831467025246611	13.0661002957153	6.25557874618901	408.287568053413	0.736559802520876	0.742279975931424	2775.14285714286	7	FALSE	TRUE	TRUE	TRUE	TRUE	TRUE	TRUE
Non-Neuronal	Astro	55	Nwd1	6	0.831164970760691	57.7653565599832	28.7764897720022	484.620475268856	0.91173359122841	0.679472549142703	2775.14285714286	7	FALSE	TRUE	TRUE	TRUE	TRUE	TRUE	TRUE
Non-Neuronal	Astro	56	Mt2	6	0.828293699426653	22.7285828400125	9.10353382820218	465.572759516707	0.780304579302325	0.694880558099699	2775.14285714286	7	FALSE	TRUE	TRUE	TRUE	TRUE	TRUE	TRUE
Non-Neuronal	Astro	57	Tnik	6	0.828094234679127	6.03532321425122	3.39433475958894	758.089044831765	0.60808317186316	0.784850800946349	2775.14285714286	7	FALSE	TRUE	TRUE	TRUE	TRUE	TRUE	TRUE
Non-Neuronal	Astro	58	Rora	6	0.827989340077494	5.6758912175563	2.54848547917873	1200.82771619692	0.544057727166557	0.784430721839289	2775.14285714286	7	FALSE	TRUE	TRUE	TRUE	TRUE	TRUE	TRUE
Non-Neuronal	Astro	59	Pbx1	6	0.827576680616134	6.65291445468557	2.9541903800133	633.663924947718	0.574957795672488	0.78360773927031	2775.14285714286	7	FALSE	TRUE	TRUE	TRUE	TRUE	TRUE	TRUE
Non-Neuronal	Astro	60	Fam107a	6	0.823812961844806	33.9429930511176	14.1083819088015	386.766238800346	0.860254322387975	0.673009051150557	2775.14285714286	7	FALSE	TRUE	TRUE	TRUE	TRUE	TRUE	TRUE
Non-Neuronal	Astro	61	Paqr8	6	0.821421363656611	17.5894840638464	11.0437089825998	447.22450411033	0.77867291304663	0.702036139511024	2775.14285714286	7	FALSE	TRUE	TRUE	TRUE	TRUE	TRUE	TRUE
Non-Neuronal	Astro	62	Nrcam	6	0.819055063891347	12.2090158828853	3.83766673364165	587.156169233322	0.636013193329037	0.745893859285944	2775.14285714286	7	FALSE	TRUE	TRUE	TRUE	TRUE	TRUE	TRUE
Non-Neuronal	Astro	63	Cxcl14	6	0.81881000893596	34.6528535690993	23.7004800596003	339.02638668722	0.888018426665407	0.666193422989741	2775.14285714286	7	FALSE	TRUE	TRUE	TRUE	TRUE	TRUE	TRUE
Non-Neuronal	Astro	64	Sox9	6	0.818719482245969	102.852480946997	68.1399893183441	282.454111314409	0.964250781332428	0.643808177350509	2775.14285714286	7	FALSE	TRUE	TRUE	TRUE	TRUE	TRUE	TRUE
Non-Neuronal	Astro	65	Lix1	6	0.818113796915336	37.6819452214272	20.6170699504693	302.985764813782	0.889290031432624	0.656799059677373	2775.14285714286	7	FALSE	TRUE	TRUE	TRUE	TRUE	TRUE	TRUE
Non-Neuronal	Astro	66	Prdm16	6	0.816078983971014	22.8778674566603	15.9442927432756	282.079110988518	0.852872984195959	0.676737570435264	2775.14285714286	7	FALSE	TRUE	TRUE	TRUE	TRUE	TRUE	TRUE
Non-Neuronal	Astro	67	Mgll	6	0.813991162610895	6.98892878956099	3.34147033543348	565.938798099221	0.603186378590467	0.757730456076447	2775.14285714286	7	FALSE	TRUE	TRUE	TRUE	TRUE	TRUE	TRUE
Non-Neuronal	Astro	68	Grin2c	6	0.813866005750374	242.138836016665	234.595355572017	333.353605773437	0.99081844801335	0.628938617631665	2775.14285714286	7	FALSE	TRUE	TRUE	TRUE	TRUE	TRUE	TRUE
Non-Neuronal	Astro	69	Cldn10	6	0.81122145887611	127.081903739594	41.0096675154367	462.424463515679	0.935973870376443	0.634252499312277	2775.14285714286	7	FALSE	TRUE	TRUE	TRUE	TRUE	TRUE	TRUE
Non-Neuronal	Astro	70	Rgs6	6	0.810564635455853	14.3218398259227	6.95182918415485	465.930470771218	0.745273771874674	0.680231827545049	2775.14285714286	7	FALSE	TRUE	TRUE	TRUE	TRUE	TRUE	TRUE
Non-Neuronal	Astro	71	Bmpr1b	6	0.810475038152646	103.267669278957	111.264671641034	290.476382447658	0.971668237646359	0.626467816558223	2775.14285714286	7	FALSE	TRUE	TRUE	TRUE	TRUE	TRUE	TRUE
Non-Neuronal	Astro	72	Id4	6	0.809612284523146	108.699192080475	62.2639841774688	344.918996773793	0.957445334671327	0.627348708610408	2775.14285714286	7	FALSE	TRUE	TRUE	TRUE	TRUE	TRUE	TRUE
Non-Neuronal	Astro	73	Ddhd1	6	0.808513342756736	9.89395745691245	3.95100592668843	502.523663061447	0.6363969168941	0.720839242377186	2775.14285714286	7	FALSE	TRUE	TRUE	TRUE	TRUE	TRUE	TRUE
Non-Neuronal	Astro	74	Gli3	6	0.808472565922912	59.6680723101827	53.2407196527191	248.887728950773	0.913844467221789	0.634484520546851	2775.14285714286	7	FALSE	TRUE	TRUE	TRUE	TRUE	TRUE	TRUE
Non-Neuronal	Astro	75	Farp1	6	0.806375683466447	6.28390849631671	3.9041269451785	266.911883259731	0.624426745767497	0.701597567918037	2775.14285714286	7	FALSE	TRUE	TRUE	TRUE	TRUE	TRUE	TRUE
Non-Neuronal	Astro	76	Hdac8	6	0.802320159959254	5.40583741394701	3.42227990503472	299.1072045566	0.606153745678627	0.726374810222408	2775.14285714286	7	FALSE	TRUE	TRUE	TRUE	TRUE	TRUE	TRUE
Non-Neuronal	Astro	77	Mfge8	6	0.797102775686765	13.011465958889	6.89410354053295	887.955949676531	0.727971866170926	0.780466273623334	2775.14285714286	7	FALSE	TRUE	TRUE	TRUE	TRUE	TRUE	TRUE
Non-Neuronal	Astro	78	Glud1	6	0.795054945865724	5.95590393339874	2.98798068033097	477.026025682697	0.57884054400839	0.719522163642467	2775.14285714286	7	FALSE	TRUE	TRUE	TRUE	TRUE	TRUE	TRUE
Non-Neuronal	Astro	79	Kcnk1	6	0.793443915303786	40.930310026125	15.4399841542684	389.603386254388	0.836306285476382	0.625534958357003	2775.14285714286	7	FALSE	TRUE	TRUE	TRUE	TRUE	TRUE	TRUE
Non-Neuronal	Astro	80	Btbd17	6	0.791880303765947	131.166872588061	83.5950337198258	345.581522942451	0.973044608912828	0.589840036551003	2775.14285714286	7	FALSE	TRUE	TRUE	TRUE	TRUE	TRUE	TRUE
Non-Neuronal	Astro	81	Mapk4	6	0.791305769270223	18.1995182382869	18.6587676782162	208.753006822858	0.842540735841299	0.622829320842016	2775.14285714286	7	FALSE	TRUE	TRUE	TRUE	TRUE	TRUE	TRUE
Non-Neuronal	Astro	82	Dbx2	6	0.78732580166643	53.6967553504665	36.5452688964843	289.112093752593	0.929817590357498	0.589967146903294	2775.14285714286	7	FALSE	TRUE	TRUE	TRUE	TRUE	TRUE	TRUE
Non-Neuronal	Astro	83	Phka1	6	0.785560175266593	9.02108143241813	5.88621088356957	442.756894267283	0.718511729183071	0.655089800793978	2775.14285714286	7	FALSE	TRUE	TRUE	TRUE	TRUE	TRUE	TRUE
Non-Neuronal	Astro	84	Vegfa	6	0.779880984037929	9.44033160928681	5.07441056617711	396.823495227766	0.69285781141576	0.651336626806615	2775.14285714286	7	FALSE	TRUE	TRUE	TRUE	TRUE	TRUE	TRUE
Non-Neuronal	Astro	85	Slc6a11	6	0.776199988222679	46.894619946743	38.1901990287575	208.076826955336	0.931508494350581	0.56406157827072	2775.14285714286	7	FALSE	TRUE	TRUE	TRUE	TRUE	TRUE	TRUE
Non-Neuronal	Astro	86	Mlc1	6	0.772788587332561	79.1498058276333	42.7495716814609	255.507899457188	0.943997365467865	0.555880588474115	2775.14285714286	7	FALSE	TRUE	TRUE	TRUE	TRUE	TRUE	TRUE
Non-Neuronal	Astro	87	Kcnn2	6	0.771375698307554	20.5316414169113	8.37983848095961	306.498473241314	0.790167538343831	0.592319167029063	2775.14285714286	7	FALSE	TRUE	TRUE	TRUE	TRUE	TRUE	TRUE
Non-Neuronal	Astro	88	Arhgef26	6	0.770825154752257	42.4062583618728	41.8305793989557	250.349265712432	0.921336628148648	0.560378983798665	2775.14285714286	7	FALSE	TRUE	TRUE	TRUE	TRUE	TRUE	TRUE
Non-Neuronal	Astro	89	Aqp4	6	0.763781533166655	66.9222419113009	53.6824362031587	292.67794706743	0.941548759544077	0.539240398535976	2775.14285714286	7	FALSE	TRUE	TRUE	TRUE	TRUE	TRUE	TRUE
Non-Neuronal	Astro	90	Ahcyl1	6	0.762634746650073	4.6163507636617	2.7612766366332	444.34404689489	0.560852828948223	0.688064779095615	2775.14285714286	7	FALSE	TRUE	TRUE	TRUE	TRUE	TRUE	TRUE
Non-Neuronal	Astro	91	Fam20a	6	0.755957283581487	32.986876606771	15.3363569668069	262.14629372535	0.826002856150481	0.555239400996121	2775.14285714286	7	FALSE	TRUE	TRUE	TRUE	TRUE	TRUE	TRUE
Non-Neuronal	Astro	92	Slc25a18	6	0.753677783625085	53.510027641217	35.5483261950852	246.470118095279	0.927519535940979	0.522423370786534	2775.14285714286	7	FALSE	TRUE	TRUE	TRUE	TRUE	TRUE	TRUE
Non-Neuronal	Astro	93	Nim1k	6	0.750915422757566	25.9351781497406	18.9765484380057	254.363109597961	0.851161014255299	0.542487775782974	2775.14285714286	7	FALSE	TRUE	TRUE	TRUE	TRUE	TRUE	TRUE
Non-Neuronal	Astro	94	Pygb	6	0.750720241181959	10.1011193932229	6.06028648366838	254.987553743131	0.722916457221268	0.570012858690569	2775.14285714286	7	FALSE	TRUE	TRUE	TRUE	TRUE	TRUE	TRUE
Non-Neuronal	Astro	95	Slc38a3	6	0.748792446693897	9.23965167943525	7.35738984412608	289.544706344239	0.747656646004493	0.583429605393855	2775.14285714286	7	FALSE	TRUE	TRUE	TRUE	TRUE	TRUE	TRUE
Non-Neuronal	Astro	96	Sdc4	6	0.748487627451222	22.0600737666944	16.0387108479257	164.452796875529	0.843174486486074	0.542489594045775	2775.14285714286	7	FALSE	TRUE	TRUE	TRUE	TRUE	TRUE	TRUE
Non-Neuronal	Astro	97	Abr	6	0.746860687569903	4.28734893508057	3.08294019666055	307.874615353139	0.592574563281803	0.663735598342574	2775.14285714286	7	FALSE	TRUE	TRUE	TRUE	TRUE	TRUE	TRUE
Non-Neuronal	Astro	98	Rfx4	6	0.745224590847019	28.8114798816961	23.4887584649074	201.856736379252	0.901566222141995	0.514206491537021	2775.14285714286	7	FALSE	TRUE	TRUE	TRUE	TRUE	TRUE	TRUE
Non-Neuronal	Astro	99	Mras	6	0.744971152310661	10.0401640881171	6.19089746906622	229.163191341539	0.733267601074054	0.558281575984055	2775.14285714286	7	FALSE	TRUE	TRUE	TRUE	TRUE	TRUE	TRUE
Non-Neuronal	Astro	100	Fjx1	6	0.742785514194261	19.2821295792909	12.1671845810914	227.617946009271	0.844389841758864	0.519012914638673	2775.14285714286	7	FALSE	TRUE	TRUE	TRUE	TRUE	TRUE	TRUE
Non-Neuronal	Endo	1	Bsg	6	0.987195839421718	46.2990570067791	2.04736713130536	12302.381877247	0.131568776518327	0.984376034584986	497.285714285714	7	FALSE	TRUE	TRUE	TRUE	TRUE	TRUE	TRUE
Non-Neuronal	Endo	2	Slco1a4	6	0.982180152149404	738.263579762739	97.8521011186597	3433.17000213459	0.825845235553548	0.968251316830749	497.285714285714	7	FALSE	TRUE	TRUE	TRUE	TRUE	TRUE	TRUE
Non-Neuronal	Endo	3	Flt1	6	0.976874081569021	528.258555733596	83.351831064510307	3348.52921362955	0.819779792909978	0.954411818231855	497.285714285714	7	FALSE	TRUE	TRUE	TRUE	TRUE	TRUE	TRUE
Non-Neuronal	Endo	4	Ly6c1	6	0.972163361936459	1267.67616617951	110.915920078205	4189.18282821695	0.805983387670633	0.945058588835924	497.285714285714	7	FALSE	TRUE	TRUE	TRUE	TRUE	TRUE	TRUE
Non-Neuronal	Endo	5	Cldn5	6	0.968286410250472	1099.62650370773	173.061947854546	2915.97122204937	0.879787876595554	0.937450672356672	497.285714285714	7	FALSE	TRUE	TRUE	TRUE	TRUE	TRUE	TRUE
Non-Neuronal	Endo	6	Itm2a	6	0.965261480988207	374.216777682701	31.538231380979	3412.23453208642	0.662362272608649	0.932979294493713	497.285714285714	7	FALSE	TRUE	TRUE	TRUE	TRUE	TRUE	TRUE
Non-Neuronal	Endo	7	Ly6a	6	0.960537403453521	653.801861280863	113.875317115798	2609.50887456728	0.824792944697877	0.92249129584818	497.285714285714	7	FALSE	TRUE	TRUE	TRUE	TRUE	TRUE	TRUE
Non-Neuronal	Endo	8	Pltp	6	0.954894606969009	255.797483402682	36.3968503215851	2789.4146479846	0.669091567754521	0.922138348047145	497.285714285714	7	FALSE	TRUE	TRUE	TRUE	TRUE	TRUE	TRUE
Non-Neuronal	Endo	9	Slc2a1	6	0.94830160425693	31.2738846117396	4.72320227772611	2121.6800210858	0.250217894500242	0.925945159919208	497.285714285714	7	FALSE	TRUE	TRUE	TRUE	TRUE	TRUE	TRUE
Non-Neuronal	Endo	10	Sgms1	6	0.94494656478034	28.7577466342318	4.07374362061695	2084.41567228936	0.226188598601672	0.926329148213701	497.285714285714	7	FALSE	TRUE	TRUE	TRUE	TRUE	TRUE	TRUE
Non-Neuronal	Endo	11	Ly6e	6	0.941958081354928	24.2390597911067	6.25397399316241	2075.36311621119	0.316418107889577	0.918922097413098	497.285714285714	7	FALSE	TRUE	TRUE	TRUE	TRUE	TRUE	TRUE
Non-Neuronal	Endo	12	Mecom	6	0.935153027463986	326.43954982531	181.569681658354	750.806795330905	0.904389818404774	0.871480224530908	497.285714285714	7	FALSE	TRUE	TRUE	TRUE	TRUE	TRUE	TRUE
Non-Neuronal	Endo	13	Abcb1a	6	0.928010456735048	322.829509883219	177.295324227842	755.957636009647	0.871050562654061	0.858389812403621	497.285714285714	7	FALSE	TRUE	TRUE	TRUE	TRUE	TRUE	TRUE
Non-Neuronal	Endo	14	Abcg2	6	0.925799139002647	39.3277824192121	10.1496283195633	1159.22889079698	0.415820485185191	0.874198657299423	497.285714285714	7	FALSE	TRUE	TRUE	TRUE	TRUE	TRUE	TRUE
Non-Neuronal	Endo	15	Id1	6	0.913746924307113	43.3176599641994	12.8823963353381	1391.52723440444	0.459779370317501	0.848805193710341	497.285714285714	7	FALSE	TRUE	TRUE	TRUE	TRUE	TRUE	TRUE
Non-Neuronal	Endo	16	Ramp2	6	0.907058854072588	59.8615437745869	14.3621901452398	1220.31058143306	0.486365754198537	0.833044635865493	497.285714285714	7	FALSE	TRUE	TRUE	TRUE	TRUE	TRUE	TRUE
Non-Neuronal	Endo	17	Gpcpd1	6	0.906874429946243	9.87897640927257	2.25013005182893	2002.97662039697	0.14205222035479	0.931614314828597	497.285714285714	7	FALSE	TRUE	TRUE	TRUE	TRUE	TRUE	TRUE
Non-Neuronal	Endo	18	Emcn	6	0.892050784473358	99.8075456529062	57.2032651019412	826.415543794585	0.763006180638941	0.798161579606946	497.285714285714	7	FALSE	TRUE	TRUE	TRUE	TRUE	TRUE	TRUE
Non-Neuronal	Endo	19	Eng	6	0.890506203605924	47.8025467818219	24.2756652950558	643.929161642283	0.598146748524672	0.813465104314687	497.285714285714	7	FALSE	TRUE	TRUE	TRUE	TRUE	TRUE	TRUE
Non-Neuronal	Endo	20	Sema3c	6	0.888685220632968	181.754136777018	54.8823867118146	793.50926368655	0.72178388313729	0.783403712960914	497.285714285714	7	FALSE	TRUE	TRUE	TRUE	TRUE	TRUE	TRUE
Non-Neuronal	Endo	21	Kank3	6	0.880408582414255	69.9504247044439	30.3245431000802	706.851371743403	0.657810592024979	0.781704209661007	497.285714285714	7	FALSE	TRUE	TRUE	TRUE	TRUE	TRUE	TRUE
Non-Neuronal	Endo	22	Igfbp7	6	0.861765536833769	46.1570185636527	18.5885833200367	1972.19226745024	0.554510375651244	0.905295034339648	497.285714285714	7	FALSE	TRUE	TRUE	TRUE	TRUE	TRUE	TRUE
Non-Neuronal	Endo	23	H2-D1	6	0.859446773849064	12.9736781961909	6.38535342252582	817.88394480073	0.308444788450833	0.785302290701086	497.285714285714	7	FALSE	TRUE	TRUE	TRUE	TRUE	TRUE	TRUE
Non-Neuronal	Endo	24	Esam	6	0.855562938575047	82.1678211282102	34.1352323069326	789.662716072306	0.688527035944159	0.762160371749569	497.285714285714	7	FALSE	TRUE	TRUE	TRUE	TRUE	TRUE	TRUE
Non-Neuronal	Endo	25	Rapgef4	6	0.846318589268487	8.90202127857925	3.49396182293287	443.878591249123	0.212093933163123	0.824017627007876	497.285714285714	7	FALSE	TRUE	TRUE	TRUE	TRUE	TRUE	TRUE
Non-Neuronal	Endo	26	Hspb1	6	0.843767483101986	84.5058677385404	44.0622728208363	812.761577535896	0.717432425522402	0.752850935394999	497.285714285714	7	FALSE	TRUE	TRUE	TRUE	TRUE	TRUE	TRUE
Non-Neuronal	Endo	27	Fxyd5	6	0.822741399120633	66.0966581587717	26.1309697153711	430.727459230108	0.627702361761018	0.658937792582465	497.285714285714	7	FALSE	TRUE	TRUE	TRUE	TRUE	TRUE	TRUE
Non-Neuronal	Endo	28	Car4	6	0.804774567001419	56.3494002013909	18.3695104978208	1149.41226541593	0.546570720010059	0.69118594863495	497.285714285714	7	FALSE	TRUE	TRUE	TRUE	TRUE	TRUE	TRUE
Non-Neuronal	Endo	29	Fcgrt	6	0.762552197553947	12.9681556269476	8.60537515875439	439.39316797839	0.368381293142395	0.620986836383896	497.285714285714	7	FALSE	TRUE	TRUE	TRUE	TRUE	TRUE	TRUE
Non-Neuronal	Endo	30	Isyna1	6	0.703923051503021	14.3844567145275	9.98161884046402	261.440421332485	0.404803517992026	0.496353941269966	497.285714285714	7	FALSE	TRUE	TRUE	TRUE	TRUE	TRUE	TRUE
Non-Neuronal	Endo	31	Spock2	5	0.945192993397601	53.8510968147791	7.58008858765877	1453.82524184111	0.334411100872832	0.903951182885074	497.285714285714	7	FALSE	FALSE	TRUE	TRUE	TRUE	TRUE	TRUE
Non-Neuronal	Endo	32	Ptprb	5	0.933321848024492	236.627412142594	47.7831614495178	1112.88648133348	0.761358717451925	0.870384453863706	497.285714285714	7	FALSE	FALSE	TRUE	TRUE	TRUE	TRUE	TRUE
Non-Neuronal	Endo	33	Sptbn1	5	0.921894239659778	7.06698000832545	1.80493034000187	1917.40427431861	0.114188648931715	0.9465774164	497.285714285714	7	FALSE	FALSE	TRUE	TRUE	TRUE	TRUE	TRUE
Non-Neuronal	Endo	34	Tsc22d1	5	0.915257443953329	10.0393945085794	2.55785601072583	1807.21146926267	0.148393666574123	0.894338683509047	497.285714285714	7	FALSE	FALSE	TRUE	TRUE	TRUE	TRUE	TRUE
Non-Neuronal	Endo	35	Klf2	5	0.912198143057264	157.502218410315	40.6883243487811	1262.63761429007	0.715182904647796	0.830366195963088	497.285714285714	7	FALSE	FALSE	TRUE	TRUE	TRUE	TRUE	TRUE
Non-Neuronal	Endo	36	Pecam1	5	0.911841030308804	122.196527620082	42.2921458994032	748.114156479163	0.731099487222131	0.83101380693422	497.285714285714	7	FALSE	FALSE	TRUE	TRUE	TRUE	TRUE	TRUE
Non-Neuronal	Endo	37	Lef1	5	0.907081542394199	47.6363796176835	14.5195142974975	781.185062118984	0.485707475940829	0.836284742943101	497.285714285714	7	FALSE	FALSE	TRUE	TRUE	TRUE	TRUE	TRUE
Non-Neuronal	Endo	38	Slc6a6	5	0.906957496459134	20.9740905658316	4.5635972194766	1352.58442806265	0.24556970104013	0.873073445140476	497.285714285714	7	FALSE	FALSE	TRUE	TRUE	TRUE	TRUE	TRUE
Non-Neuronal	Endo	39	Igf1r	5	0.906253993965089	13.6442761065612	2.93843001124163	1310.45632279056	0.17200284110717	0.880655508970207	497.285714285714	7	FALSE	FALSE	TRUE	TRUE	TRUE	TRUE	TRUE
Non-Neuronal	Endo	40	Tek	5	0.886484562964548	136.887927272463	54.0520087580541	796.924536023825	0.684297894233328	0.788479568214543	497.285714285714	7	FALSE	FALSE	TRUE	TRUE	TRUE	TRUE	TRUE
Non-Neuronal	Endo	41	Utrn	5	0.885019809906037	8.76620049523985	2.89889847556636	1414.90472543223	0.168329394241547	0.90617334459306	497.285714285714	7	FALSE	FALSE	TRUE	TRUE	TRUE	TRUE	TRUE
Non-Neuronal	Endo	42	Tspan13	5	0.884239385286138	28.7080866286926	6.09288471724335	942.383695789503	0.302730721319556	0.820128772089285	497.285714285714	7	FALSE	FALSE	TRUE	TRUE	TRUE	TRUE	TRUE
Non-Neuronal	Endo	43	Epas1	5	0.884185923173539	10.5710693542482	3.8789429423206	904.182921692644	0.205090420228494	0.884093656738563	497.285714285714	7	FALSE	FALSE	TRUE	TRUE	TRUE	TRUE	TRUE
Non-Neuronal	Endo	44	Ptprg	5	0.87922032365806	7.25749655533501	1.64815242385718	0	0.223458566148623	0.804709676222654	497.285714285714	7	FALSE	FALSE	TRUE	TRUE	TRUE	TRUE	TRUE
Non-Neuronal	Endo	45	Slc9a3r2	5	0.877581670160179	37.9461102973221	11.492417258117	911.71329440656	0.43567491761475	0.793240609821064	497.285714285714	7	FALSE	FALSE	TRUE	TRUE	TRUE	TRUE	TRUE
Non-Neuronal	Endo	46	Ablim1	5	0.875391970909938	25.7683281392316	5.91457192699441	806.522825263642	0.297660620270914	0.800678426127569	497.285714285714	7	FALSE	FALSE	TRUE	TRUE	TRUE	TRUE	TRUE
Non-Neuronal	Endo	47	Cyyr1	5	0.87108602858203	323.665068085926	304.427343547035	518.178907280656	0.95339759550142	0.743180771383128	497.285714285714	7	FALSE	FALSE	TRUE	TRUE	TRUE	TRUE	TRUE
Non-Neuronal	Endo	48	Nostrin	5	0.87097539739294	221.403299145518	114.824388263146	680.495710447991	0.887832592188098	0.74611608403615	497.285714285714	7	FALSE	FALSE	TRUE	TRUE	TRUE	TRUE	TRUE
Non-Neuronal	Endo	49	Pglyrp1	5	0.870141760235082	220.126466517086	63.0313680673287	978.783691514837	0.720655650369615	0.746145697395117	497.285714285714	7	FALSE	FALSE	TRUE	TRUE	TRUE	TRUE	TRUE
Non-Neuronal	Endo	50	Crip2	5	0.868828577684493	12.0205046361056	4.00235031617016	1097.79325224068	0.216152972224381	0.808849685169169	497.285714285714	7	FALSE	FALSE	TRUE	TRUE	TRUE	TRUE	TRUE
Non-Neuronal	Endo	51	Ptprm	5	0.86804491038032	7.9525582503096	3.40076443714123	727.420277923452	0.214447149750969	0.812904464523548	497.285714285714	7	FALSE	FALSE	TRUE	TRUE	TRUE	TRUE	TRUE
Non-Neuronal	Endo	52	Id3	5	0.858658988486162	8.72499931450984	4.53807754264671	1434.54675572052	0.24060246983075	0.869016749784842	497.285714285714	7	FALSE	FALSE	TRUE	TRUE	TRUE	TRUE	TRUE
Non-Neuronal	Endo	53	Ccdc141	5	0.851744979312324	10.3697480095916	3.9647638199625	1042.94869614389	0.235145888737831	0.790268431012291	497.285714285714	7	FALSE	FALSE	TRUE	TRUE	TRUE	TRUE	TRUE
Non-Neuronal	Endo	54	Cxcl12	5	0.845672677165	70.1521005661623	18.1832706734633	1353.37479683017	0.546587337997318	0.732093778547865	497.285714285714	7	FALSE	FALSE	TRUE	TRUE	TRUE	TRUE	TRUE
Non-Neuronal	Endo	55	Paqr5	5	0.842678506189301	264.005388220368	164.790891500499	546.018934063051	0.893043917043405	0.688441458249337	497.285714285714	7	FALSE	FALSE	TRUE	TRUE	TRUE	TRUE	TRUE
Non-Neuronal	Endo	56	Rundc3b	5	0.836504770130504	32.0064627836324	15.0794840311396	358.340307217976	0.517677227549815	0.697250839918303	497.285714285714	7	FALSE	FALSE	TRUE	TRUE	TRUE	TRUE	TRUE
Non-Neuronal	Endo	57	Podxl	5	0.836482017640737	166.140493622643	152.011578046327	351.260244961942	0.870759192762679	0.676266785237229	497.285714285714	7	FALSE	FALSE	TRUE	TRUE	TRUE	TRUE	TRUE
Non-Neuronal	Endo	58	Myl12b	5	0.829631505231807	8.22101538147159	2.79597898804177	792.059860620137	0.163303627275507	0.757324833977221	497.285714285714	7	FALSE	FALSE	TRUE	TRUE	TRUE	TRUE	TRUE
Non-Neuronal	Endo	59	Sorbs2	5	0.828683093063864	9.10246121004628	3.96869016260686	680.196899735267	0.219397883202734	0.790622255972705	497.285714285714	7	FALSE	FALSE	TRUE	TRUE	TRUE	TRUE	TRUE
Non-Neuronal	Endo	60	Palmd	5	0.827380616007588	47.4562432481118	19.7973186592178	586.105344036997	0.564084839556454	0.679492683351362	497.285714285714	7	FALSE	FALSE	TRUE	TRUE	TRUE	TRUE	TRUE
Non-Neuronal	Endo	61	Anxa3	5	0.82690519352052	15.2066081815988	12.238366860331	629.554332335191	0.448010172756045	0.726228661904573	497.285714285714	7	FALSE	FALSE	TRUE	TRUE	TRUE	TRUE	TRUE
Non-Neuronal	Endo	62	Cdh5	5	0.824196914085533	79.3657761108685	92.0742678604339	251.9268066473	0.825441170125556	0.667728905402234	497.285714285714	7	FALSE	FALSE	TRUE	TRUE	TRUE	TRUE	TRUE
Non-Neuronal	Endo	63	Cd34	5	0.82275311513805	35.6763971836741	16.6300662301926	587.511282861044	0.522900166275415	0.670384700843269	497.285714285714	7	FALSE	FALSE	TRUE	TRUE	TRUE	TRUE	TRUE
Non-Neuronal	Endo	64	Sparc	5	0.822440043592203	6.17241420864334	4.18339487202164	1311.2384431769501	0.23555716259793	0.817573623366785	497.285714285714	7	FALSE	FALSE	TRUE	TRUE	TRUE	TRUE	TRUE
Non-Neuronal	Endo	65	Srgn	5	0.818828233302351	34.4986881570343	24.0488021716034	473.310702881407	0.615017179839047	0.659146991911766	497.285714285714	7	FALSE	FALSE	TRUE	TRUE	TRUE	TRUE	TRUE
Non-Neuronal	Endo	66	Lsr	5	0.817871849938221	171.995487109695	57.8695917249661	386.177223692117	0.765598243517052	0.642194068928357	497.285714285714	7	FALSE	FALSE	TRUE	TRUE	TRUE	TRUE	TRUE
Non-Neuronal	Endo	67	Slc7a5	5	0.815890249392126	63.4453485686132	19.0833432581529	511.672476941539	0.55728809129283	0.645104162930945	497.285714285714	7	FALSE	FALSE	TRUE	TRUE	TRUE	TRUE	TRUE
Non-Neuronal	Endo	68	Ebf1	5	0.815677555535917	14.5616852728869	16.2139617106669	592.060949897177	0.537965178734894	0.711070221140541	497.285714285714	7	FALSE	FALSE	TRUE	TRUE	TRUE	TRUE	TRUE
Non-Neuronal	Endo	69	Vwa1	5	0.814791097738865	24.2130765001536	10.9154270071607	604.42284629689	0.447593021399996	0.677674256845179	497.285714285714	7	FALSE	FALSE	TRUE	TRUE	TRUE	TRUE	TRUE
Non-Neuronal	Endo	70	Ets1	5	0.812660081342712	14.376669865037	14.7209244503495	274.35481873104	0.490940272308581	0.674966879594881	497.285714285714	7	FALSE	FALSE	TRUE	TRUE	TRUE	TRUE	TRUE
Non-Neuronal	Endo	71	4931406P16Rik	5	0.811008442142325	5.16873651962548	2.94745749342931	516.540039256818	0.166597049536284	0.771421123848937	497.285714285714	7	FALSE	FALSE	TRUE	TRUE	TRUE	TRUE	TRUE
Non-Neuronal	Endo	72	Ifitm3	5	0.807587309397714	30.7488758793259	18.0273091554912	722.555782913388	0.545875451959537	0.690398553596013	497.285714285714	7	FALSE	FALSE	TRUE	TRUE	TRUE	TRUE	TRUE
Non-Neuronal	Endo	73	Atox1	5	0.805613799686927	11.035067276048	3.47364124184447	617.142557797757	0.207775197839784	0.679450279251775	497.285714285714	7	FALSE	FALSE	TRUE	TRUE	TRUE	TRUE	TRUE
Non-Neuronal	Endo	74	Heg1	5	0.804848426875719	9.16314489833753	5.18375833381107	487.781325968375	0.268962847366772	0.700967496610942	497.285714285714	7	FALSE	FALSE	TRUE	TRUE	TRUE	TRUE	TRUE
Non-Neuronal	Endo	75	St3gal6	5	0.804672458322601	9.8087451238841	5.80306650033458	676.022248807573	0.30282009334009	0.710532289465298	497.285714285714	7	FALSE	FALSE	TRUE	TRUE	TRUE	TRUE	TRUE
Non-Neuronal	Endo	76	Col4a3bp	5	0.80209736153421	8.45891424673432	3.8600808824461	417.28898808933	0.212596104869155	0.703348294311394	497.285714285714	7	FALSE	FALSE	TRUE	TRUE	TRUE	TRUE	TRUE
Non-Neuronal	Endo	77	Foxq1	5	0.797260950470617	227.515664123478	302.439604439687	306.287484640278	0.973825590771085	0.595278869781797	497.285714285714	7	FALSE	FALSE	TRUE	TRUE	TRUE	TRUE	TRUE
Non-Neuronal	Endo	78	Fli1	5	0.794240019483373	5.37945550457669	4.83598496421855	0	0.424835348426166	0.658816598182674	497.285714285714	7	FALSE	FALSE	TRUE	TRUE	TRUE	TRUE	TRUE
Non-Neuronal	Endo	79	Wfdc1	5	0.7915615071366	110.792169638936	63.4363171564198	385.221106988147	0.805117662573466	0.586064490005217	497.285714285714	7	FALSE	FALSE	TRUE	TRUE	TRUE	TRUE	TRUE
Non-Neuronal	Endo	80	Sox18	5	0.791522253502818	347.760340333646	195.177914385679	454.482838058626	0.878523389373915	0.584945228271437	497.285714285714	7	FALSE	FALSE	TRUE	TRUE	TRUE	TRUE	TRUE
Non-Neuronal	Endo	81	Ctnnb1	5	0.789636227448407	6.75671821799821	3.9117629265598	405.286596765981	0.237433111431771	0.672398406706827	497.285714285714	7	FALSE	FALSE	TRUE	TRUE	TRUE	TRUE	TRUE
Non-Neuronal	Endo	82	Pcp4l1	5	0.789488409247448	34.2522480535913	19.1800354046228	485.876117111261	0.5612790660953	0.686201974871512	497.285714285714	7	FALSE	FALSE	TRUE	TRUE	TRUE	TRUE	TRUE
Non-Neuronal	Endo	83	Arhgap29	5	0.789430497811607	15.2054756751199	11.0490742737817	463.09031355392	0.429459993943538	0.705090378670471	497.285714285714	7	FALSE	FALSE	TRUE	TRUE	TRUE	TRUE	TRUE
Non-Neuronal	Endo	84	Myl6	5	0.787759672900492	5.32444506211504	2.57118497226677	732.197330081509	0.14942929811852	0.790040353023426	497.285714285714	7	FALSE	FALSE	TRUE	TRUE	TRUE	TRUE	TRUE
Non-Neuronal	Endo	85	Sp100	5	0.786448001362713	62.6346889461684	47.6671677273251	330.327466082749	0.746809470410545	0.583292954084248	497.285714285714	7	FALSE	FALSE	TRUE	TRUE	TRUE	TRUE	TRUE
Non-Neuronal	Endo	86	Luzp1	5	0.784443404886311	5.15054040474044	2.83113644788872	565.080819550767	0.16696077256275	0.764252934114042	497.285714285714	7	FALSE	FALSE	TRUE	TRUE	TRUE	TRUE	TRUE
Non-Neuronal	Endo	87	Pdgfd	5	0.783672193452002	18.6744586059116	10.4662196352082	461.493855818842	0.417274259441201	0.61597336002037	497.285714285714	7	FALSE	FALSE	TRUE	TRUE	TRUE	TRUE	TRUE
Non-Neuronal	Endo	88	Sox17	5	0.782029506474281	342.718991395599	372.085675307325	372.17322435499	0.958590069378933	0.564598893921121	497.285714285714	7	FALSE	FALSE	TRUE	TRUE	TRUE	TRUE	TRUE
Non-Neuronal	Endo	89	Myl12a	5	0.779425001840403	12.8141673471826	5.60292285230233	654.506773369861	0.280288111242057	0.69595432324296	497.285714285714	7	FALSE	FALSE	TRUE	TRUE	TRUE	TRUE	TRUE
Non-Neuronal	Endo	90	Ocln	5	0.779015654702043	156.144818998153	87.5345302765855	358.332629947666	0.781812355384704	0.56276034239974	497.285714285714	7	FALSE	FALSE	TRUE	TRUE	TRUE	TRUE	TRUE
Non-Neuronal	Endo	91	Acvrl1	5	0.775014431547601	97.632964868335	60.5459857659828	295.338175999363	0.77795275773952	0.558059236622581	497.285714285714	7	FALSE	FALSE	TRUE	TRUE	TRUE	TRUE	TRUE
Non-Neuronal	Endo	92	Arl4a	5	0.771688544826031	13.1578585221537	5.81405593416479	397.027533800025	0.289325839241221	0.609380912749647	497.285714285714	7	FALSE	FALSE	TRUE	TRUE	TRUE	TRUE	TRUE
Non-Neuronal	Endo	93	Afap1l1	5	0.77128745245999	6.36588849329835	3.24710602746669	0	0.31518671562563	0.600493825453612	497.285714285714	7	FALSE	FALSE	TRUE	TRUE	TRUE	TRUE	TRUE
Non-Neuronal	Endo	94	Pdgfb	5	0.753577765627039	16.1497346270603	17.0603850586987	174.699604933203	0.549434772985763	0.541791018649264	497.285714285714	7	FALSE	FALSE	TRUE	TRUE	TRUE	TRUE	TRUE
Non-Neuronal	Endo	95	Abhd2	5	0.751501930863712	8.58988967577119	5.15986562160295	356.273680105471	0.267042637318666	0.593696390237084	497.285714285714	7	FALSE	FALSE	TRUE	TRUE	TRUE	TRUE	TRUE
Non-Neuronal	Endo	96	Tinagl1	5	0.74533751562145	72.6845074957164	70.9627723355272	259.020824493889	0.791657085982821	0.549404164984439	497.285714285714	7	FALSE	FALSE	TRUE	TRUE	TRUE	TRUE	TRUE
Non-Neuronal	Endo	97	Vim	5	0.740418400427853	15.0724876727022	15.6811390899701	308.205679576045	0.514687661848304	0.604320841272488	497.285714285714	7	FALSE	FALSE	TRUE	TRUE	TRUE	TRUE	TRUE
Non-Neuronal	Endo	98	Tm4sf1	5	0.739639401783269	44.805279873164	29.1388897757348	524.722822737198	0.641106110976596	0.579706459441139	497.285714285714	7	FALSE	FALSE	TRUE	TRUE	TRUE	TRUE	TRUE
Non-Neuronal	Endo	99	Palm	5	0.737332272421696	7.77398186146035	4.54571083010208	253.450647101552	0.252425641879328	0.566880351093929	497.285714285714	7	FALSE	FALSE	TRUE	TRUE	TRUE	TRUE	TRUE
Non-Neuronal	Endo	100	Alas1	5	0.728288240763344	12.9798419956774	7.81782501521847	270.532316467058	0.353545571120824	0.512134490455509	497.285714285714	7	FALSE	FALSE	TRUE	TRUE	TRUE	TRUE	TRUE
Glutamatergic	L2/3 IT	1	Rasgrf2	7	0.881331815972644	8.25932790341387	3.35594174843144	260.379911232758	0.4446025089517	0.839833921232152	10250.7142857143	7	TRUE	TRUE	TRUE	TRUE	TRUE	TRUE	TRUE
Glutamatergic	L2/3 IT	2	Calb1	7	0.854300673224736	9.29027076170937	4.52103852638853	251.511555361193	0.513197745915966	0.786710672266716	10250.7142857143	7	TRUE	TRUE	TRUE	TRUE	TRUE	TRUE	TRUE
Glutamatergic	L2/3 IT	3	Prex1	7	0.80246901807591	4.93387516812663	3.11294550483249	98.8247435920414	0.422373309296993	0.753649538441179	10250.7142857143	7	TRUE	TRUE	TRUE	TRUE	TRUE	TRUE	TRUE
Glutamatergic	L2/3 IT	4	Stard8	7	0.798661935844132	6.75931977399658	4.6500088773277	94.8308717432483	0.517437523660505	0.698132443857476	10250.7142857143	7	TRUE	TRUE	TRUE	TRUE	TRUE	TRUE	TRUE
Glutamatergic	L2/3 IT	5	Igsf11	7	0.741807282325281	12.2713419250062	10.22399785566	40.4434259738104	0.701166962925725	0.518615954395529	10250.7142857143	7	TRUE	TRUE	TRUE	TRUE	TRUE	TRUE	TRUE
Glutamatergic	L2/3 IT	6	Ccbe1	7	0.714327581860886	6.56564490237714	5.88951733677317	56.0014137883529	0.57676268590585	0.502285909975563	10250.7142857143	7	TRUE	TRUE	TRUE	TRUE	TRUE	TRUE	TRUE
Glutamatergic	L2/3 IT	7	Prkg2	7	0.703818825985164	7.42242626338038	6.53648919959826	46.0838200807672	0.599648244341275	0.472744399765301	10250.7142857143	7	TRUE	TRUE	TRUE	TRUE	TRUE	TRUE	TRUE
Glutamatergic	L2/3 IT	8	Evc2	7	0.689992320120071	7.68821087672694	6.95929120799138	34.8005886259375	0.617120902678184	0.429188141585556	10250.7142857143	7	TRUE	TRUE	TRUE	TRUE	TRUE	TRUE	TRUE
Glutamatergic	L2/3 IT	9	Gm10754	7	0.681943806028652	5.59279669646107	4.68072051825145	43.0733706829033	0.520382867752353	0.448753859799311	10250.7142857143	7	TRUE	TRUE	TRUE	TRUE	TRUE	TRUE	TRUE
Glutamatergic	L2/3 IT	10	Otof	7	0.654225810505117	14.6489210436795	20.0420251570295	27.7365619213773	0.824916970976642	0.321154813418436	10250.7142857143	7	TRUE	TRUE	TRUE	TRUE	TRUE	TRUE	TRUE
Glutamatergic	L2/3 IT	11	Efcab1	7	0.644201269780745	7.53990111148781	7.20274761308304	23.2841735571903	0.62596458189207	0.325612742048837	10250.7142857143	7	TRUE	TRUE	TRUE	TRUE	TRUE	TRUE	TRUE
Glutamatergic	L2/3 IT	12	Agmat	7	0.5799660201734	8.40588390828675	13.9377500428438	11.9220872165051	0.778592310627706	0.169526556871749	10250.7142857143	7	TRUE	TRUE	TRUE	TRUE	TRUE	TRUE	TRUE
Glutamatergic	L2/3 IT	13	Ankrd6	6	0.751534461819257	6.03975266732647	4.18665871455142	72.337715442616	0.492578453967071	0.605894361254497	10250.7142857143	7	TRUE	TRUE	TRUE	TRUE	TRUE	TRUE	FALSE
Glutamatergic	L2/3 IT	14	Syt17	6	0.747365333687643	4.98236944173975	3.81044268226322	88.7405614168349	0.470792647399239	0.625789645518934	10250.7142857143	7	TRUE	TRUE	TRUE	FALSE	TRUE	TRUE	TRUE
Glutamatergic	L2/3 IT	15	Trpc6	6	0.712636197336997	5.70537151220911	2.79541882643177	113.270703354796	0.396029682106597	0.581093534969372	10250.7142857143	7	TRUE	TRUE	TRUE	FALSE	TRUE	TRUE	TRUE
Glutamatergic	L2/3 IT	16	Mdga1	6	0.673502976509845	6.16462177880938	6.22216471161086	29.32564083068	0.59138110829991	0.398786366838991	10250.7142857143	7	TRUE	TRUE	TRUE	FALSE	TRUE	TRUE	TRUE
Glutamatergic	L2/3 IT	17	Igfn1	6	0.647432660053148	4.79699437870663	4.12068548341435	37.1646459569679	0.490712415450678	0.379686200335758	10250.7142857143	7	TRUE	TRUE	FALSE	TRUE	TRUE	TRUE	TRUE
Glutamatergic	L2/3 IT	18	Lpl	6	0.618029360446579	9.22045900091596	11.6820873956117	15.9271308077417	0.74582595152253806	0.24938075865587	10250.7142857143	7	TRUE	TRUE	TRUE	TRUE	TRUE	TRUE	FALSE
Glutamatergic	L2/3 IT	19	Kcnk13	6	0.606680300857179	5.97932956007948	7.17455356632806	16.4798919342252	0.629714791150882	0.240164657266195	10250.7142857143	7	TRUE	FALSE	TRUE	TRUE	TRUE	TRUE	TRUE
Glutamatergic	L2/3 IT	20	Qrfpr	6	0.603947126898898	6.75960608399607	7.53276130035522	19.343907866251	0.640870350719326	0.232149236861756	10250.7142857143	7	TRUE	TRUE	TRUE	TRUE	FALSE	TRUE	TRUE
Glutamatergic	L2/3 IT	21	Tmc1	6	0.558577292827691	6.41772264590303	10.340078306544	10.478805657976899	0.716835150647764	0.128293253641606	10250.7142857143	7	FALSE	TRUE	TRUE	TRUE	TRUE	TRUE	TRUE
Glutamatergic	L2/3 IT	22	Fam19a1	5	0.887768728257128	5.40432453035242	1.93182393081314	1373.21994148497	0.313852093398334	0.980979448543633	10250.7142857143	7	TRUE	TRUE	TRUE	FALSE	FALSE	TRUE	TRUE
Glutamatergic	L2/3 IT	23	Enpp2	5	0.84979326884542	4.22516901436136	1.86584887679091	369.732815235794	0.309773420523964	0.892886319042604	10250.7142857143	7	TRUE	TRUE	TRUE	FALSE	TRUE	TRUE	FALSE
Glutamatergic	L2/3 IT	24	Cux2	5	0.846634799940503	4.3629559561147	3.58540320359348	180.226648613702	0.457102039043792	0.878862953595693	10250.7142857143	7	TRUE	TRUE	FALSE	TRUE	TRUE	FALSE	TRUE
Glutamatergic	L2/3 IT	25	Rps6ka2	5	0.761461797450622	4.15199904808401	2.60672604947164	93.0760739756844	0.381582905217951	0.692871642069301	10250.7142857143	7	TRUE	TRUE	TRUE	FALSE	TRUE	TRUE	FALSE
Glutamatergic	L2/3 IT	26	Synpr	5	0.713911629951383	4.46233513867635	3.14239365239503	98.916494219196	0.424922965960431	0.549873797445918	10250.7142857143	7	TRUE	TRUE	FALSE	FALSE	TRUE	TRUE	TRUE
Glutamatergic	L2/3 IT	27	Palmd	5	0.701635657437648	4.06324807478422	2.97853942066896	55.8686199143646	0.412209953053792	0.5450699525792	10250.7142857143	7	TRUE	TRUE	FALSE	FALSE	TRUE	TRUE	TRUE
Glutamatergic	L2/3 IT	28	Myh7	5	0.655855147732461	8.23952819745055	8.19998457763349	20.0415663790852	0.660059207162601	0.336860328247143	10250.7142857143	7	TRUE	TRUE	TRUE	TRUE	FALSE	TRUE	FALSE
Glutamatergic	L2/3 IT	29	Col11a1	5	0.648861312695127	4.19328902930525	4.69702587071937	29.7336729329173	0.521664958021166	0.37027252101558	10250.7142857143	7	TRUE	TRUE	FALSE	FALSE	TRUE	TRUE	TRUE
Glutamatergic	L2/3 IT	30	Sertm1	5	0.634748596076695	4.51795504959289	4.50210905843009	18.6614652066465	0.513874373012537	0.330980984087678	10250.7142857143	7	TRUE	TRUE	TRUE	FALSE	FALSE	TRUE	TRUE
Glutamatergic	L2/3 IT	31	Reln	5	0.624367526457101	4.92490125350154	4.29709536156643	25.3019886208227	0.500396129876664	0.304996601742118	10250.7142857143	7	TRUE	TRUE	TRUE	FALSE	FALSE	TRUE	TRUE
Glutamatergic	L2/3 IT	32	Emx2	5	0.621175186411598	5.6038034374169	9.83366436553929	9.66844221769546	0.708527160063433	0.262484045836548	10250.7142857143	7	TRUE	TRUE	TRUE	FALSE	FALSE	TRUE	TRUE
Glutamatergic	L2/3 IT	33	Emx2os	5	0.602639349163881	4.99066845799719	7.53132340357337	12.392182315972	0.641074275492609	0.232362011841702	10250.7142857143	7	TRUE	FALSE	TRUE	FALSE	TRUE	TRUE	TRUE
Glutamatergic	L2/3 IT	34	Zfp536	5	0.588617839635848	5.03883000442966	5.75182436342306	13.5812915433021	0.576533518893696	0.206496695835538	10250.7142857143	7	TRUE	FALSE	TRUE	FALSE	TRUE	TRUE	TRUE
Glutamatergic	L2/3 IT	35	Fst	5	0.582554699245824	4.99845491856426	5.63121421925341	17.285523860175	0.572529397370771	0.192094825403651	10250.7142857143	7	TRUE	TRUE	TRUE	FALSE	TRUE	TRUE	FALSE
Glutamatergic	L2/3 IT	36	Fam84a	4	0.701603853887071	3.87988763663267	2.92715174698879	45.0977134890663	0.408122797243633	0.511331925190333	10250.7142857143	7	TRUE	TRUE	TRUE	FALSE	FALSE	TRUE	FALSE
Glutamatergic	L2/3 IT	37	Wfs1	4	0.651154044073793	4.63488702524783	3.48792095997362	26.53465380604	0.455019152350895	0.37660573811907	10250.7142857143	7	TRUE	FALSE	TRUE	FALSE	TRUE	TRUE	FALSE
Glutamatergic	L2/3 IT	38	6530403H02Rik	4	0.625918476058419	3.46246272173728	3.22309776914429	35.2405781012826	0.434771160173761	0.354720425725606	10250.7142857143	7	FALSE	FALSE	TRUE	FALSE	TRUE	TRUE	TRUE
Glutamatergic	L2/3 IT	39	Pcdh8	4	0.607663085561186	5.24411301199034	5.63377509587568	12.7344567529182	0.569701825300231	0.239021636185585	10250.7142857143	7	TRUE	TRUE	TRUE	FALSE	FALSE	TRUE	FALSE
Glutamatergic	L2/3 IT	40	Penk	4	0.590362596903464	3.64060490786308	2.97199924870528	29.8350790615083	0.411103008847899	0.244097732578712	10250.7142857143	7	TRUE	TRUE	TRUE	FALSE	FALSE	TRUE	FALSE
Glutamatergic	L2/3 IT	41	Rgcc	4	0.587561046071499	3.14700318916561	3.56555916127857	10.464360128895	0.456328814519086	0.220203323006649	10250.7142857143	7	TRUE	TRUE	TRUE	FALSE	FALSE	TRUE	FALSE
Glutamatergic	L2/3 IT	42	Stc1	4	0.57446875338761	3.78756332620165	5.64460599071908	5.9306559596701796	0.579692832445581	0.165253403734497	10250.7142857143	7	TRUE	TRUE	TRUE	FALSE	FALSE	TRUE	FALSE
Glutamatergic	L2/3 IT	43	Glis3	4	0.55408058114557	4.14283776758215	7.68893422875695	3.39694570697896	0.701871837844379	0.118691718520376	10250.7142857143	7	FALSE	FALSE	TRUE	FALSE	TRUE	TRUE	TRUE
Glutamatergic	L2/3 IT	44	Aldh1a3	4	0.541487817691827	4.12571474439338	17.4969680653824	3.443141230437	0.84939541709158894	0.0849616874406193	10250.7142857143	7	TRUE	FALSE	TRUE	FALSE	TRUE	TRUE	FALSE
Glutamatergic	L2/3 IT	45	9630002D21Rik	4	0.541418652977681	5.73503086140919	7.50579512167708	8.11808598385842	0.660454717239514	0.0928171266101238	10250.7142857143	7	FALSE	FALSE	TRUE	FALSE	TRUE	TRUE	TRUE
Glutamatergic	L2/3 IT	46	Lamp5	3	0.816660998328295	3.73766397488455	2.08377183369784	343.370099755113	0.335121071646179	0.832400479731739	10250.7142857143	7	TRUE	FALSE	TRUE	FALSE	FALSE	TRUE	FALSE
Glutamatergic	L2/3 IT	47	Col19a1	3	0.797237207004547	3.85831342134486	2.5403112969885	173.090926839924	0.377114439321087	0.807911893513021	10250.7142857143	7	FALSE	FALSE	FALSE	FALSE	TRUE	TRUE	TRUE
Glutamatergic	L2/3 IT	48	Bicc1	3	0.667644126279313	3.58340004366497	3.00145050725841	40.1466112935127	0.413547803979238	0.473968857384223	10250.7142857143	7	FALSE	TRUE	FALSE	FALSE	FALSE	TRUE	TRUE
Glutamatergic	L2/3 IT	49	Htr7	3	0.651365852613053	3.55721335115708	3.42942920083585	32.0170092933296	0.445087084645198	0.404322826025601	10250.7142857143	7	TRUE	FALSE	FALSE	FALSE	FALSE	TRUE	TRUE
Glutamatergic	L2/3 IT	50	Cntnap5c	3	0.644380964990893	3.98935328357427	2.91598276078969	40.6282359069121	0.404335255014476	0.411991724202036	10250.7142857143	7	TRUE	TRUE	FALSE	FALSE	FALSE	TRUE	FALSE
Glutamatergic	L2/3 IT	51	Npnt	3	0.605420807174766	3.07642573368325	3.2817071100633	18.5840292345293	0.433276010365395	0.282422930282742	10250.7142857143	7	TRUE	FALSE	TRUE	FALSE	FALSE	TRUE	FALSE
Glutamatergic	L2/3 IT	52	Itpkb	3	0.599510610148125	4.0649746834855	6.30057483855436	9.16299086223396	0.600409088995626	0.229217727123228	10250.7142857143	7	FALSE	FALSE	TRUE	FALSE	TRUE	TRUE	FALSE
Glutamatergic	L2/3 IT	53	Hspa1b	3	0.586714544554285	3.11298199779636	3.96839570988692	4.66940383500848	0.498514882642925	0.204434318891615	10250.7142857143	7	TRUE	FALSE	TRUE	FALSE	FALSE	TRUE	FALSE
Glutamatergic	L2/3 IT	54	Nos1	3	0.578046370401677	3.9660831487223698	4.61945188616068	10.0214126975547	0.525147822755685	0.187624000659733	10250.7142857143	7	TRUE	FALSE	TRUE	FALSE	FALSE	TRUE	FALSE
Glutamatergic	L2/3 IT	55	Aldh3b1	3	0.576821125809944	5.21633816814605	8.01288023253783	8.86987504029104	0.657978294035983	0.169005925438842	10250.7142857143	7	TRUE	FALSE	TRUE	FALSE	FALSE	TRUE	FALSE
Glutamatergic	L2/3 IT	56	Lrg1	3	0.568360946878025	3.98412073473666	7.40295657000122	3.76646807692612	0.660331925704722	0.144786398216981	10250.7142857143	7	TRUE	FALSE	TRUE	FALSE	FALSE	TRUE	FALSE
Glutamatergic	L2/3 IT	57	Spata13	3	0.566489545042298	4.10532236175987	6.89712115183281	6.47022473071775	0.628814108981902	0.150288167484202	10250.7142857143	7	FALSE	FALSE	TRUE	FALSE	TRUE	TRUE	FALSE
Glutamatergic	L2/3 IT	58	Arsj	3	0.563431952236089	4.08951843875791	5.47954520081872	9.88149674724709	0.568477761561462	0.15312764188138	10250.7142857143	7	FALSE	FALSE	FALSE	FALSE	TRUE	TRUE	TRUE
Glutamatergic	L2/3 IT	59	Igfbp2	3	0.558161084720155	3.49655762882103	5.47667076833965	4.92357700757372	0.5734757945014	0.132574491515039	10250.7142857143	7	TRUE	FALSE	TRUE	FALSE	FALSE	TRUE	FALSE
Glutamatergic	L2/3 IT	60	Lhfpl2	3	0.55670791171447	2.72978330154017	3.42703281967183	6.01912617797056	0.452022298052935	0.14166945863658	10250.7142857143	7	TRUE	FALSE	TRUE	FALSE	FALSE	TRUE	FALSE
Glutamatergic	L2/3 IT	61	Adrb3	3	0.55276104717104	3.74338931560464	6.13774510067443	6.96879175355525	0.597169172386345	0.122533236885244	10250.7142857143	7	TRUE	TRUE	FALSE	FALSE	FALSE	FALSE	TRUE
Glutamatergic	L2/3 IT	62	Hpgd	3	0.551820715700495	3.75434515360198	5.00906818712131	7.1944866943688	0.549084618321967	0.124468132916782	10250.7142857143	7	TRUE	FALSE	FALSE	FALSE	FALSE	TRUE	TRUE
Glutamatergic	L2/3 IT	63	Sncaip	3	0.549695254342278	3.76477032004515	6.89320709563893	6.86542670806995	0.630373212856618	0.116298097135105	10250.7142857143	7	FALSE	FALSE	FALSE	TRUE	FALSE	TRUE	TRUE
Glutamatergic	L2/3 IT	64	Slc29a4	3	0.544402166491027	3.66799781134498	6.36300876299989	4.44859330032825	0.618900557876604	0.100191104012563	10250.7142857143	7	TRUE	FALSE	TRUE	FALSE	FALSE	TRUE	FALSE
Glutamatergic	L2/3 IT	65	Pdyn	3	0.54406688002733	3.93995728232211	4.69455810309627	4.14195799161318	0.544602231271677	0.0990102633092047	10250.7142857143	7	TRUE	FALSE	TRUE	FALSE	FALSE	TRUE	FALSE
Glutamatergic	L2/3 IT	66	Fibcd1	3	0.544004022614521	3.4270811079015	7.30331908233712	3.155610868603	0.670683830838348	0.0942906578894464	10250.7142857143	7	TRUE	FALSE	TRUE	FALSE	FALSE	TRUE	FALSE
Glutamatergic	L2/3 IT	67	Gm5546	3	0.535268819359736	3.76720345026282	20.3950531875973	3.07748128987814	0.864260210566931	0.0730063537750448	10250.7142857143	7	FALSE	FALSE	FALSE	TRUE	TRUE	FALSE	TRUE
Glutamatergic	L2/3 IT	68	Tnfrsf8	3	0.535172907073899	3.3691982591274	25.9394303385858	2.74082884067358	0.909855577147547	0.0719217295292242	10250.7142857143	7	FALSE	FALSE	FALSE	FALSE	TRUE	TRUE	TRUE
Glutamatergic	L2/3 IT	69	Ebf2	3	0.534114583210197	2.58237931468193	6.32975565385736	2.48561319567006	0.623295674598345	0.074978275101855	10250.7142857143	7	TRUE	FALSE	TRUE	FALSE	FALSE	TRUE	FALSE
Glutamatergic	L2/3 IT	70	Oxtr	3	0.522179597668275	2.2147539131106	4.62031432600799	1.33454715384335	0.588372296051945	0.0501506194859781	10250.7142857143	7	TRUE	FALSE	TRUE	FALSE	FALSE	TRUE	FALSE
Glutamatergic	L2/3 IT	71	Dgkb	2	0.862879484698006	3.26213381967974	1.37835807682005	888.26704494307	0.25024695951552	0.977230368943277	10250.7142857143	7	TRUE	TRUE	FALSE	FALSE	FALSE	FALSE	FALSE
Glutamatergic	L2/3 IT	72	Gm20754	2	0.77013199664065	3.71485928851709	2.5486006928475	135.050237823368	0.373981921752493	0.755861778441164	10250.7142857143	7	TRUE	TRUE	FALSE	FALSE	FALSE	FALSE	FALSE
Glutamatergic	L2/3 IT	73	Cdh7	2	0.738557337149584	4.008963453259	3.05949421323189	82.6658818891333	0.417390480917438	0.651390093011289	10250.7142857143	7	TRUE	TRUE	FALSE	FALSE	FALSE	FALSE	FALSE
Glutamatergic	L2/3 IT	74	Gm20063	2	0.719020929828338	3.29434989393656	2.68094995113378	84.1797095698424	0.389384651862021	0.644164567972734	10250.7142857143	7	FALSE	TRUE	FALSE	FALSE	FALSE	FALSE	TRUE
Glutamatergic	L2/3 IT	75	Robo3	2	0.713856439109876	3.29434247604051	2.5642734343824	78.9638241563189	0.374443249630627	0.637255127643926	10250.7142857143	7	TRUE	TRUE	FALSE	FALSE	FALSE	FALSE	FALSE
Glutamatergic	L2/3 IT	76	Adamts3	2	0.707512678935921	3.58273161538977	3.28301995182028	49.7337763432862	0.434765698084923	0.570425912350274	10250.7142857143	7	TRUE	TRUE	FALSE	FALSE	FALSE	FALSE	FALSE
Glutamatergic	L2/3 IT	77	Lifr	2	0.69936181720814	3.57304145425916	2.44968817170626	59.2225022936067	0.366310933283621	0.560151700513682	10250.7142857143	7	TRUE	FALSE	FALSE	FALSE	FALSE	TRUE	FALSE
Glutamatergic	L2/3 IT	78	Ddit4l	2	0.661603881662292	3.40448252880006	4.2354982893341	63.383071414829	0.496709856417616	0.445060061757278	10250.7142857143	7	FALSE	TRUE	FALSE	FALSE	FALSE	FALSE	TRUE
Glutamatergic	L2/3 IT	79	S100a6	2	0.652634597241681	3.31682993333745	3.18199261417555	36.2493344035954	0.430914547225713	0.422685707301345	10250.7142857143	7	TRUE	TRUE	FALSE	FALSE	FALSE	FALSE	FALSE
Glutamatergic	L2/3 IT	80	Tmem215	2	0.638508523093501	3.05043817382654	3.38954252565914	27.5140154308357	0.443849156181666	0.381606252320392	10250.7142857143	7	TRUE	TRUE	FALSE	FALSE	FALSE	FALSE	FALSE
Glutamatergic	L2/3 IT	81	Gm4876	2	0.638131496949724	3.44411255184505	3.26163688643236	30.5863084874407	0.43563361603984	0.398487977781348	10250.7142857143	7	FALSE	TRUE	FALSE	FALSE	FALSE	FALSE	TRUE
Glutamatergic	L2/3 IT	82	Nrp2	2	0.622741080035448	3.11142773306957	3.18949233122614	23.5305171156862	0.43196606453954	0.351139088690385	10250.7142857143	7	FALSE	FALSE	FALSE	FALSE	FALSE	TRUE	TRUE
Glutamatergic	L2/3 IT	83	Crispld1	2	0.613862180186907	3.13556081230791	3.2507064456424	26.3140539124423	0.4329686461247	0.324797938760311	10250.7142857143	7	TRUE	FALSE	FALSE	FALSE	TRUE	FALSE	FALSE
Glutamatergic	L2/3 IT	84	Vwa1	2	0.606655620502294	3.00041563550531	2.86131823828836	16.8067377111129	0.401904015553375	0.288611368672891	10250.7142857143	7	TRUE	FALSE	FALSE	FALSE	FALSE	TRUE	FALSE
Glutamatergic	L2/3 IT	85	Smoc2	2	0.600467423331561	2.79028182635259	3.19934417506352	28.9159428400174	0.43012184863286	0.2993076270382	10250.7142857143	7	TRUE	TRUE	FALSE	FALSE	FALSE	FALSE	FALSE
Glutamatergic	L2/3 IT	86	Arhgap6	2	0.585923558425853	3.27912635067018	3.61868331791386	19.7819414221439	0.45597577739668	0.268458071665555	10250.7142857143	7	TRUE	TRUE	FALSE	FALSE	FALSE	FALSE	FALSE
Glutamatergic	L2/3 IT	87	Bcl6	2	0.58252267664383806	1.9529305113392	2.28909880662769	9.29827309336605	0.349734034259959	0.233622172636868	10250.7142857143	7	TRUE	FALSE	FALSE	FALSE	FALSE	TRUE	FALSE
Glutamatergic	L2/3 IT	88	Sag	2	0.578014946352582	3.35512541227916	4.31173252770351	10.477688123673	0.504819064920485	0.201208943139004	10250.7142857143	7	FALSE	FALSE	FALSE	TRUE	FALSE	FALSE	TRUE
Glutamatergic	L2/3 IT	89	Ramp2	2	0.564510371602653	3.01976443260736	4.3406348716364	5.53595133156322	0.510648584391536	0.153028018880714	10250.7142857143	7	TRUE	FALSE	TRUE	FALSE	FALSE	FALSE	FALSE
Glutamatergic	L2/3 IT	90	Tmem132e	2	0.559587877341477	3.07545878520851	4.51533214104525	6.81907728695667	0.519606848866223	0.147597678509537	10250.7142857143	7	FALSE	FALSE	FALSE	FALSE	TRUE	TRUE	FALSE
Glutamatergic	L2/3 IT	91	Adamts2	2	0.556206266136704	3.17141524264932	3.55243364632165	11.6930184166797	0.455532465151976	0.152816457686841	10250.7142857143	7	FALSE	FALSE	TRUE	FALSE	FALSE	TRUE	FALSE
Glutamatergic	L2/3 IT	92	Baz1a	2	0.551882930748741	3.85641857787799	2.48685324392379	14.3432760259257	0.386070252818363	0.196542898271687	10250.7142857143	7	TRUE	FALSE	FALSE	FALSE	FALSE	TRUE	FALSE
Glutamatergic	L2/3 IT	93	Doc2b	2	0.547911980683163	2.54289970851509	3.92062817259119	3.75080639164032	0.487715574186057	0.120073837963936	10250.7142857143	7	FALSE	FALSE	TRUE	FALSE	FALSE	TRUE	FALSE
Glutamatergic	L2/3 IT	94	F2rl2	2	0.540234608310693	2.10260521858378	2.13731339504371	7.92548536034232	0.335691676563382	0.128660854661457	10250.7142857143	7	TRUE	TRUE	FALSE	FALSE	FALSE	FALSE	FALSE
Glutamatergic	L2/3 IT	95	Gm765	2	0.539607557205686	3.05434153887376	3.02060725524308	7.71669343452949	0.419934185348612	0.112263998148189	10250.7142857143	7	FALSE	FALSE	FALSE	FALSE	FALSE	TRUE	TRUE
Glutamatergic	L2/3 IT	96	Ngb	2	0.538318281728862	2.91586869857003	4.2634704659951	3.48268044397889	0.520445904741892	0.0914585228368117	10250.7142857143	7	TRUE	FALSE	TRUE	FALSE	FALSE	FALSE	FALSE
Glutamatergic	L2/3 IT	97	Tnfaip6	2	0.534632364586138	2.84581751507601	2.37321072766827	12.1832634187696	0.359872486571007	0.102815384915081	10250.7142857143	7	TRUE	FALSE	FALSE	FALSE	FALSE	TRUE	FALSE
Glutamatergic	L2/3 IT	98	Eya1	2	0.532176244745321	3.2710473770415	7.08490012172582	3.68021004615349	0.647467021579548	0.0719038836316865	10250.7142857143	7	FALSE	FALSE	FALSE	FALSE	FALSE	TRUE	TRUE
Glutamatergic	L2/3 IT	99	Kcnj16	2	0.524870453745414	2.51530720654754	4.79254305224871	2.67902911166105	0.55280903963752	0.0580112100867036	10250.7142857143	7	FALSE	FALSE	TRUE	FALSE	FALSE	TRUE	FALSE
Glutamatergic	L2/3 IT	100	Lrrtm4	1	0.89237135904507	3.53537432391469	1.23658568084641	1548.79375872924	0.229896260880688	0.979019870509492	10250.7142857143	7	FALSE	FALSE	FALSE	FALSE	FALSE	TRUE	FALSE
Glutamatergic	L4/5 IT	1	Rorb	7	0.903344329127412	15.0843347557855	3.54855303308752	442.440711381963	0.549721624280748	0.875661192889748	14231.4285714286	7	TRUE	TRUE	TRUE	TRUE	TRUE	TRUE	TRUE
Glutamatergic	L4/5 IT	2	Kcnh5	7	0.817393993188482	4.68510226587979	2.1653169233124	215.401779266639	0.430347592302976	0.803427993370383	14231.4285714286	7	TRUE	TRUE	TRUE	TRUE	TRUE	TRUE	TRUE
Glutamatergic	L4/5 IT	3	Rmst	7	0.730407847550676	8.53096026601295	6.95971442401547	86.411855067628	0.70029802851354	0.524371389292156	14231.4285714286	7	TRUE	TRUE	TRUE	TRUE	TRUE	TRUE	TRUE
Glutamatergic	L4/5 IT	4	Adam33	7	0.727411467343912	10.5002372072275	6.21017025645758	92.102329551827	0.675722038142963	0.516713803371646	14231.4285714286	7	TRUE	TRUE	TRUE	TRUE	TRUE	TRUE	TRUE
Glutamatergic	L4/5 IT	5	Rspo1	7	0.721004904506201	17.8742603697892	11.6684987710244	73.4397445853036	0.798134042888031	0.469756468348998	14231.4285714286	7	TRUE	TRUE	TRUE	TRUE	TRUE	TRUE	TRUE
Glutamatergic	L4/5 IT	6	Hgf	7	0.704005722238857	8.98417551193771	6.44893276038277	58.5345936051338	0.684543187991991	0.462367168759215	14231.4285714286	7	TRUE	TRUE	TRUE	TRUE	TRUE	TRUE	TRUE
Glutamatergic	L4/5 IT	7	Thsd7a	7	0.685507753188004	7.78037101926334	3.46373728232329	102.88926024072	0.543108204832125	0.478155059439981	14231.4285714286	7	TRUE	TRUE	TRUE	TRUE	TRUE	TRUE	TRUE
Glutamatergic	L4/5 IT	8	Col26a1	7	0.673075950273512	6.97488840287445	5.34941958776883	43.3764710612186	0.643600093784529	0.411036635568689	14231.4285714286	7	TRUE	TRUE	TRUE	TRUE	TRUE	TRUE	TRUE
Glutamatergic	L4/5 IT	9	Gm20752	7	0.651688476838323	9.17409781805041	6.30527390791403	39.9473631844236	0.678005397625063	0.352066575813471	14231.4285714286	7	TRUE	TRUE	TRUE	TRUE	TRUE	TRUE	TRUE
Glutamatergic	L4/5 IT	10	Gm29674	7	0.649772014351503	9.56518935072532	7.94733746028137	31.6269759786335	0.72760426147174	0.331559775149281	14231.4285714286	7	TRUE	TRUE	TRUE	TRUE	TRUE	TRUE	TRUE
Glutamatergic	L4/5 IT	11	Pld5	7	0.640935320195816	6.1944134579837	2.88382127470865	102.078825600528	0.499710050780359	0.386458632228933	14231.4285714286	7	TRUE	TRUE	TRUE	TRUE	TRUE	TRUE	TRUE
Glutamatergic	L4/5 IT	12	Tspan11	7	0.617084932740635	7.44006625573531	7.48819680018285	18.6138862024446	0.723361924260396	0.263950680369585	14231.4285714286	7	TRUE	TRUE	TRUE	TRUE	TRUE	TRUE	TRUE
Glutamatergic	L4/5 IT	13	Scn7a	7	0.575628768316833	10.5051769318801	10.3621998128553	17.6389562159042	0.765134047668699	0.164457303942632	14231.4285714286	7	TRUE	TRUE	TRUE	TRUE	TRUE	TRUE	TRUE
Glutamatergic	L4/5 IT	14	Tmem145	6	0.78119966402693	4.7253009778778	2.18278228245702	136.944294774093	0.431866847038402	0.740133355897787	14231.4285714286	7	TRUE	TRUE	TRUE	TRUE	FALSE	TRUE	TRUE
Glutamatergic	L4/5 IT	15	Lcorl	6	0.762511889315895	4.33910438898349	2.23180461595723	132.702216480545	0.436994824368799	0.698206664252498	14231.4285714286	7	TRUE	TRUE	TRUE	FALSE	TRUE	TRUE	TRUE
Glutamatergic	L4/5 IT	16	Cbln4	6	0.613067832775974	4.18221246822036	2.66399839782948	41.1399887240059	0.483028940992744	0.320610285292791	14231.4285714286	7	TRUE	TRUE	TRUE	TRUE	TRUE	TRUE	FALSE
Glutamatergic	L4/5 IT	17	Naa11	6	0.5421768523975	7.23747739005933	13.396736403155	8.46266170507346	0.823550267845163	0.0914976670381618	14231.4285714286	7	FALSE	TRUE	TRUE	TRUE	TRUE	TRUE	TRUE
Glutamatergic	L4/5 IT	18	Boc	5	0.715434955947551	4.86126828569117	3.13543796208265	73.2200832817674	0.519041318607328	0.562672306633988	14231.4285714286	7	TRUE	TRUE	TRUE	TRUE	FALSE	TRUE	FALSE
Glutamatergic	L4/5 IT	19	Car4	5	0.667364792229239	4.22509884069002	2.9746073780635	53.839958531112	0.506891422568331	0.453063229605577	14231.4285714286	7	TRUE	TRUE	TRUE	FALSE	FALSE	TRUE	TRUE
Glutamatergic	L4/5 IT	20	Igsf3	5	0.657939985780904	5.10468750491203	3.92821738069469	31.2096944562497	0.573442285944894	0.392213738164161	14231.4285714286	7	TRUE	TRUE	TRUE	TRUE	FALSE	TRUE	FALSE
Glutamatergic	L4/5 IT	21	Tcap	5	0.613544762342885	6.23421518894565	5.32611197465175	18.5256333027918	0.644543496452231	0.257919686422944	14231.4285714286	7	TRUE	TRUE	TRUE	FALSE	TRUE	TRUE	FALSE
Glutamatergic	L4/5 IT	22	Tnnc1	5	0.612108032986141	5.05402675524941	2.7052623644658	51.1403872040266	0.484679270962059	0.320801844572761	14231.4285714286	7	TRUE	TRUE	TRUE	TRUE	TRUE	FALSE	FALSE
Glutamatergic	L4/5 IT	23	Mamdc2	5	0.583675271390308	4.74463977979133	3.94390005730446	23.84713987491	0.577859723285319	0.22070729833735	14231.4285714286	7	FALSE	TRUE	TRUE	FALSE	TRUE	TRUE	TRUE
Glutamatergic	L4/5 IT	24	Susd5	5	0.577158770968438	4.77433396835938	4.52170045067595	13.249596505473	0.608458530288971	0.187772279895448	14231.4285714286	7	TRUE	TRUE	TRUE	FALSE	TRUE	TRUE	FALSE
Glutamatergic	L4/5 IT	25	Ankfn1	5	0.569868484829945	5.63050592572865	4.9774039807225	17.4727550901752	0.629022540888236	0.179026279200248	14231.4285714286	7	FALSE	FALSE	TRUE	TRUE	TRUE	TRUE	TRUE
Glutamatergic	L4/5 IT	26	4930467D21Rik	5	0.556301815041388	5.1837389373872	6.40500620039244	9.54010789653403	0.703394357010002	0.133909103275439	14231.4285714286	7	FALSE	FALSE	TRUE	TRUE	TRUE	TRUE	TRUE
Glutamatergic	L4/5 IT	27	Rab37	5	0.531673968662026	4.27755950110229	9.11199890737782	4.77589679117392	0.772384442249327	0.0694516560986956	14231.4285714286	7	FALSE	FALSE	TRUE	TRUE	TRUE	TRUE	TRUE
Glutamatergic	L4/5 IT	28	Brinp3	4	0.847008022902479	4.27343258206795	1.75850344793193	740.814942929791	0.383319299232802	0.945544108024772	14231.4285714286	7	TRUE	TRUE	TRUE	FALSE	FALSE	TRUE	FALSE
Glutamatergic	L4/5 IT	29	Ptchd4	4	0.786461131381881	4.11389337089978	2.11725657483917	215.347671366448	0.426073904689754	0.799774210137074	14231.4285714286	7	TRUE	TRUE	TRUE	FALSE	FALSE	TRUE	FALSE
Glutamatergic	L4/5 IT	30	Myo16	4	0.761013906026972	4.43263894679531	2.28063966929184	117.385654067082	0.44350782443204	0.684811087052394	14231.4285714286	7	TRUE	FALSE	TRUE	FALSE	FALSE	TRUE	TRUE
Glutamatergic	L4/5 IT	31	Galntl6	4	0.757083960932371	4.42805425207115	1.9517333557931	308.068092343369	0.40796649546961	0.751180867936982	14231.4285714286	7	TRUE	TRUE	TRUE	FALSE	FALSE	TRUE	FALSE
Glutamatergic	L4/5 IT	32	Fam19a2	4	0.751347779491134	4.09641987754021	1.97181966178355	248.468669852578	0.408759999899835	0.726406537258747	14231.4285714286	7	TRUE	FALSE	TRUE	FALSE	FALSE	TRUE	TRUE
Glutamatergic	L4/5 IT	33	Grm2	4	0.67805066062596	4.38573127240763	2.78553034430381	47.1056810637191	0.491726800081841	0.465322870326197	14231.4285714286	7	TRUE	TRUE	TRUE	FALSE	FALSE	TRUE	FALSE
Glutamatergic	L4/5 IT	34	Tshz1	4	0.677238521200628	4.24001646602473	2.67358957629161	43.5693431766522	0.482057789910571	0.473835821568784	14231.4285714286	7	TRUE	TRUE	TRUE	FALSE	FALSE	TRUE	FALSE
Glutamatergic	L4/5 IT	35	Coch	4	0.670085498137657	3.97828506020901	2.75078319482681	57.1203624233871	0.48822345091855	0.460903682694969	14231.4285714286	7	TRUE	TRUE	TRUE	FALSE	FALSE	TRUE	FALSE
Glutamatergic	L4/5 IT	36	Vav3	4	0.66865462005451	4.44694162809031	2.77862483294764	60.798495728897	0.490740184815315	0.464084524058299	14231.4285714286	7	TRUE	TRUE	FALSE	FALSE	FALSE	TRUE	TRUE
Glutamatergic	L4/5 IT	37	Adcyap1	4	0.648261705212629	4.65763271181766	3.36102886597799	37.3231796649978	0.537638194322955	0.371570091841816	14231.4285714286	7	TRUE	TRUE	TRUE	FALSE	FALSE	TRUE	FALSE
Glutamatergic	L4/5 IT	38	Phactr2	4	0.637745292459369	4.1975751272758	2.96934162228499	35.2227902562592	0.50629698579354	0.372534223180249	14231.4285714286	7	TRUE	TRUE	FALSE	FALSE	FALSE	TRUE	TRUE
Glutamatergic	L4/5 IT	39	Hspb3	4	0.6126931977197	4.37825647350003	3.46568770950473	20.8744590310037	0.543545650545138	0.281282409397264	14231.4285714286	7	TRUE	TRUE	TRUE	FALSE	FALSE	TRUE	FALSE
Glutamatergic	L4/5 IT	40	Dapk2	4	0.601611136691013	4.11143720501399	3.28281088623535	17.7540695511561	0.531664900468071	0.259663865224435	14231.4285714286	7	TRUE	TRUE	TRUE	FALSE	FALSE	TRUE	FALSE
Glutamatergic	L4/5 IT	41	Lama4	4	0.599775085838128	3.85680429640612	3.34932179082708	22.5269392654362	0.536923459179532	0.271645487495713	14231.4285714286	7	FALSE	FALSE	TRUE	FALSE	TRUE	TRUE	TRUE
Glutamatergic	L4/5 IT	42	Dpf3	4	0.569260443235175	4.14696761626998	4.07491171665465	12.1076932183131	0.589214538083063	0.179350048189537	14231.4285714286	7	FALSE	FALSE	FALSE	TRUE	TRUE	TRUE	TRUE
Glutamatergic	L4/5 IT	43	Col8a1	4	0.559119174010905	3.94754265313466	3.08545248410765	14.2916550804207	0.516229548712264	0.157841148898943	14231.4285714286	7	TRUE	FALSE	TRUE	FALSE	TRUE	TRUE	FALSE
Glutamatergic	L4/5 IT	44	Hbegf	4	0.552306548530306	4.54114997375811	6.22903902352624	5.94790743567662	0.686712392320564	0.118504162918014	14231.4285714286	7	TRUE	TRUE	TRUE	FALSE	FALSE	TRUE	FALSE
Glutamatergic	L4/5 IT	45	Cyp39a1	4	0.54107354036451	4.80365533112906	3.32377290650079	7.7802388953708	0.540214227032525	0.134553439536595	14231.4285714286	7	TRUE	FALSE	TRUE	FALSE	FALSE	TRUE	TRUE
Glutamatergic	L4/5 IT	46	Hs6st3	3	0.812431429404145	3.63018383950038	1.82492367909853	478.791219177128	0.392751782220048	0.820716114502003	14231.4285714286	7	TRUE	TRUE	TRUE	FALSE	FALSE	FALSE	FALSE
Glutamatergic	L4/5 IT	47	Krt12	3	0.7878185284331	3.93420655133415	2.22370505618394	145.760087258772	0.436759199089742	0.779533983495342	14231.4285714286	7	TRUE	TRUE	TRUE	FALSE	FALSE	FALSE	FALSE
Glutamatergic	L4/5 IT	48	Prr16	3	0.782778501311883	3.73326487647518	1.9879731112663	290.053687993004	0.410740021532988	0.783289009304635	14231.4285714286	7	TRUE	FALSE	TRUE	FALSE	FALSE	TRUE	FALSE
Glutamatergic	L4/5 IT	49	Cnih3	3	0.775394138309831	4.01633527533563	2.08741931493819	178.821924371909	0.42005252742059	0.725765957181833	14231.4285714286	7	TRUE	FALSE	FALSE	FALSE	FALSE	TRUE	TRUE
Glutamatergic	L4/5 IT	50	Gm13629	3	0.64570041475124	3.82058251452558	2.74460979241569	50.855275756649	0.487729232213738	0.419524736971178	14231.4285714286	7	TRUE	FALSE	TRUE	FALSE	FALSE	TRUE	FALSE
Glutamatergic	L4/5 IT	51	Lemd1	3	0.606804440441086	4.10758866885009	3.43000302834555	25.9151325795577	0.541803884767293	0.297778635497084	14231.4285714286	7	TRUE	TRUE	FALSE	FALSE	FALSE	FALSE	TRUE
Glutamatergic	L4/5 IT	52	Scx	3	0.564945338874341	3.77505317640963	5.94492917193804	3.63558634140627	0.687345337150495	0.141416388485932	14231.4285714286	7	TRUE	FALSE	TRUE	FALSE	FALSE	TRUE	FALSE
Glutamatergic	L4/5 IT	53	Il4ra	3	0.55125299196944	4.36720700758292	6.98409268337699	5.95327210147525	0.720110976910201	0.11465783908462	14231.4285714286	7	TRUE	FALSE	TRUE	FALSE	FALSE	TRUE	FALSE
Glutamatergic	L4/5 IT	54	Plb1	3	0.53702245298132	3.44956688628091	5.15963032815591	4.18058585967509	0.636445106127395	0.084591707361871	14231.4285714286	7	TRUE	FALSE	TRUE	FALSE	FALSE	TRUE	FALSE
Glutamatergic	L4/5 IT	55	Hs3st3a1	3	0.531748340045729	4.04041294301798	8.74476249131282	4.08353156189768	0.757885061795776	0.0682146113700437	14231.4285714286	7	FALSE	FALSE	TRUE	FALSE	TRUE	TRUE	FALSE
Glutamatergic	L4/5 IT	56	Cartpt	3	0.531635883433456	3.73558233113388	4.10027378253313	5.97694831320225	0.593508203980511	0.0746151650083832	14231.4285714286	7	TRUE	FALSE	TRUE	FALSE	FALSE	TRUE	FALSE
Glutamatergic	L4/5 IT	57	Cldn22	3	0.527846304208586	3.89128846872969	6.08187634098654	4.68325594513553	0.691864811252373	0.0647025332982262	14231.4285714286	7	TRUE	FALSE	TRUE	FALSE	TRUE	FALSE	FALSE
Glutamatergic	L4/5 IT	58	Slc24a3	2	0.748091106558977	3.5457057192991	2.01533082784975	223.622424306669	0.412577294281943	0.758568697955899	14231.4285714286	7	TRUE	TRUE	FALSE	FALSE	FALSE	FALSE	FALSE
Glutamatergic	L4/5 IT	59	Crhr1	2	0.713177012095977	4.09085853615109	2.49114038174795	71.2877158025859	0.463868852885678	0.590481616572609	14231.4285714286	7	TRUE	TRUE	FALSE	FALSE	FALSE	FALSE	FALSE
Glutamatergic	L4/5 IT	60	Myo1b	2	0.699200090251302	3.36394322819969	2.38686186043094	72.9192762173001	0.454405264024635	0.587911290500604	14231.4285714286	7	TRUE	TRUE	FALSE	FALSE	FALSE	FALSE	FALSE
Glutamatergic	L4/5 IT	61	Vstm2l	2	0.693065771417281	2.96054198482771	1.90888775721633	56.7764916213797	0.400363182484179	0.574138005007113	14231.4285714286	7	TRUE	TRUE	FALSE	FALSE	FALSE	FALSE	FALSE
Glutamatergic	L4/5 IT	62	A330008L17Rik	2	0.691871649198564	3.48690394724013	2.73220590213897	48.148000335708	0.4864334317331	0.538619652390688	14231.4285714286	7	FALSE	FALSE	TRUE	FALSE	FALSE	TRUE	FALSE
Glutamatergic	L4/5 IT	63	Dkkl1	2	0.688548350402873	3.65557646616028	2.56904512613704	80.4425814127478	0.470951083575545	0.526648557927769	14231.4285714286	7	TRUE	TRUE	FALSE	FALSE	FALSE	FALSE	FALSE
Glutamatergic	L4/5 IT	64	Atp1b2	2	0.683045074730044	3.28941909952905	2.23653196233741	53.4438844733867	0.438036794081497	0.516330292131465	14231.4285714286	7	TRUE	TRUE	FALSE	FALSE	FALSE	FALSE	FALSE
Glutamatergic	L4/5 IT	65	Sntg2	2	0.658647901844715	3.41929892746005	2.81650207406089	50.7418231310363	0.493950282543903	0.457826607822229	14231.4285714286	7	TRUE	FALSE	TRUE	FALSE	FALSE	FALSE	FALSE
Glutamatergic	L4/5 IT	66	Shisa6	2	0.658120472922466	4.10735753127358	2.9263577104684	54.1336997410979	0.502907338497983	0.424356880853205	14231.4285714286	7	FALSE	FALSE	FALSE	FALSE	FALSE	TRUE	TRUE
Glutamatergic	L4/5 IT	67	Ptgfrn	2	0.655178872530535	3.63983732659736	2.74806085380363	41.5175372560063	0.488233811888819	0.441213065484487	14231.4285714286	7	TRUE	TRUE	FALSE	FALSE	FALSE	FALSE	FALSE
Glutamatergic	L4/5 IT	68	Hs3st1	2	0.651043954649393	3.52857656063333	2.44249982461503	49.1197193561409	0.461999846514533	0.435707604714101	14231.4285714286	7	TRUE	TRUE	FALSE	FALSE	FALSE	FALSE	FALSE
Glutamatergic	L4/5 IT	69	Slc22a4	2	0.608183832896483	3.59517979539344	2.8855863903867	26.3868639296016	0.501176868382479	0.305422749696626	14231.4285714286	7	TRUE	TRUE	FALSE	FALSE	FALSE	FALSE	FALSE
Glutamatergic	L4/5 IT	70	Gpr83	2	0.606604899033615	3.93578384917022	2.88974241626304	25.7500283117252	0.502384791027509	0.294680793592717	14231.4285714286	7	TRUE	TRUE	FALSE	FALSE	FALSE	FALSE	FALSE
Glutamatergic	L4/5 IT	71	C2cd4b	2	0.591779279511695	2.93646695801583	2.32116962886122	15.5186346008216	0.448569655257648	0.270881398844064	14231.4285714286	7	TRUE	TRUE	FALSE	FALSE	FALSE	FALSE	FALSE
Glutamatergic	L4/5 IT	72	Dcdc2a	2	0.591272406230575	2.76489618946946	2.19986173798146	16.0541288245875	0.438252776353343	0.267762256036716	14231.4285714286	7	TRUE	FALSE	TRUE	FALSE	FALSE	FALSE	FALSE
Glutamatergic	L4/5 IT	73	Kcnab3	2	0.590612113470349	3.34797050383072	2.02351043090558	35.8876188092774	0.416026653643664	0.304945417703873	14231.4285714286	7	TRUE	FALSE	FALSE	FALSE	FALSE	TRUE	FALSE
Glutamatergic	L4/5 IT	74	Krt20	2	0.576204432950192	3.14337421893395	3.03632260135305	7.77329726621003	0.519818647413907	0.200223941731249	14231.4285714286	7	TRUE	TRUE	FALSE	FALSE	FALSE	FALSE	FALSE
Glutamatergic	L4/5 IT	75	Sec16b	2	0.560894095532215	3.64674910551968	3.68575232315682	9.8241155063193	0.562309098740874	0.154636079847913	14231.4285714286	7	TRUE	TRUE	FALSE	FALSE	FALSE	FALSE	FALSE
Glutamatergic	L4/5 IT	76	D16Ertd472e	2	0.559508282764055	3.80775035237403	3.96626989574483	9.61836789382417	0.585545215159396	0.15548643512712	14231.4285714286	7	TRUE	FALSE	FALSE	FALSE	FALSE	TRUE	FALSE
Glutamatergic	L4/5 IT	77	Pcdh20	2	0.557250810247441	3.40778710271974	2.53609073640532	14.2967121741626	0.473143088499348	0.171633847813187	14231.4285714286	7	TRUE	TRUE	FALSE	FALSE	FALSE	FALSE	FALSE
Glutamatergic	L4/5 IT	78	Met	2	0.550020671482911	2.3753379904171	2.1812351392185	12.8262856967946	0.437398117611601	0.166128118526821	14231.4285714286	7	TRUE	TRUE	FALSE	FALSE	FALSE	FALSE	FALSE
Glutamatergic	L4/5 IT	79	Ntn4	2	0.544508426889628	3.15556471960074	2.9854774511571	7.87208102454484	0.514342701153973	0.123336008265047	14231.4285714286	7	FALSE	FALSE	FALSE	FALSE	FALSE	TRUE	TRUE
Glutamatergic	L4/5 IT	80	Fmnl3	2	0.534166314617719	3.47014448402488	4.51092291933667	5.45962175702014	0.618198209518598	0.0850050073273436	14231.4285714286	7	FALSE	FALSE	FALSE	FALSE	TRUE	FALSE	TRUE
Glutamatergic	L4/5 IT	81	Ctxn3	2	0.517423858259619	3.12193479080774	4.02333121482635	2.9602535873011	0.620607981457153	0.0419828639438222	14231.4285714286	7	TRUE	FALSE	TRUE	FALSE	FALSE	FALSE	FALSE
Glutamatergic	L4/5 IT	82	Rora	1	0.843959671351147	3.05102854887342	1.27630162005341	840.130331282748	0.310918673649697	0.936655797738547	14231.4285714286	7	TRUE	FALSE	FALSE	FALSE	FALSE	FALSE	FALSE
Glutamatergic	L4/5 IT	83	Cdh8	1	0.767278354440995	3.06707908645293	1.64081328426407	278.100963529084	0.365893127070754	0.821863946723191	14231.4285714286	7	TRUE	FALSE	FALSE	FALSE	FALSE	FALSE	FALSE
Glutamatergic	L4/5 IT	84	Cpne9	1	0.739175854950798	2.81053579639698	1.74359712312881	168.258020899919	0.379378942756414	0.754333082487563	14231.4285714286	7	TRUE	FALSE	FALSE	FALSE	FALSE	FALSE	FALSE
Glutamatergic	L4/5 IT	85	Rims3	1	0.727523362040454	2.89955987940805	1.74511386110915	124.187071748789	0.377579832590877	0.690732762663579	14231.4285714286	7	TRUE	FALSE	FALSE	FALSE	FALSE	FALSE	FALSE
Glutamatergic	L4/5 IT	86	Rcan2	1	0.715164998060859	2.26232072068157	1.68881166716598	212.44984214006	0.3703397291508	0.762252788022738	14231.4285714286	7	FALSE	FALSE	FALSE	FALSE	FALSE	FALSE	TRUE
Glutamatergic	L4/5 IT	87	Ntng1	1	0.700861557429927	2.84005767126923	2.07408578163968	98.5511875012876	0.421585344237326	0.648871592125489	14231.4285714286	7	TRUE	FALSE	FALSE	FALSE	FALSE	FALSE	FALSE
Glutamatergic	L4/5 IT	88	Fras1	1	0.683006517221457	2.69839608998761	2.13430692747391	90.7578282101831	0.428278797619577	0.607960248982565	14231.4285714286	7	TRUE	FALSE	FALSE	FALSE	FALSE	FALSE	FALSE
Glutamatergic	L4/5 IT	89	Spock3	1	0.671674770843969	2.84461580486174	1.76446685997728	162.620466926361	0.382243602138915	0.601581326402479	14231.4285714286	7	TRUE	FALSE	FALSE	FALSE	FALSE	FALSE	FALSE
Glutamatergic	L4/5 IT	90	Medag	1	0.668865222339372	3.29056640864116	2.23697568926312	58.5348079716094	0.438456471661122	0.489371913697115	14231.4285714286	7	TRUE	FALSE	FALSE	FALSE	FALSE	FALSE	FALSE
Glutamatergic	L4/5 IT	91	Mb21d2	1	0.654305917805546	2.95825318603313	1.77611121725962	62.5297319646135	0.383699095816089	0.527804041432176	14231.4285714286	7	FALSE	TRUE	FALSE	FALSE	FALSE	FALSE	FALSE
Glutamatergic	L4/5 IT	92	Plch2	1	0.646301459484381	3.02988933272949	2.15737996630981	45.3017055408327	0.428610780728987	0.470689771326053	14231.4285714286	7	FALSE	TRUE	FALSE	FALSE	FALSE	FALSE	FALSE
Glutamatergic	L4/5 IT	93	Wnt9a	1	0.639397534822464	3.2085908173593	2.23705167991174	34.2370656114066	0.438747957269065	0.442286078507406	14231.4285714286	7	FALSE	TRUE	FALSE	FALSE	FALSE	FALSE	FALSE
Glutamatergic	L4/5 IT	94	Tspan9	1	0.634897891402162	3.66820556141606	3.48992346954478	29.4465694727536	0.547434176437729	0.365329434201388	14231.4285714286	7	FALSE	FALSE	FALSE	FALSE	FALSE	FALSE	TRUE
Glutamatergic	L4/5 IT	95	Plxnd1	1	0.628124099135212	3.36102520458208	2.5480332203749	26.7165136264053	0.470162363475113	0.375546899854225	14231.4285714286	7	TRUE	FALSE	FALSE	FALSE	FALSE	FALSE	FALSE
Glutamatergic	L4/5 IT	96	Cdh20	1	0.624890978589271	2.57371817387661	2.41733016320986	38.9867277240065	0.459264172975979	0.405585059167291	14231.4285714286	7	FALSE	FALSE	FALSE	FALSE	FALSE	TRUE	FALSE
Glutamatergic	L4/5 IT	97	Phlda1	1	0.6226427847578	2.39076328863355	1.68500033063417	32.9709877759914	0.371279446118773	0.425883241604321	14231.4285714286	7	TRUE	FALSE	FALSE	FALSE	FALSE	FALSE	FALSE
Glutamatergic	L4/5 IT	98	Il12a	1	0.596760935535927	3.40018941313418	2.40125785350627	26.6403023464927	0.45633030956318	0.302718486752294	14231.4285714286	7	FALSE	FALSE	FALSE	FALSE	FALSE	TRUE	FALSE
Glutamatergic	L4/5 IT	99	Xirp2	1	0.593138057628559	2.9944005045246	2.45290397124939	19.5803955730679	0.462434741585401	0.286537951465517	14231.4285714286	7	FALSE	TRUE	FALSE	FALSE	FALSE	FALSE	FALSE
Glutamatergic	L4/5 IT	100	Gm12371	1	0.593093190841436	2.65290863937569	2.0150416179823	42.3973040978399	0.415809739559735	0.322584709206123	14231.4285714286	7	TRUE	FALSE	FALSE	FALSE	FALSE	FALSE	FALSE
Glutamatergic	L5 IT	1	Il1rapl2	7	0.793787406624845	9.63618297161664	3.03810939613783	439.170965158831	0.337095038812465	0.73486922953963	7000.57142857143	7	TRUE	TRUE	TRUE	TRUE	TRUE	TRUE	TRUE
Glutamatergic	L5 IT	2	Ptprm	7	0.731979814062785	5.60791439061183	3.69061945067532	122.810470645313	0.378193862874389	0.595464977309637	7000.57142857143	7	TRUE	TRUE	TRUE	TRUE	TRUE	TRUE	TRUE
Glutamatergic	L5 IT	3	Rxfp2	7	0.690359510281626	6.75016454945572	9.40790251813755	43.0100952279525	0.602909012726624	0.426227194663666	7000.57142857143	7	TRUE	TRUE	TRUE	TRUE	TRUE	TRUE	TRUE
Glutamatergic	L5 IT	4	Prrg1	6	0.670136937495264	6.32096004163338	6.64555524395519	34.5564462925975	0.517672447984974	0.399469994867889	7000.57142857143	7	FALSE	TRUE	TRUE	TRUE	TRUE	TRUE	TRUE
Glutamatergic	L5 IT	5	Colq	6	0.598375583506152	4.8632877522167	7.45648432211848	14.0536048451654	0.554498613774648	0.224894135938834	7000.57142857143	7	TRUE	TRUE	TRUE	TRUE	TRUE	TRUE	FALSE
Glutamatergic	L5 IT	6	Deptor	5	0.762249877243318	4.65930539286533	2.13275114645362	180.943267102917	0.262203588083031	0.741763693520747	7000.57142857143	7	TRUE	TRUE	TRUE	FALSE	TRUE	TRUE	FALSE
Glutamatergic	L5 IT	7	Ccdc80	5	0.638304110925155	4.40160459067559	5.50993798780679	22.6709841324494	0.472322761751707	0.336718486713691	7000.57142857143	7	TRUE	TRUE	TRUE	FALSE	TRUE	TRUE	FALSE
Glutamatergic	L5 IT	8	Tmem91	4	0.719597152371884	4.01596395864685	2.62555745357117	104.792134756611	0.298270954496255	0.617972237659336	7000.57142857143	7	FALSE	TRUE	TRUE	FALSE	TRUE	TRUE	FALSE
Glutamatergic	L5 IT	9	Egln3	3	0.563467150643234	3.43819094240372	5.0078691675914	6.23813944826803	0.457948359991062	0.154422758596413	7000.57142857143	7	TRUE	FALSE	TRUE	FALSE	FALSE	TRUE	FALSE
Glutamatergic	L5 IT	10	Dpp4	2	0.629154261755571	3.05458722059675	3.13796922989867	30.6594853748694	0.336424376540972	0.366851754157679	7000.57142857143	7	TRUE	FALSE	FALSE	FALSE	FALSE	TRUE	FALSE
Glutamatergic	L5 IT	11	Rxfp1	2	0.577029300172213	2.85442680122323	2.77924086401132	35.6909531245662	0.314003283176211	0.239846421410024	7000.57142857143	7	FALSE	TRUE	FALSE	FALSE	FALSE	FALSE	TRUE
Glutamatergic	L5 IT	12	Arhgap31	1	0.61519379561086	2.9143271554078	2.66989099372866	34.2099848370933	0.300272960208945	0.347379636315651	7000.57142857143	7	TRUE	FALSE	FALSE	FALSE	FALSE	FALSE	FALSE
Glutamatergic	L5 IT	13	Tmem232	1	0.594774330302503	2.32937688410494	2.73184302006381	20.3287752721956	0.309024541116534	0.296707102112791	7000.57142857143	7	TRUE	FALSE	FALSE	FALSE	FALSE	FALSE	FALSE
Glutamatergic	L5 IT	14	Cxcl12	1	0.594419910206475	2.01020576456303	2.2333995848835	12.4252433476528	0.265611066413249	0.278259479847248	7000.57142857143	7	TRUE	FALSE	FALSE	FALSE	FALSE	FALSE	FALSE
Glutamatergic	L5 IT	15	A230077H06Rik	1	0.578310038992076	2.65607635880148	3.55223135445456	10.6450891911211	0.366949090641333	0.214795898226943	7000.57142857143	7	FALSE	TRUE	FALSE	FALSE	FALSE	FALSE	FALSE
Glutamatergic	L5 IT	16	2810404M03Rik	1	0.558209807586882	2.74465719864267	4.44356548609129	7.01920454371027	0.430458477263895	0.155455513378057	7000.57142857143	7	TRUE	FALSE	FALSE	FALSE	FALSE	FALSE	FALSE
Glutamatergic	L5 IT	17	Cd200r1	1	0.554695365965229	2.44128283738978	3.6101674229237	8.5047100724312	0.376453800812559	0.15149195860934	7000.57142857143	7	FALSE	TRUE	FALSE	FALSE	FALSE	FALSE	FALSE
Glutamatergic	L5 IT	18	Gm13848	1	0.547299953924695	1.84729274264994	4.14412442846263	1.17117502922063	0.447570004473033	0.109014298827172	7000.57142857143	7	FALSE	TRUE	FALSE	FALSE	FALSE	FALSE	FALSE
Glutamatergic	L5 IT	19	Batf3	1	0.542832193839459	2.9271796598416	6.50741925391704	3.57173011924615	0.534579035239706	0.0970095926567508	7000.57142857143	7	FALSE	FALSE	TRUE	FALSE	FALSE	FALSE	FALSE
Glutamatergic	L5 IT	20	Map3k8	1	0.541653492045614	1.92126802670182	2.68873955445325	5.11434079929507	0.307560711412224	0.127143993504999	7000.57142857143	7	FALSE	TRUE	FALSE	FALSE	FALSE	FALSE	FALSE
Glutamatergic	L5 IT	21	B3gnt8	1	0.54003718004197	2.80380030857961	6.43322773347135	2.48903063444738	0.540840081493396	0.0886607906354324	7000.57142857143	7	TRUE	FALSE	FALSE	FALSE	FALSE	FALSE	FALSE
Glutamatergic	L5 IT	22	Hsd11b1	1	0.537440642513172	2.4845304065433	2.39022930636939	9.70998737904198	0.279877202358862	0.118494880640683	7000.57142857143	7	TRUE	FALSE	FALSE	FALSE	FALSE	FALSE	FALSE
Glutamatergic	L5 IT	23	Stap2	1	0.525374379863532	2.1002831822911	3.49469333248393	3.02961278290249	0.372061744476476	0.0655790623076183	7000.57142857143	7	FALSE	TRUE	FALSE	FALSE	FALSE	FALSE	FALSE
Glutamatergic	L5 IT	24	Glipr1	1	0.524464190709026	1.53172954196844	2.14797830063405	4.82421681750648	0.271257181028348	0.0863959259989546	7000.57142857143	7	TRUE	FALSE	FALSE	FALSE	FALSE	FALSE	FALSE
Glutamatergic	L5 IT	25	Ms4a4b	1	0.50615543407381	1.64353485099929	4.30184180043399	0.518373260139558	0.526808728289104	0.0154355457146098	7000.57142857143	7	FALSE	FALSE	FALSE	TRUE	FALSE	FALSE	FALSE
Glutamatergic	L5 IT	26	St6galnac5	0	0.737322436791582	2.30075932171402	1.93029411206086	198.449494028956	0.243283765923838	0.837638138841012	7000.57142857143	7	FALSE	FALSE	FALSE	FALSE	FALSE	FALSE	FALSE
Glutamatergic	L5 IT	27	Hs3st2	0	0.728898065708389	2.1597872560998	1.59733244852079	253.566193407703	0.211312884950998	0.820247074308972	7000.57142857143	7	FALSE	FALSE	FALSE	FALSE	FALSE	FALSE	FALSE
Glutamatergic	L5 IT	28	Tox	0	0.71479799910627	2.18542810268557	1.79077564723413	178.792684436352	0.22543273787428	0.792813827752457	7000.57142857143	7	FALSE	FALSE	FALSE	FALSE	FALSE	FALSE	FALSE
Glutamatergic	L5 IT	29	Ptprt	0	0.706280098283531	2.16952262279951	1.37444459426983	358.315934148764	0.183440646812828	0.846936440636974	7000.57142857143	7	FALSE	FALSE	FALSE	FALSE	FALSE	FALSE	FALSE
Glutamatergic	L5 IT	30	Slc24a3	0	0.704565208503831	2.06794806464954	1.81604814744022	188.345225170259	0.230427634556219	0.766014324239439	7000.57142857143	7	FALSE	FALSE	FALSE	FALSE	FALSE	FALSE	FALSE
Glutamatergic	L5 IT	31	Man1a	0	0.700601579796465	2.76813755987465	2.23610220940928	112.162568766253	0.267146122494664	0.663148952127635	7000.57142857143	7	FALSE	FALSE	FALSE	FALSE	FALSE	FALSE	FALSE
Glutamatergic	L5 IT	32	Fras1	0	0.697357080727348	2.21599819245228	2.24145951598506	92.8373702533629	0.267810576682449	0.6975466927269	7000.57142857143	7	FALSE	FALSE	FALSE	FALSE	FALSE	FALSE	FALSE
Glutamatergic	L5 IT	33	Sulf2	0	0.680183534432707	2.29984374955272	1.7348955765653	118.414892190893	0.224402499444803	0.670571442126909	7000.57142857143	7	FALSE	FALSE	FALSE	FALSE	FALSE	FALSE	FALSE
Glutamatergic	L5 IT	34	Scube1	0	0.679295906516724	2.05858558497377	1.68514170032369	140.094627135741	0.217174104321122	0.742542447904921	7000.57142857143	7	FALSE	FALSE	FALSE	FALSE	FALSE	FALSE	FALSE
Glutamatergic	L5 IT	35	Galnt14	0	0.679012150064944	2.07552719355753	2.50476773268048	99.7201393090561	0.289176449509492	0.619282348390933	7000.57142857143	7	FALSE	FALSE	FALSE	FALSE	FALSE	FALSE	FALSE
Glutamatergic	L5 IT	36	Arhgap42	0	0.676001513303465	2.15783299675082	1.8377484886951	81.7080140972379	0.231423044120942	0.683542052618522	7000.57142857143	7	FALSE	FALSE	FALSE	FALSE	FALSE	FALSE	FALSE
Glutamatergic	L5 IT	37	Vstm2b	0	0.675240073072349	2.49741922578183	2.28307456455843	50.6131438677305	0.27461353105547	0.553243371275521	7000.57142857143	7	FALSE	FALSE	FALSE	FALSE	FALSE	FALSE	FALSE
Glutamatergic	L5 IT	38	Rspo2	0	0.671166622739564	2.32818942074669	2.32318817814344	72.4557362815131	0.273274706612537	0.56932515731086	7000.57142857143	7	FALSE	FALSE	FALSE	FALSE	FALSE	FALSE	FALSE
Glutamatergic	L5 IT	39	Blnk	0	0.668189742743283	2.90559038607967	2.98478491376359	59.8387648384075	0.327460638492269	0.498659702254209	7000.57142857143	7	FALSE	FALSE	FALSE	FALSE	FALSE	FALSE	FALSE
Glutamatergic	L5 IT	40	Ntng2	0	0.666465332357091	2.36190564814051	2.95022768805102	30.4890123112031	0.331607077891746	0.528586229216747	7000.57142857143	7	FALSE	FALSE	FALSE	FALSE	FALSE	FALSE	FALSE
Glutamatergic	L5 IT	41	Sccpdh	0	0.659568742891934	2.36606085131436	1.99546430466419	76.4411231478816	0.250963303073981	0.547765582076741	7000.57142857143	7	FALSE	FALSE	FALSE	FALSE	FALSE	FALSE	FALSE
Glutamatergic	L5 IT	42	Sstr2	0	0.656826271216896	2.19205316768947	2.24938692571744	47.5543533935714	0.265243886317504	0.489967335873055	7000.57142857143	7	FALSE	FALSE	FALSE	FALSE	FALSE	FALSE	FALSE
Glutamatergic	L5 IT	43	Dkkl1	0	0.651953209861135	2.22915706023299	2.3071544818187	70.911673927917093	0.276366987193334	0.548806603894627	7000.57142857143	7	FALSE	FALSE	FALSE	FALSE	FALSE	FALSE	FALSE
Glutamatergic	L5 IT	44	Utrn	0	0.642926267008219	2.81178051360765	1.97087578748904	65.0901798630325	0.243058633889083	0.527229753313049	7000.57142857143	7	FALSE	FALSE	FALSE	FALSE	FALSE	FALSE	FALSE
Glutamatergic	L5 IT	45	Bmpr1b	0	0.632492657795837	2.038541262483	2.28923735114962	45.308327719125	0.270464561045925	0.458348736487467	7000.57142857143	7	FALSE	FALSE	FALSE	FALSE	FALSE	FALSE	FALSE
Glutamatergic	L5 IT	46	Gm2694	0	0.626767539655875	2.84899195783238	3.38429376866577	18.7184569792676	0.356447045288801	0.371312550235316	7000.57142857143	7	FALSE	FALSE	FALSE	FALSE	FALSE	FALSE	FALSE
Glutamatergic	L5 IT	47	Tgfbr1	0	0.618941361666905	2.24568793860323	2.6189577859554	22.9201873096913	0.297237656401639	0.384564855027761	7000.57142857143	7	FALSE	FALSE	FALSE	FALSE	FALSE	FALSE	FALSE
Glutamatergic	L5 IT	48	Onecut2	0	0.613754826248243	2.30211441183253	2.60742354081812	26.6684148113361	0.297875613885212	0.378093982461259	7000.57142857143	7	FALSE	FALSE	FALSE	FALSE	FALSE	FALSE	FALSE
Glutamatergic	L5 IT	49	Raver2	0	0.61371646850319606	2.73341394107293	3.05357578471071	23.5207314993478	0.330485206943231	0.332191020952554	7000.57142857143	7	FALSE	FALSE	FALSE	FALSE	FALSE	FALSE	FALSE
Glutamatergic	L5 IT	50	C030047K22Rik	0	0.611737968712173	2.16176521359528	2.29313952607693	16.9866579070724	0.271423703425739	0.395421334484189	7000.57142857143	7	FALSE	FALSE	FALSE	FALSE	FALSE	FALSE	FALSE
Glutamatergic	L5 IT	51	Slc9b2	0	0.610929999758127	2.08696006423279	2.44768986199234	20.8291993410425	0.283950431474853	0.38161888921188	7000.57142857143	7	FALSE	FALSE	FALSE	FALSE	FALSE	FALSE	FALSE
Glutamatergic	L5 IT	52	Cdk18	0	0.603179228119312	2.23767609643862	2.59768121357006	20.9872026046112	0.298152510661399	0.342609003185717	7000.57142857143	7	FALSE	FALSE	FALSE	FALSE	FALSE	FALSE	FALSE
Glutamatergic	L5 IT	53	St6gal1	0	0.601785057887213	2.10907706917972	2.238200079765	24.9261385873291	0.268475959883983	0.383180492968467	7000.57142857143	7	FALSE	FALSE	FALSE	FALSE	FALSE	FALSE	FALSE
Glutamatergic	L5 IT	54	Wnt7b	0	0.59759272994522	2.62757419199543	3.13585039258752	12.8452420140059	0.342072702039989	0.28685061066453	7000.57142857143	7	FALSE	FALSE	FALSE	FALSE	FALSE	FALSE	FALSE
Glutamatergic	L5 IT	55	Foxo1	0	0.595663651186573	3.08810378663085	3.44783418837306	20.29559228561	0.363470887943382	0.279722751321694	7000.57142857143	7	FALSE	FALSE	FALSE	FALSE	FALSE	FALSE	FALSE
Glutamatergic	L5 IT	56	Gm13561	0	0.593026537249739	2.46061994453418	2.95669404738492	20.0013593637206	0.324489217705878	0.287068331080347	7000.57142857143	7	FALSE	FALSE	FALSE	FALSE	FALSE	FALSE	FALSE
Glutamatergic	L5 IT	57	Pawr	0	0.576785297973702	2.02702176868841	2.64748903182993	16.7724493915843	0.306508799939382	0.260797094868474	7000.57142857143	7	FALSE	FALSE	FALSE	FALSE	FALSE	FALSE	FALSE
Glutamatergic	L5 IT	58	Col15a1	0	0.573379836181223	2.56266323571065	3.40911040550013	10.1791185253367	0.359500663953932	0.213402472574895	7000.57142857143	7	FALSE	FALSE	FALSE	FALSE	FALSE	FALSE	FALSE
Glutamatergic	L5 IT	59	Bmp2	0	0.570431281328288	2.33495528863751	3.26151397438096	5.96240832363716	0.351539500997655	0.192009061607737	7000.57142857143	7	FALSE	FALSE	FALSE	FALSE	FALSE	FALSE	FALSE
Glutamatergic	L5 IT	60	Zfp296	0	0.558823377742148	2.01394503533835	2.99813060716233	3.79022192247746	0.338190959530066	0.168877066686418	7000.57142857143	7	FALSE	FALSE	FALSE	FALSE	FALSE	FALSE	FALSE
Glutamatergic	L5 IT	61	Mroh5	0	0.556201013430158	2.2802899952202	3.29368606745336	6.35221201736886	0.353975139951055	0.161832654793257	7000.57142857143	7	FALSE	FALSE	FALSE	FALSE	FALSE	FALSE	FALSE
Glutamatergic	L5 IT	62	Sema3d	0	0.550776349495732	2.29145214790515	2.81181021126311	10.5471057977019	0.319224475955296	0.184913659390294	7000.57142857143	7	FALSE	FALSE	FALSE	FALSE	FALSE	FALSE	FALSE
Glutamatergic	L5 IT	63	Tsx	0	0.548654185501847	2.01997463235441	2.64450868116611	4.26023006794793	0.310482352170849	0.139576862879052	7000.57142857143	7	FALSE	FALSE	FALSE	FALSE	FALSE	FALSE	FALSE
Glutamatergic	L5 IT	64	Dach1	0	0.54446660164138	2.32729911266353	3.15374731740836	6.83918567997653	0.347292574422016	0.138670037351208	7000.57142857143	7	FALSE	FALSE	FALSE	FALSE	FALSE	FALSE	FALSE
Glutamatergic	L5 IT	65	Olfr111	0	0.543180043262834	2.06608859226002	4.44367481837773	7.62452923045322	0.429332704488626	0.116954178760463	7000.57142857143	7	FALSE	FALSE	FALSE	FALSE	FALSE	FALSE	FALSE
Glutamatergic	L5 IT	66	AU022754	0	0.542948367008953	2.05729539180404	3.85336447893513	3.66729953279084	0.39446580396877	0.116861895437248	7000.57142857143	7	FALSE	FALSE	FALSE	FALSE	FALSE	FALSE	FALSE
Glutamatergic	L5 IT	67	Oprk1	0	0.540557778617419	2.31406799589975	2.79774617314256	13.9240239931751	0.321835673880087	0.131648109672158	7000.57142857143	7	FALSE	FALSE	FALSE	FALSE	FALSE	FALSE	FALSE
Glutamatergic	L5 IT	68	D5Ertd615e	0	0.539179329501933	2.04342323816526	3.40119336441604	6.28535741331848	0.372641730638654	0.128590770999197	7000.57142857143	7	FALSE	FALSE	FALSE	FALSE	FALSE	FALSE	FALSE
Glutamatergic	L5 IT	69	Phex	0	0.536469713504737	2.02488840994146	2.4310889988517	6.97591161760941	0.286439354685222	0.125908006853685	7000.57142857143	7	FALSE	FALSE	FALSE	FALSE	FALSE	FALSE	FALSE
Glutamatergic	L5 IT	70	Cd200r4	0	0.533627834630166	2.11613152928851	4.05256728918811	3.78508421465416	0.41162779902475	0.0890503291808001	7000.57142857143	7	FALSE	FALSE	FALSE	FALSE	FALSE	FALSE	FALSE
Glutamatergic	L5 IT	71	Parp3	0	0.532224950087863	2.07311273849134	2.96915246722299	4.16478186393289	0.330281338797679	0.0907010282127299	7000.57142857143	7	FALSE	FALSE	FALSE	FALSE	FALSE	FALSE	FALSE
Glutamatergic	L5 IT	72	D7Ertd443e	0	0.523178660329754	2.06248148857612	4.08708111895133	2.29152259711204	0.417310215283948	0.0591645575058974	7000.57142857143	7	FALSE	FALSE	FALSE	FALSE	FALSE	FALSE	FALSE
Glutamatergic	L5 IT	73	Ctsc	0	0.519781396710495	2.59308639938966	4.18499372050495	3.75367938914219	0.424363779389319	0.0506662730586342	7000.57142857143	7	FALSE	FALSE	FALSE	FALSE	FALSE	FALSE	FALSE
Glutamatergic	L5 PT	1	Gm2164	7	0.937993699541652	17.4885133680758	7.01079629176218	233.357180540483	0.159183710536744	0.919883639021236	1375	7	TRUE	TRUE	TRUE	TRUE	TRUE	TRUE	TRUE
Glutamatergic	L5 PT	2	Coro6	7	0.91860429940303	9.62000467508781	5.5133692445094296	163.835623464893	0.129633249532767	0.925450712409404	1375	7	TRUE	TRUE	TRUE	TRUE	TRUE	TRUE	TRUE
Glutamatergic	L5 PT	3	Parm1	7	0.884461320418452	17.6028742752305	8.61803505103307	154.968532193768	0.23645612565698	0.803105719388722	1375	7	TRUE	TRUE	TRUE	TRUE	TRUE	TRUE	TRUE
Glutamatergic	L5 PT	4	Lpp	7	0.869633667708117	7.01908828591143	4.095420375003	147.899614737585	0.120250176571431	0.83650547872736	1375	7	TRUE	TRUE	TRUE	TRUE	TRUE	TRUE	TRUE
Glutamatergic	L5 PT	5	Serpine2	7	0.865146704255641	6.23536432579401	3.39148243784836	197.732532566225	0.101885506807714	0.857650196325049	1375	7	TRUE	TRUE	TRUE	TRUE	TRUE	TRUE	TRUE
Glutamatergic	L5 PT	6	Tcerg1l	7	0.82400028238638	15.4439025271823	16.260556929121	67.3451950329145	0.297901787854741	0.679468735945246	1375	7	TRUE	TRUE	TRUE	TRUE	TRUE	TRUE	TRUE
Glutamatergic	L5 PT	7	Pou3f1	7	0.823214836324083	9.21961303919608	5.82572558939424	100.352054290282	0.174344176543883	0.724360462818981	1375	7	TRUE	TRUE	TRUE	TRUE	TRUE	TRUE	TRUE
Glutamatergic	L5 PT	8	Chst8	7	0.822821918330902	9.08056871737499	6.51914360911154	80.9079979251685	0.165181500275674	0.71229958567723894	1375	7	TRUE	TRUE	TRUE	TRUE	TRUE	TRUE	TRUE
Glutamatergic	L5 PT	9	Bcl6	7	0.809967359169353	13.9312076168238	10.320115345341	64.94043163884	0.249178835773827	0.66761402605541	1375	7	TRUE	TRUE	TRUE	TRUE	TRUE	TRUE	TRUE
Glutamatergic	L5 PT	10	Nkain3	7	0.806851988707855	5.16243865360484	4.16279816350276	97.2765913002745	0.106140718195513	0.746815709671824	1375	7	TRUE	TRUE	TRUE	TRUE	TRUE	TRUE	TRUE
Glutamatergic	L5 PT	11	Kcng1	7	0.805003278093821	7.69158850948615	6.93614608605293	63.9313724026496	0.184717826047766	0.684805696614648	1375	7	TRUE	TRUE	TRUE	TRUE	TRUE	TRUE	TRUE
Glutamatergic	L5 PT	12	Rhbdl3	7	0.794019701469649	6.32680517452043	6.55984223105933	60.2285552883556	0.162159003829889	0.68061512836888	1375	7	TRUE	TRUE	TRUE	TRUE	TRUE	TRUE	TRUE
Glutamatergic	L5 PT	13	Gng7	7	0.786743829324915	9.64966670256724	9.50765838084315	49.3802076323898	0.230095385106675	0.625152845089179	1375	7	TRUE	TRUE	TRUE	TRUE	TRUE	TRUE	TRUE
Glutamatergic	L5 PT	14	Raver2	7	0.784701512578037	6.05953361669238	5.99685263252355	58.2543916082684	0.14793342624798	0.669195349642624	1375	7	TRUE	TRUE	TRUE	TRUE	TRUE	TRUE	TRUE
Glutamatergic	L5 PT	15	Cacna1h	7	0.781225894175928	8.50105925706075	7.42184539088526	51.9507076035302	0.170564474771532	0.63680620319591	1375	7	TRUE	TRUE	TRUE	TRUE	TRUE	TRUE	TRUE
Glutamatergic	L5 PT	16	6430573F11Rik	7	0.776581700821607	9.46170017604908	7.96188402488962	58.187577144924	0.209175756811389	0.619617298459321	1375	7	TRUE	TRUE	TRUE	TRUE	TRUE	TRUE	TRUE
Glutamatergic	L5 PT	17	Gprc5b	7	0.766724681561739	17.6454986536571	41.892892801167	29.3326770531288	0.43612230807938	0.543464270497479	1375	7	TRUE	TRUE	TRUE	TRUE	TRUE	TRUE	TRUE
Glutamatergic	L5 PT	18	Flt3	7	0.761728926464122	6.27590220542298	6.05735953834912	44.8090807512682	0.146109793099011	0.611085487087486	1375	7	TRUE	TRUE	TRUE	TRUE	TRUE	TRUE	TRUE
Glutamatergic	L5 PT	19	Adamts18	7	0.755617506203676	7.32991366995597	7.75733036044156	52.3980375430868	0.182106995520696	0.580343767264742	1375	7	TRUE	TRUE	TRUE	TRUE	TRUE	TRUE	TRUE
Glutamatergic	L5 PT	20	Vat1l	7	0.74026841801458	7.36755717277309	4.99897197517718	58.9989050549511	0.158717521199137	0.582568515295797	1375	7	TRUE	TRUE	TRUE	TRUE	TRUE	TRUE	TRUE
Glutamatergic	L5 PT	21	Lgr5	7	0.733426869231354	15.3570827292543	19.4603825633758	44.9881221387252	0.319581257978538	0.48873043359173	1375	7	TRUE	TRUE	TRUE	TRUE	TRUE	TRUE	TRUE
Glutamatergic	L5 PT	22	Adam18	7	0.724014426517334	5.62475528068975	6.49870551626398	36.5620237122209	0.152795413746757	0.524381222367425	1375	7	TRUE	TRUE	TRUE	TRUE	TRUE	TRUE	TRUE
Glutamatergic	L5 PT	23	Wwtr1	7	0.665943330655179	7.17776824021346	13.600500028078	18.8177152971965	0.262757685973352	0.358419114617235	1375	7	TRUE	TRUE	TRUE	TRUE	TRUE	TRUE	TRUE
Glutamatergic	L5 PT	24	Slc25a13	7	0.631171244912597	8.41309494828295	25.3842284184077	12.895093639955	0.367596157873932	0.271865252226997	1375	7	TRUE	TRUE	TRUE	TRUE	TRUE	TRUE	TRUE
Glutamatergic	L5 PT	25	Fam19a1	6	0.937735016786049	5.05369146157662	1.70140338166862	2101.32599279135	0.0467418479781331	0.997397329795848	1375	7	TRUE	TRUE	TRUE	FALSE	TRUE	TRUE	TRUE
Glutamatergic	L5 PT	26	Tmem163	6	0.854215248840287	5.75746843617541	7.01612720664489	129.734927165245	0.177195578651232	0.815411814457017	1375	7	FALSE	TRUE	TRUE	TRUE	TRUE	TRUE	TRUE
Glutamatergic	L5 PT	27	Trpc4	6	0.833056010250797	5.12272946264763	3.35742977270137	118.734391145908	0.0968428076458268	0.815127180253451	1375	7	FALSE	TRUE	TRUE	TRUE	TRUE	TRUE	TRUE
Glutamatergic	L5 PT	28	Npr3	6	0.78764655889049	8.20526466555855	7.69479815051763	55.6077260533217	0.165009823371101	0.641049773188179	1375	7	TRUE	TRUE	TRUE	TRUE	TRUE	TRUE	FALSE
Glutamatergic	L5 PT	29	Ust	6	0.767613784169483	4.97282771761101	4.56433213324614	61.5070916169265	0.122240133384733	0.644376456263148	1375	7	TRUE	FALSE	TRUE	TRUE	TRUE	TRUE	TRUE
Glutamatergic	L5 PT	30	Arhgap12	6	0.754089326720115	4.76361133570507	4.80282717823742	57.66098935222	0.131454423047395	0.631543060173918	1375	7	FALSE	TRUE	TRUE	TRUE	TRUE	TRUE	TRUE
Glutamatergic	L5 PT	31	Fam126a	6	0.740950452154603	5.7441602731165204	6.14415299704108	42.5982179160975	0.154438969539203	0.569747902098488	1375	7	TRUE	TRUE	TRUE	FALSE	TRUE	TRUE	TRUE
Glutamatergic	L5 PT	32	Cntnap5c	6	0.737107689009002	5.47511364875331	3.51295808912703	78.8926575667763	0.0886726734170267	0.608250608635891	1375	7	TRUE	TRUE	TRUE	FALSE	TRUE	TRUE	TRUE
Glutamatergic	L5 PT	33	Fam84b	6	0.71984410140828	15.5769019590013	29.6038251695341	22.4997704827465	0.396426644037004	0.447605532029662	1375	7	TRUE	TRUE	TRUE	TRUE	TRUE	TRUE	FALSE
Glutamatergic	L5 PT	34	Sv2c	6	0.708664706602851	6.40062117902253	5.65694868491302	45.1513761140428	0.1550545611287	0.499411723939029	1375	7	FALSE	TRUE	TRUE	TRUE	TRUE	TRUE	TRUE
Glutamatergic	L5 PT	35	B3galt5	6	0.706113713802488	7.17635342475836	10.4313197762156	22.3611077424739	0.215912539560296	0.451760960213842	1375	7	TRUE	TRUE	TRUE	FALSE	TRUE	TRUE	TRUE
Glutamatergic	L5 PT	36	Layn	6	0.696448359376042	6.75195225797116	8.5403288703386	26.7906345229587	0.189025084761892	0.43450687414585	1375	7	TRUE	TRUE	TRUE	TRUE	TRUE	TRUE	FALSE
Glutamatergic	L5 PT	37	Npnt	6	0.685064662357101	6.88682052767703	5.02208733903304	51.4655918502597	0.141861451493632	0.448850503216539	1375	7	FALSE	TRUE	TRUE	TRUE	TRUE	TRUE	TRUE
Glutamatergic	L5 PT	38	Syt2	6	0.674821098340848	8.0946849199785	8.54937262034661	30.4395492871617	0.190478731767509	0.398395571231437	1375	7	TRUE	TRUE	TRUE	FALSE	TRUE	TRUE	TRUE
Glutamatergic	L5 PT	39	Kcng2	6	0.668871491273528	5.54048174416964	7.26124931824175	17.4796003180951	0.159136615191156	0.385319543892368	1375	7	TRUE	TRUE	TRUE	FALSE	TRUE	TRUE	TRUE
Glutamatergic	L5 PT	40	Htr4	6	0.667581535213135	4.97829087175565	10.0504642746174	22.2923075259636	0.209342685117555	0.374517441550119	1375	7	FALSE	TRUE	TRUE	TRUE	TRUE	TRUE	TRUE
Glutamatergic	L5 PT	41	Afap1	6	0.662420444472912	6.50596883961887	8.74857906343005	18.6719676736947	0.192642314202739	0.359960998342655	1375	7	TRUE	TRUE	TRUE	FALSE	TRUE	TRUE	TRUE
Glutamatergic	L5 PT	42	Bcan	6	0.638878101221447	5.11112078622779	5.68184735722805	23.0221546123927	0.144779461164722	0.336879646801916	1375	7	TRUE	TRUE	TRUE	TRUE	FALSE	TRUE	TRUE
Glutamatergic	L5 PT	43	Ctbp2	6	0.621838148529319	4.37729043613797	8.9237837301636	8.68890363293022	0.232903470091987	0.297172156076494	1375	7	TRUE	TRUE	TRUE	TRUE	TRUE	FALSE	TRUE
Glutamatergic	L5 PT	44	Trpc7	6	0.617844174101373	6.55816767549792	8.05361955941972	21.6611713957888	0.247239963433383	0.300231639710211	1375	7	FALSE	TRUE	TRUE	TRUE	TRUE	TRUE	TRUE
Glutamatergic	L5 PT	45	Dppa1	6	0.600329022485402	9.16639903004891	41.5116052776317	9.84561006583381	0.48880951361581	0.204483845267222	1375	7	FALSE	TRUE	TRUE	TRUE	TRUE	TRUE	TRUE
Glutamatergic	L5 PT	46	Teddm3	6	0.593683590671565	16.6021734190158	67.8485070612022	17.9737174637872	0.605792364457164	0.189073823968511	1375	7	FALSE	TRUE	TRUE	TRUE	TRUE	TRUE	TRUE
Glutamatergic	L5 PT	47	Kcnn2	5	0.923783504908504	5.07999263314511	1.70628816679617	390.02034649462	0.0522194251985071	0.972124045012817	1375	7	TRUE	TRUE	FALSE	TRUE	TRUE	TRUE	FALSE
Glutamatergic	L5 PT	48	Rab3c	5	0.900897618449008	4.24096255647868	1.67593927507245	486.765100841075	0.0577148085816285	0.954844326565408	1375	7	FALSE	FALSE	TRUE	TRUE	TRUE	TRUE	TRUE
Glutamatergic	L5 PT	49	Nrip3	5	0.807599868941873	4.17056528067757	2.59733452933344	182.060091147957	0.0895857135995763	0.784573141800901	1375	7	TRUE	FALSE	TRUE	TRUE	TRUE	TRUE	FALSE
Glutamatergic	L5 PT	50	Cdh20	5	0.78333222648979	4.42603822348015	3.88936000203392	91.1364196545441	0.116066639153584	0.726563195336117	1375	7	FALSE	TRUE	TRUE	TRUE	TRUE	FALSE	TRUE
Glutamatergic	L5 PT	51	Sgpp2	5	0.774370293596962	4.21074681856721	3.44437831713047	77.5511246271052	0.0995389014905747	0.706852232848724	1375	7	TRUE	FALSE	TRUE	TRUE	TRUE	TRUE	FALSE
Glutamatergic	L5 PT	52	S100b	5	0.766441029684037	3.82497280977996	3.29828672161453	96.0132955485743	0.0872042273918654	0.681746916770049	1375	7	TRUE	TRUE	TRUE	FALSE	TRUE	TRUE	FALSE
Glutamatergic	L5 PT	53	Nefh	5	0.75950349290998	7.90935765726114	5.38881192889503	49.4522219966638	0.160911848326407	0.566040473196426	1375	7	TRUE	TRUE	TRUE	FALSE	TRUE	TRUE	FALSE
Glutamatergic	L5 PT	54	Ndrg2	5	0.751315452935591	4.93485627344733	4.84732202672289	63.231402809068	0.115911448633281	0.606656826223975	1375	7	TRUE	TRUE	TRUE	TRUE	FALSE	TRUE	FALSE
Glutamatergic	L5 PT	55	Pbx3	5	0.739652760829586	5.9568805142119	6.85388338214729	48.0276655691928	0.156740992329947	0.559804713364411	1375	7	FALSE	TRUE	TRUE	FALSE	TRUE	TRUE	TRUE
Glutamatergic	L5 PT	56	Tmem150c	5	0.726172863831671	3.95050615408707	3.24173858390451	64.6008977014038	0.105862535544678	0.624230432125511	1375	7	FALSE	TRUE	TRUE	FALSE	TRUE	TRUE	TRUE
Glutamatergic	L5 PT	57	Cacna2d2	5	0.719136211837669	4.39463755629128	6.10251025061283	22.7899413703064	0.15238643337427	0.523812798542559	1375	7	FALSE	TRUE	TRUE	FALSE	TRUE	TRUE	TRUE
Glutamatergic	L5 PT	58	Snrpn	5	0.717998883596622	5.80507013353043	4.53520785124196	50.4723914068761	0.135649861524377	0.553296000264664	1375	7	TRUE	TRUE	FALSE	TRUE	TRUE	FALSE	TRUE
Glutamatergic	L5 PT	59	Ankrd34b	5	0.712937819037646	5.64511031826968	5.47329210312125	28.3267241657668	0.16724474420235	0.496155158599039	1375	7	TRUE	TRUE	TRUE	FALSE	TRUE	TRUE	FALSE
Glutamatergic	L5 PT	60	Tox2	5	0.703648414230624	5.12032400238947	8.62518581118035	23.8590242518983	0.202881066403431	0.470147705388542	1375	7	FALSE	TRUE	TRUE	FALSE	TRUE	TRUE	TRUE
Glutamatergic	L5 PT	61	Slc5a5	5	0.703539924311287	4.91401671588865	5.53511224319537	35.5229543602858	0.151210638280616	0.48201881945935	1375	7	TRUE	TRUE	TRUE	FALSE	TRUE	TRUE	FALSE
Glutamatergic	L5 PT	62	Gm30648	5	0.696439704800026	5.0742418156462	5.31840943945159	38.022040042821	0.136251462064478	0.483376381384649	1375	7	TRUE	TRUE	TRUE	TRUE	FALSE	TRUE	FALSE
Glutamatergic	L5 PT	63	Fam20a	5	0.695207439537521	4.13335167945447	4.8488345545136	37.3088937037784	0.142944538418645	0.504762147635633	1375	7	FALSE	TRUE	FALSE	TRUE	TRUE	TRUE	TRUE
Glutamatergic	L5 PT	64	L3mbtl4	5	0.687471562989435	5.66338280765102	5.17564150617163	42.8583456013667	0.123523100696309	0.465544563798653	1375	7	FALSE	TRUE	TRUE	FALSE	TRUE	TRUE	TRUE
Glutamatergic	L5 PT	65	Sema3c	5	0.667099384357605	6.1161324163113	5.27997585768508	45.6371420815012	0.160387062313024	0.420087880158544	1375	7	FALSE	TRUE	TRUE	TRUE	FALSE	TRUE	TRUE
Glutamatergic	L5 PT	66	Adamts2	5	0.658707086707804	4.12036306637337	7.24848698326258	19.4913088588672	0.163336202024475	0.371554335216765	1375	7	FALSE	TRUE	TRUE	FALSE	TRUE	TRUE	TRUE
Glutamatergic	L5 PT	67	Slco2a1	5	0.648070051115615	4.78885417975197	6.25527697290895	27.0224641649022	0.182094260168376	0.389977117150455	1375	7	TRUE	TRUE	FALSE	TRUE	TRUE	FALSE	TRUE
Glutamatergic	L5 PT	68	Hsd11b1	5	0.627884057865523	5.07840483163106	5.40126374728764	23.3271053823825	0.12200937270341	0.301231489779636	1375	7	TRUE	TRUE	TRUE	TRUE	FALSE	TRUE	FALSE
Glutamatergic	L5 PT	69	Gm6260	5	0.618044425935723	6.05505976262657	6.24568069975769	0	0.234611336897938	0.248343528994367	1375	7	FALSE	FALSE	TRUE	TRUE	TRUE	TRUE	TRUE
Glutamatergic	L5 PT	70	Vgll3	5	0.6180359955956	7.12113598542399	11.196373720703	14.5581532231265	0.227527139094088	0.25646820008116	1375	7	FALSE	FALSE	TRUE	TRUE	TRUE	TRUE	TRUE
Glutamatergic	L5 PT	71	Col8a1	5	0.6149339742933	5.28477944771966	4.99910948041167	33.3453971715627	0.154261680388367	0.293421805002756	1375	7	FALSE	TRUE	TRUE	TRUE	FALSE	TRUE	TRUE
Glutamatergic	L5 PT	72	Lacc1	5	0.588122480644131	4.79965444859445	8.12651136982503	8.88049935277956	0.198629930834308	0.201674264578628	1375	7	FALSE	TRUE	FALSE	TRUE	TRUE	TRUE	TRUE
Glutamatergic	L5 PT	73	Kif26a	5	0.587404851473973	4.09547196753536	8.77234247703753	7.66049421204004	0.217485959618917	0.199882540071827	1375	7	FALSE	FALSE	TRUE	TRUE	TRUE	TRUE	TRUE
Glutamatergic	L5 PT	74	Gm36543	5	0.577850977084855	6.78851636697828	11.9817147622511	12.706217599093801	0.286501043159488	0.171765284542854	1375	7	FALSE	TRUE	TRUE	FALSE	TRUE	TRUE	TRUE
Glutamatergic	L5 PT	75	Postn	5	0.549173970838302	5.28510313566631	13.9096089498297	7.06084521587302	0.345943900588454	0.109056321010146	1375	7	FALSE	TRUE	TRUE	TRUE	FALSE	TRUE	TRUE
Glutamatergic	L5 PT	76	Bcl11b	4	0.88412920080348	4.48678719326914	2.7305019217432	269.558966740921	0.0863573828482418	0.94969832917655606	1375	7	TRUE	FALSE	FALSE	TRUE	TRUE	FALSE	TRUE
Glutamatergic	L5 PT	77	Ntng1	4	0.875991658034275	4.50613226842256	2.55118533247352	217.235272452348	0.075914247753083	0.940985465734505	1375	7	TRUE	TRUE	FALSE	TRUE	TRUE	FALSE	FALSE
Glutamatergic	L5 PT	78	Ppargc1a	4	0.857140225328242	4.25081557903881	2.47801070053629	166.862170019462	0.0774015957988294	0.893918125051168	1375	7	TRUE	TRUE	TRUE	FALSE	FALSE	TRUE	FALSE
Glutamatergic	L5 PT	79	Gm19410	4	0.8089405482203	4.07365913005965	3.21135577630708	128.558307814153	0.0933853480544108	0.821939065888054	1375	7	FALSE	FALSE	FALSE	TRUE	TRUE	TRUE	TRUE
Glutamatergic	L5 PT	80	Adra1a	4	0.801433014135327	4.10647918474589	3.86033600403715	77.0746036398052	0.107691983832563	0.767492799168114	1375	7	TRUE	TRUE	FALSE	FALSE	TRUE	TRUE	FALSE
Glutamatergic	L5 PT	81	Fezf2	4	0.791480446502717	3.64634407855509	3.26037100123655	111.977683852807	0.104095576005158	0.761805042502391	1375	7	FALSE	FALSE	TRUE	TRUE	TRUE	TRUE	FALSE
Glutamatergic	L5 PT	82	Arhgap18	4	0.728198050818988	4.28769043493408	4.8211874498626	42.5650739696679	0.119794193688934	0.574977020786917	1375	7	FALSE	TRUE	FALSE	FALSE	TRUE	TRUE	TRUE
Glutamatergic	L5 PT	83	Amn	4	0.667160885230234	4.60046331399474	5.70772746259009	21.6115419800987	0.134755166250962	0.384260604220216	1375	7	TRUE	FALSE	TRUE	TRUE	FALSE	TRUE	FALSE
Glutamatergic	L5 PT	84	Reln	4	0.661169659471547	4.05961996453	4.23554919428944	33.7373836174616	0.107143355099486	0.414959085399421	1375	7	TRUE	TRUE	TRUE	FALSE	TRUE	FALSE	FALSE
Glutamatergic	L5 PT	85	Tekt5	4	0.650834597749655	4.25843947436094	6.72576999807182	17.4742845776255	0.153279973319047	0.344975791749654	1375	7	TRUE	TRUE	TRUE	FALSE	FALSE	TRUE	FALSE
Glutamatergic	L5 PT	86	Pip5kl1	4	0.647340842897118	4.41743853366912	5.28346030236238	22.2416627420683	0.139094724028131	0.36616392620872	1375	7	TRUE	TRUE	TRUE	TRUE	FALSE	FALSE	FALSE
Glutamatergic	L5 PT	87	A330093E20Rik	4	0.645156683124275	3.82377128911765	5.55688683775963	13.7346899750523	0.141978209987742	0.356196063695308	1375	7	FALSE	TRUE	FALSE	TRUE	TRUE	TRUE	FALSE
Glutamatergic	L5 PT	88	Alk	4	0.638744224902819	4.19813032114975	5.12979631899163	19.315144173442	0.14547329275284	0.353068369437641	1375	7	FALSE	FALSE	TRUE	FALSE	TRUE	TRUE	TRUE
Glutamatergic	L5 PT	89	Ugt8a	4	0.630331415977046	4.43917656786449	6.54158255838613	18.7467481235649	0.144677811075055	0.313363643107692	1375	7	FALSE	TRUE	TRUE	FALSE	FALSE	TRUE	TRUE
Glutamatergic	L5 PT	90	Fgf18	4	0.602216671931993	4.79449005683566	17.8977898002376	5.61732736919176	0.333142041174777	0.213408986114764	1375	7	TRUE	TRUE	TRUE	FALSE	TRUE	FALSE	FALSE
Glutamatergic	L5 PT	91	Rasgrp4	4	0.598777246716755	3.89227292298851	6.31155782571904	10.6836008895024	0.159248069654369	0.304949213046629	1375	7	FALSE	FALSE	TRUE	TRUE	FALSE	TRUE	TRUE
Glutamatergic	L5 PT	92	Stk17b	4	0.579148276267395	6.10587376326269	12.3693163505639	8.22636126427948	0.25370874693272	0.16944244982531	1375	7	FALSE	TRUE	TRUE	FALSE	TRUE	TRUE	FALSE
Glutamatergic	L5 PT	93	Amdhd1	4	0.574041327943724	4.12142870167856	17.8957684830782	3.91355421046957	0.325894028346069	0.153770593820848	1375	7	TRUE	FALSE	TRUE	FALSE	TRUE	TRUE	FALSE
Glutamatergic	L5 PT	94	Npsr1	4	0.547168346176922	5.20524755223898	2.95689882972382	30.6354689243372	0.0959571691139541	0.148304037115229	1375	7	FALSE	FALSE	TRUE	TRUE	TRUE	FALSE	TRUE
Glutamatergic	L5 PT	95	C230014O12Rik	4	0.545267731980309	3.22146955115814	12.7540887209393	2.69956548071774	0.275492800313564	0.0961883587005486	1375	7	FALSE	FALSE	TRUE	FALSE	TRUE	TRUE	TRUE
Glutamatergic	L5 PT	96	Erg	4	0.537298919569137	3.3489694884946	4.38965734506259	0	0.161369291036671	0.0854400327493796	1375	7	FALSE	FALSE	TRUE	FALSE	TRUE	TRUE	TRUE
Glutamatergic	L5 PT	97	Ryr3	3	0.86118390629427	4.06866481378827	2.10009577471747	309.767435144217	0.0627342742702739	0.931993161634421	1375	7	FALSE	FALSE	FALSE	FALSE	TRUE	TRUE	TRUE
Glutamatergic	L5 PT	98	Etv1	3	0.780015765006637	3.13977682515388	2.73101248318534	179.390352047409	0.0830801672372591	0.803393293493811	1375	7	FALSE	FALSE	TRUE	FALSE	FALSE	TRUE	TRUE
Glutamatergic	L5 PT	99	Luzp2	3	0.773056642616968	3.34688061638488	2.46533003810017	194.488001061035	0.066285641327128	0.798107621956236	1375	7	FALSE	FALSE	TRUE	FALSE	TRUE	TRUE	FALSE
Glutamatergic	L5 PT	100	Tanc1	3	0.734367496666486	4.24455425109338	4.53828234247478	49.2105929478186	0.124750859244024	0.605827082841832	1375	7	TRUE	TRUE	FALSE	FALSE	FALSE	FALSE	TRUE
Glutamatergic	L5/6 NP	1	Tshz2	7	0.997039414047446	177.886929621684	12.1049548529381	2172.48695945919	0.365033982128743	0.995664212941184	2112.42857142857	7	TRUE	TRUE	TRUE	TRUE	TRUE	TRUE	TRUE
Glutamatergic	L5/6 NP	2	Olfm3	7	0.933404786854772	8.66624609235356	2.00021307175661	871.757194692582	0.0892377665598681	0.941604069469619	2112.42857142857	7	TRUE	TRUE	TRUE	TRUE	TRUE	TRUE	TRUE
Glutamatergic	L5/6 NP	3	Grik1	7	0.931973089453752	73.1110885542062	11.209415617114	710.355759033796	0.353552871295026	0.880013376194788	2112.42857142857	7	TRUE	TRUE	TRUE	TRUE	TRUE	TRUE	TRUE
Glutamatergic	L5/6 NP	4	Vwc2l	7	0.93191353662062	65.1867253816202	13.7539829757013	539.829404693118	0.395241068691599	0.876348253442279	2112.42857142857	7	TRUE	TRUE	TRUE	TRUE	TRUE	TRUE	TRUE
Glutamatergic	L5/6 NP	5	Etv1	7	0.931900292129188	13.995375045865	3.29730536772731	534.561537864481	0.136148568206488	0.911679190125845	2112.42857142857	7	TRUE	TRUE	TRUE	TRUE	TRUE	TRUE	TRUE
Glutamatergic	L5/6 NP	6	Mgat4c	7	0.913803278410679	6.53403624786107	1.42814763266861	1821.59081279766	0.0636545556176559	0.981046869713028	2112.42857142857	7	TRUE	TRUE	TRUE	TRUE	TRUE	TRUE	TRUE
Glutamatergic	L5/6 NP	7	Nxph1	7	0.911223789195427	103.912286270108	8.2729166157979	1024.68340902131	0.284399363992475	0.839822592636954	2112.42857142857	7	TRUE	TRUE	TRUE	TRUE	TRUE	TRUE	TRUE
Glutamatergic	L5/6 NP	8	Neto2	7	0.903544658914876	6.83069522531591	1.87508454180593	501.756714953585	0.0808151709886563	0.899149509706001	2112.42857142857	7	TRUE	TRUE	TRUE	TRUE	TRUE	TRUE	TRUE
Glutamatergic	L5/6 NP	9	Camk2d	7	0.902883263809975	7.01150221031426	2.34378752325229	481.262714018917	0.0984759603574539	0.915261606304876	2112.42857142857	7	TRUE	TRUE	TRUE	TRUE	TRUE	TRUE	TRUE
Glutamatergic	L5/6 NP	10	Stard5	7	0.884869536407795	35.6715076656811	11.2407000588716	207.913800310624	0.348068131917574	0.798197202056871	2112.42857142857	7	TRUE	TRUE	TRUE	TRUE	TRUE	TRUE	TRUE
Glutamatergic	L5/6 NP	11	Unc13c	7	0.872530309512409	58.0711952727036	15.3508673806363	269.763079579303	0.423465556263215	0.759721625740473	2112.42857142857	7	TRUE	TRUE	TRUE	TRUE	TRUE	TRUE	TRUE
Glutamatergic	L5/6 NP	12	Spon1	7	0.871667755723158	6.44819735687393	2.43837387919828	412.082752548093	0.101978848808877	0.870790508032264	2112.42857142857	7	TRUE	TRUE	TRUE	TRUE	TRUE	TRUE	TRUE
Glutamatergic	L5/6 NP	13	Kcnip1	7	0.861019099854728	67.3948260927267	14.0479889306999	278.302995944496	0.400063743104531	0.735170687857872	2112.42857142857	7	TRUE	TRUE	TRUE	TRUE	TRUE	TRUE	TRUE
Glutamatergic	L5/6 NP	14	Slit1	7	0.853989419635087	6.29395375975967	2.11752722546	239.691613394764	0.0916523243999871	0.825292825392174	2112.42857142857	7	TRUE	TRUE	TRUE	TRUE	TRUE	TRUE	TRUE
Glutamatergic	L5/6 NP	15	Kirrel3	7	0.848589903950792	6.30801561125399	1.83399456761796	700.164150850331	0.0820362619238947	0.864583867200917	2112.42857142857	7	TRUE	TRUE	TRUE	TRUE	TRUE	TRUE	TRUE
Glutamatergic	L5/6 NP	16	Dner	7	0.84403987009256	8.58692687348731	2.70860306504858	263.968096760447	0.117928070198326	0.77721097485719	2112.42857142857	7	TRUE	TRUE	TRUE	TRUE	TRUE	TRUE	TRUE
Glutamatergic	L5/6 NP	17	Samd5	7	0.84051573580122	8.88490017044112	3.32808074545223	171.35021012895	0.134523730306609	0.775126770309221	2112.42857142857	7	TRUE	TRUE	TRUE	TRUE	TRUE	TRUE	TRUE
Glutamatergic	L5/6 NP	18	Lypd1	7	0.82990275630588894	25.7261644697818	5.49502392330662	349.50908385289	0.214531366182694	0.71101367817777394	2112.42857142857	7	TRUE	TRUE	TRUE	TRUE	TRUE	TRUE	TRUE
Glutamatergic	L5/6 NP	19	Fezf2	7	0.825103584783762	7.6371707998021	3.09513834755416	194.342870104822	0.127568528055071	0.733592523598371	2112.42857142857	7	TRUE	TRUE	TRUE	TRUE	TRUE	TRUE	TRUE
Glutamatergic	L5/6 NP	20	Trpc3	7	0.819689092383546	6.34763046309173	2.94956543161548	204.555178522526	0.120945609148472	0.774758241961095	2112.42857142857	7	TRUE	TRUE	TRUE	TRUE	TRUE	TRUE	TRUE
Glutamatergic	L5/6 NP	21	Cntn6	7	0.819384237940569	7.36203979936329	2.02738725375299	511.133417169959	0.0902083597345607	0.806322379126689	2112.42857142857	7	TRUE	TRUE	TRUE	TRUE	TRUE	TRUE	TRUE
Glutamatergic	L5/6 NP	22	Nrsn2	7	0.800412439954304	10.479640561992	3.93729727175365	155.605082692659	0.162713045481299	0.645638850331281	2112.42857142857	7	TRUE	TRUE	TRUE	TRUE	TRUE	TRUE	TRUE
Glutamatergic	L5/6 NP	23	Plcxd2	7	0.791873669816573	6.59459012681922	2.76123901491124	242.15702568505	0.118861229960931	0.705638199299882	2112.42857142857	7	TRUE	TRUE	TRUE	TRUE	TRUE	TRUE	TRUE
Glutamatergic	L5/6 NP	24	Nxph3	7	0.789823342201217	8.68066811427226	4.76187771737202	119.801017876967	0.188005160105748	0.655329095436704	2112.42857142857	7	TRUE	TRUE	TRUE	TRUE	TRUE	TRUE	TRUE
Glutamatergic	L5/6 NP	25	Rnf152	7	0.789428072251142	7.02523018735233	3.843931911873	150.496164306173	0.153229756922739	0.679884050279617	2112.42857142857	7	TRUE	TRUE	TRUE	TRUE	TRUE	TRUE	TRUE
Glutamatergic	L5/6 NP	26	Myl4	7	0.778805987096054	6.28482943305764	2.48541440327706	298.594136684559	0.105660444564471	0.70545532024215	2112.42857142857	7	TRUE	TRUE	TRUE	TRUE	TRUE	TRUE	TRUE
Glutamatergic	L5/6 NP	27	Coro6	7	0.771982541993533	7.54804284387498	3.78627331677136	117.185279993561	0.153741107006642	0.650102379666959	2112.42857142857	7	TRUE	TRUE	TRUE	TRUE	TRUE	TRUE	TRUE
Glutamatergic	L5/6 NP	28	Plcxd3	7	0.76901551706157	6.630428106967	2.99830381623476	218.6182800198	0.126906164179155	0.675402080230493	2112.42857142857	7	TRUE	TRUE	TRUE	TRUE	TRUE	TRUE	TRUE
Glutamatergic	L5/6 NP	29	Lcp1	7	0.759853077872351	61.7610090451076	63.688328170962	89.8442311782241	0.772975816853284	0.523434113983896	2112.42857142857	7	TRUE	TRUE	TRUE	TRUE	TRUE	TRUE	TRUE
Glutamatergic	L5/6 NP	30	Sema6a	7	0.752347040611779	8.22509937674786	4.30496846464914	102.343214745004	0.170433899916423	0.591937251281507	2112.42857142857	7	TRUE	TRUE	TRUE	TRUE	TRUE	TRUE	TRUE
Glutamatergic	L5/6 NP	31	Trhr	7	0.751837499482244	77.2793474204444	51.8468176267687	113.869246282797	0.724815239900842	0.508310046121224	2112.42857142857	7	TRUE	TRUE	TRUE	TRUE	TRUE	TRUE	TRUE
Glutamatergic	L5/6 NP	32	Tmem159	7	0.737891081610287	6.04479696343411	2.92919443991201	106.849497561657	0.125369591649441	0.569933959163693	2112.42857142857	7	TRUE	TRUE	TRUE	TRUE	TRUE	TRUE	TRUE
Glutamatergic	L5/6 NP	33	Chrm2	7	0.728796737872295	6.7239375339914	2.44337429415618	285.691899092808	0.112403531538626	0.625856644960273	2112.42857142857	7	TRUE	TRUE	TRUE	TRUE	TRUE	TRUE	TRUE
Glutamatergic	L5/6 NP	34	Trp53i11	7	0.72857270180293	6.14754179778577	3.18278214919893	138.69028375462	0.13206069754085	0.581413689131638	2112.42857142857	7	TRUE	TRUE	TRUE	TRUE	TRUE	TRUE	TRUE
Glutamatergic	L5/6 NP	35	Slc17a6	7	0.71662361304971	8.56531078600316	4.70145446938739	93.4894956817634	0.18695754260617	0.513221368174275	2112.42857142857	7	TRUE	TRUE	TRUE	TRUE	TRUE	TRUE	TRUE
Glutamatergic	L5/6 NP	36	Dkk2	7	0.714541055411528	50.59380682161	21.9252646948599	110.735469773362	0.517063043918865	0.441204136456981	2112.42857142857	7	TRUE	TRUE	TRUE	TRUE	TRUE	TRUE	TRUE
Glutamatergic	L5/6 NP	37	Kremen1	7	0.71161633822581	5.91436670164802	2.92901062496719	73.8516946340066	0.122003259659643	0.533416585348944	2112.42857142857	7	TRUE	TRUE	TRUE	TRUE	TRUE	TRUE	TRUE
Glutamatergic	L5/6 NP	38	Wscd1	7	0.700131753760954	9.893636687938	6.09048274514845	72.0484605531467	0.227672406151421	0.45726338815971	2112.42857142857	7	TRUE	TRUE	TRUE	TRUE	TRUE	TRUE	TRUE
Glutamatergic	L5/6 NP	39	Rnf182	7	0.693963063723817	6.39829559942306	3.34604849665152	68.6328644616784	0.136598586918299	0.485054463568394	2112.42857142857	7	TRUE	TRUE	TRUE	TRUE	TRUE	TRUE	TRUE
Glutamatergic	L5/6 NP	40	Htr2c	7	0.693948579977344	17.0684247468577	5.12899558349444	150.619789108358	0.2170143934727	0.452125691480442	2112.42857142857	7	TRUE	TRUE	TRUE	TRUE	TRUE	TRUE	TRUE
Glutamatergic	L5/6 NP	41	Irak2	7	0.691921424268698	5.80349237942811	3.18567124229394	61.1313186991568	0.13024524097808	0.48928243320823	2112.42857142857	7	TRUE	TRUE	TRUE	TRUE	TRUE	TRUE	TRUE
Glutamatergic	L5/6 NP	42	Ntn1	7	0.691710317098916	16.4661329755552	13.5960001981286	42.8631238086303	0.397060705188612	0.40347067490804	2112.42857142857	7	TRUE	TRUE	TRUE	TRUE	TRUE	TRUE	TRUE
Glutamatergic	L5/6 NP	43	Mtss1	7	0.689887792617998	6.80879208218326	3.99444524686547	47.0429583395022	0.158696361282849	0.454995858418468	2112.42857142857	7	TRUE	TRUE	TRUE	TRUE	TRUE	TRUE	TRUE
Glutamatergic	L5/6 NP	44	Abi3bp	7	0.680081910411584	7.80399042518707	3.10451202512143	121.234870562519	0.13053975882568	0.470121240928854	2112.42857142857	7	TRUE	TRUE	TRUE	TRUE	TRUE	TRUE	TRUE
Glutamatergic	L5/6 NP	45	Slc17a8	7	0.679770256269959	45.9433664632123	40.3837754658257	62.542081839402	0.686494362979781	0.364518558655088	2112.42857142857	7	TRUE	TRUE	TRUE	TRUE	TRUE	TRUE	TRUE
Glutamatergic	L5/6 NP	46	Sla2	7	0.678958617711502	18.5312951737121	7.37686299762269	48.3867882901465	0.277860454157118	0.389673320941606	2112.42857142857	7	TRUE	TRUE	TRUE	TRUE	TRUE	TRUE	TRUE
Glutamatergic	L5/6 NP	47	Srgap1	7	0.675875974557553	6.1643432061445	3.56427789357136	49.1512500531149	0.143460893587342	0.433345198343476	2112.42857142857	7	TRUE	TRUE	TRUE	TRUE	TRUE	TRUE	TRUE
Glutamatergic	L5/6 NP	48	Ano5	7	0.671803774582925	8.752195802812	6.03213712295179	40.1916810068732	0.222065328746564	0.391008981471783	2112.42857142857	7	TRUE	TRUE	TRUE	TRUE	TRUE	TRUE	TRUE
Glutamatergic	L5/6 NP	49	Mro	7	0.667341208577916	6.73637904855503	4.45665664234408	44.9263066288747	0.174059842106393	0.404905662692702	2112.42857142857	7	TRUE	TRUE	TRUE	TRUE	TRUE	TRUE	TRUE
Glutamatergic	L5/6 NP	50	9330158H04Rik	7	0.664719638472531	13.7644785105029	6.4174744060479	60.0163742100444	0.239593245413329	0.375437105266855	2112.42857142857	7	TRUE	TRUE	TRUE	TRUE	TRUE	TRUE	TRUE
Glutamatergic	L5/6 NP	51	Grp	7	0.662669845667968	9.73941000766193	6.4615319947382	58.2265353129112	0.2357115660159	0.369328830329753	2112.42857142857	7	TRUE	TRUE	TRUE	TRUE	TRUE	TRUE	TRUE
Glutamatergic	L5/6 NP	52	Col24a1	7	0.662417260945195	11.2166092518041	7.33879817198518	51.8614960821179	0.264870706370956	0.360441743494009	2112.42857142857	7	TRUE	TRUE	TRUE	TRUE	TRUE	TRUE	TRUE
Glutamatergic	L5/6 NP	53	Efnb3	7	0.656901501467504	6.72838531213138	4.70346696514358	35.3942164802651	0.184225715026031	0.367958720658431	2112.42857142857	7	TRUE	TRUE	TRUE	TRUE	TRUE	TRUE	TRUE
Glutamatergic	L5/6 NP	54	Rapgef3	7	0.646909174198311	31.2019995136136	31.7357426688056	44.5922742421015	0.62435883111468	0.300756977164826	2112.42857142857	7	TRUE	TRUE	TRUE	TRUE	TRUE	TRUE	TRUE
Glutamatergic	L5/6 NP	55	Ass1	7	0.633412768456992	6.03611931053734	4.83517751726565	16.4328078938603	0.193602864419915	0.314895680368376	2112.42857142857	7	TRUE	TRUE	TRUE	TRUE	TRUE	TRUE	TRUE
Glutamatergic	L5/6 NP	56	Rcan3	7	0.629586078109377	7.55545062448295	6.20780582398058	28.1442294880467	0.230437764842105	0.303204710170339	2112.42857142857	7	TRUE	TRUE	TRUE	TRUE	TRUE	TRUE	TRUE
Glutamatergic	L5/6 NP	57	Rasgrp2	7	0.628322392483081	9.28484400803929	8.09463371195463	21.0469966748665	0.291203538031631	0.278030494488255	2112.42857142857	7	TRUE	TRUE	TRUE	TRUE	TRUE	TRUE	TRUE
Glutamatergic	L5/6 NP	58	Ascl1	7	0.61938844809811	7.39881086014558	5.55092747547447	26.0592131546945	0.212926038057539	0.284994639351464	2112.42857142857	7	TRUE	TRUE	TRUE	TRUE	TRUE	TRUE	TRUE
Glutamatergic	L5/6 NP	59	Mndal	7	0.615685596765264	13.5585672302796	10.7249524800013	30.4901195097814	0.351540450257002	0.248238438332918	2112.42857142857	7	TRUE	TRUE	TRUE	TRUE	TRUE	TRUE	TRUE
Glutamatergic	L5/6 NP	60	Acvrl1	7	0.612915855201582	13.3704615129569	14.3869862470498	24.1013113321282	0.424133370457438	0.238361681953126	2112.42857142857	7	TRUE	TRUE	TRUE	TRUE	TRUE	TRUE	TRUE
Glutamatergic	L5/6 NP	61	Mmp11	7	0.610908354455156	11.1989370816113	12.2404498125413	21.7846224256312	0.382863461076818	0.23427826929212	2112.42857142857	7	TRUE	TRUE	TRUE	TRUE	TRUE	TRUE	TRUE
Glutamatergic	L5/6 NP	62	Ccdc88b	7	0.596249281928815	10.2873601305394	11.0908907284777	18.3816491714917	0.361740843833692	0.210186828692518	2112.42857142857	7	TRUE	TRUE	TRUE	TRUE	TRUE	TRUE	TRUE
Glutamatergic	L5/6 NP	63	Npsr1	7	0.595188870308643	13.2180894218601	4.91326627119864	56.7510250524848	0.208317033064927	0.230971568401617	2112.42857142857	7	TRUE	TRUE	TRUE	TRUE	TRUE	TRUE	TRUE
Glutamatergic	L5/6 NP	64	Nxph2	7	0.591779143585066	9.28875609280478	6.63591398537574	37.280767853808	0.252719969404656	0.209330252880311	2112.42857142857	7	TRUE	TRUE	TRUE	TRUE	TRUE	TRUE	TRUE
Glutamatergic	L5/6 NP	65	Phldb2	7	0.587017487064539	9.11102818580589	5.85245880273699	27.4695944033332	0.223535560913953	0.204710228413599	2112.42857142857	7	TRUE	TRUE	TRUE	TRUE	TRUE	TRUE	TRUE
Glutamatergic	L5/6 NP	66	Wls	6	0.793898157623188	5.50266823199033	2.1716938482881	330.317826479048	0.09228570343362	0.774681561137797	2112.42857142857	7	TRUE	TRUE	TRUE	TRUE	TRUE	TRUE	FALSE
Glutamatergic	L5/6 NP	67	Mcc	6	0.78546424284946	5.32684961496115	2.29466821950952	156.19454242779	0.09786793691889	0.707139241153205	2112.42857142857	7	TRUE	FALSE	TRUE	TRUE	TRUE	TRUE	TRUE
Glutamatergic	L5/6 NP	68	Sorcs2	6	0.764285890957507	5.56683242596461	2.49586628648712	120.842025474176	0.104945824524006	0.646338451587847	2112.42857142857	7	TRUE	FALSE	TRUE	TRUE	TRUE	TRUE	TRUE
Glutamatergic	L5/6 NP	69	Bcat1	6	0.760160450165451	4.93766410232503	2.09317765218373	143.733695714107	0.0898749339220501	0.647310123047114	2112.42857142857	7	TRUE	TRUE	TRUE	TRUE	TRUE	TRUE	FALSE
Glutamatergic	L5/6 NP	70	Pamr1	6	0.758160442154749	4.69704770124022	2.35147683236081	196.75899891218	0.0995970495903796	0.690855202587567	2112.42857142857	7	TRUE	TRUE	FALSE	TRUE	TRUE	TRUE	TRUE
Glutamatergic	L5/6 NP	71	Pcsk5	6	0.754948873120417	7.0285368538328	2.6454872234445	221.201878531545	0.11081946217223	0.655345789344974	2112.42857142857	7	FALSE	TRUE	TRUE	TRUE	TRUE	TRUE	TRUE
Glutamatergic	L5/6 NP	72	Nkain3	6	0.713013143122471	5.65857904595604	2.72392123425734	97.792392649035	0.116429988083532	0.538590560985071	2112.42857142857	7	TRUE	TRUE	TRUE	FALSE	TRUE	TRUE	TRUE
Glutamatergic	L5/6 NP	73	St3gal1	6	0.69963544603086	5.44613769402961	3.21992876636379	62.6481264511082	0.130526003107859	0.512034264325871	2112.42857142857	7	FALSE	TRUE	TRUE	TRUE	TRUE	TRUE	TRUE
Glutamatergic	L5/6 NP	74	Tox2	6	0.695428158919486	12.7973144862036	7.8286656116251	43.5982204183853	0.275038377385955	0.421873756734404	2112.42857142857	7	TRUE	FALSE	TRUE	TRUE	TRUE	TRUE	TRUE
Glutamatergic	L5/6 NP	75	Hcrtr2	6	0.690943920287627	6.89033158945365	5.39154138343124	73.3377447770858	0.205659884096138	0.446362164128859	2112.42857142857	7	TRUE	FALSE	TRUE	TRUE	TRUE	TRUE	TRUE
Glutamatergic	L5/6 NP	76	Htr4	6	0.689804503146566	17.7691730215485	13.1027361174092	50.5093379554509	0.397435847758876	0.398617783123622	2112.42857142857	7	TRUE	FALSE	TRUE	TRUE	TRUE	TRUE	TRUE
Glutamatergic	L5/6 NP	77	Zcchc12	6	0.678706243795999	13.5614565268329	7.6280289438743	59.3075349811098	0.276225728665968	0.395774557909412	2112.42857142857	7	TRUE	TRUE	TRUE	TRUE	TRUE	TRUE	FALSE
Glutamatergic	L5/6 NP	78	Amigo2	6	0.658280287067769	7.774951215067	5.40319842164103	40.5319456276846	0.210035834203209	0.36980960756428	2112.42857142857	7	TRUE	TRUE	TRUE	TRUE	TRUE	TRUE	FALSE
Glutamatergic	L5/6 NP	79	Sfmbt2	6	0.653549958390145	7.23237346377885	4.76235495136847	42.3866036063934	0.183796995766928	0.361911311824266	2112.42857142857	7	TRUE	FALSE	TRUE	TRUE	TRUE	TRUE	TRUE
Glutamatergic	L5/6 NP	80	Elfn1	6	0.647266629300565	13.1246769480091	11.4813377951959	25.4934398404472	0.363272204681144	0.310404474330848	2112.42857142857	7	TRUE	FALSE	TRUE	TRUE	TRUE	TRUE	TRUE
Glutamatergic	L5/6 NP	81	Grin3a	6	0.647152993491167	5.94190163488824	3.29635697748315	54.7834668532269	0.136249156524741	0.383044395341426	2112.42857142857	7	FALSE	TRUE	TRUE	TRUE	TRUE	TRUE	TRUE
Glutamatergic	L5/6 NP	82	Slc7a3	6	0.643782959706209	6.42295760243049	3.65011925138618	46.2068575913964	0.148511529756403	0.361245150528057	2112.42857142857	7	TRUE	TRUE	FALSE	TRUE	TRUE	TRUE	TRUE
Glutamatergic	L5/6 NP	83	Lrrc1	6	0.643701870623225	7.85451000789115	5.4198296459951	32.6636988909622	0.20607866161012	0.328077673280672	2112.42857142857	7	TRUE	FALSE	TRUE	TRUE	TRUE	TRUE	TRUE
Glutamatergic	L5/6 NP	84	Cacng5	6	0.636826931008774	11.8782587461942	11.2901578807545	28.223450370128	0.366914522945158	0.296814782774087	2112.42857142857	7	TRUE	TRUE	TRUE	FALSE	TRUE	TRUE	TRUE
Glutamatergic	L5/6 NP	85	Ly6g6e	6	0.626411815507456	9.85812059675958	6.9500115403954	47.4021741821821	0.265139403241806	0.308299107658563	2112.42857142857	7	TRUE	TRUE	TRUE	TRUE	TRUE	TRUE	FALSE
Glutamatergic	L5/6 NP	86	Kank4	6	0.624394113899023	10.2476921549292	8.03690890334913	28.5496292690898	0.289112655352155	0.276589840257055	2112.42857142857	7	TRUE	TRUE	TRUE	FALSE	TRUE	TRUE	TRUE
Glutamatergic	L5/6 NP	87	Rgs16	6	0.623842322995524	6.64422721645268	4.80637752367733	24.9727721329805	0.192437032248998	0.30149598839831	2112.42857142857	7	TRUE	TRUE	TRUE	TRUE	TRUE	TRUE	FALSE
Glutamatergic	L5/6 NP	88	Lhfpl5	6	0.616130105677728	9.62285967379113	9.15341631894095	19.0361518773607	0.320305481749172	0.247612344425766	2112.42857142857	7	TRUE	TRUE	TRUE	TRUE	TRUE	TRUE	FALSE
Glutamatergic	L5/6 NP	89	Cd24a	6	0.612912538560234	15.1983037814375	11.0867427493605	30.0758334349384	0.385531147605444	0.240216232003964	2112.42857142857	7	TRUE	TRUE	TRUE	TRUE	TRUE	TRUE	FALSE
Glutamatergic	L5/6 NP	90	Cgn	6	0.604530296417885	5.33375374997731	4.16551642844496	21.288159397452	0.164231455270296	0.264993941931925	2112.42857142857	7	TRUE	FALSE	TRUE	TRUE	TRUE	TRUE	TRUE
Glutamatergic	L5/6 NP	91	Fgd6	6	0.601438217008352	7.39704794014924	5.14733648105737	24.5468425192558	0.199139780698527	0.238726404048714	2112.42857142857	7	TRUE	FALSE	TRUE	TRUE	TRUE	TRUE	TRUE
Glutamatergic	L5/6 NP	92	Tekt5	6	0.600690768301988	6.22815599572639	5.27570992956274	22.3222226235728	0.210207373914848	0.239521754194105	2112.42857142857	7	TRUE	TRUE	TRUE	TRUE	TRUE	TRUE	FALSE
Glutamatergic	L5/6 NP	93	Prkcq	6	0.600186455096834	19.8662081620532	21.1766783129823	29.2199240492523	0.537298253782176	0.206699573191269	2112.42857142857	7	TRUE	FALSE	TRUE	TRUE	TRUE	TRUE	TRUE
Glutamatergic	L5/6 NP	94	Pmfbp1	6	0.579847065203517	7.45693993844666	6.18957804086847	16.5467084066898	0.238368707363871	0.183616458785378	2112.42857142857	7	TRUE	TRUE	TRUE	FALSE	TRUE	TRUE	TRUE
Glutamatergic	L5/6 NP	95	Abca12	6	0.569484050433407	6.8726365732344	7.30618219550733	12.0092961853928	0.280187335531425	0.156338466909066	2112.42857142857	7	TRUE	TRUE	TRUE	FALSE	TRUE	TRUE	TRUE
Glutamatergic	L5/6 NP	96	Hapln1	6	0.550637036116168	13.2628946808614	9.23459879659371	20.2498267780051	0.330520504215625	0.11102945356389	2112.42857142857	7	TRUE	FALSE	TRUE	TRUE	TRUE	TRUE	TRUE
Glutamatergic	L5/6 NP	97	Dcc	5	0.89124435799507	4.09393788682529	1.26867720827856	1172.75920978859	0.0577813124694267	0.925421739328241	2112.42857142857	7	FALSE	FALSE	TRUE	TRUE	TRUE	TRUE	TRUE
Glutamatergic	L5/6 NP	98	Cpne4	5	0.865475808115657	5.58199514013263	2.05515399604056	395.65890892604	0.0936888452873746	0.883968766952334	2112.42857142857	7	FALSE	TRUE	FALSE	TRUE	TRUE	TRUE	TRUE
Glutamatergic	L5/6 NP	99	Il11ra1	5	0.80060292724624	6.02741129779448	1.81067284940264	239.19087686307	0.0781451553804392	0.743174243625393	2112.42857142857	7	TRUE	TRUE	TRUE	FALSE	TRUE	TRUE	FALSE
Glutamatergic	L5/6 NP	100	Col12a1	5	0.726243220962722	4.60826867219959	2.64420304318919	150.43885476306	0.109655494240979	0.626100092689201	2112.42857142857	7	TRUE	FALSE	FALSE	TRUE	TRUE	TRUE	TRUE
Glutamatergic	L6 CT	1	Foxp2	7	0.941954546148132	22.1683193678888	5.17971238717399	449.193201078442	0.5951058971584	0.914055739008003	10600.2857142857	7	TRUE	TRUE	TRUE	TRUE	TRUE	TRUE	TRUE
Glutamatergic	L6 CT	2	Hs3st4	7	0.931464296728811	6.93418361107497	1.9641733883566	992.548455040817	0.368932874054225	0.955635916744523	10600.2857142857	7	TRUE	TRUE	TRUE	TRUE	TRUE	TRUE	TRUE
Glutamatergic	L6 CT	3	Garnl3	7	0.924726462863646	4.81314394857336	1.32972646191227	809.084353316348	0.282785554530367	0.977419218250453	10600.2857142857	7	TRUE	TRUE	TRUE	TRUE	TRUE	TRUE	TRUE
Glutamatergic	L6 CT	4	Zfpm2	7	0.88119808402451	7.17241203562835	2.44587048438142	389.446248543172	0.419590128737546	0.858509230511084	10600.2857142857	7	TRUE	TRUE	TRUE	TRUE	TRUE	TRUE	TRUE
Glutamatergic	L6 CT	5	Syt6	7	0.852031157588446	28.5533886192337	14.7264030113947	148.906166549117	0.810135577583982	0.727269923204132	10600.2857142857	7	TRUE	TRUE	TRUE	TRUE	TRUE	TRUE	TRUE
Glutamatergic	L6 CT	6	Sema5a	7	0.840526945349558	9.68168483021521	5.1347282275015	229.203937682614	0.598216298498803	0.766473499984424	10600.2857142857	7	TRUE	TRUE	TRUE	TRUE	TRUE	TRUE	TRUE
Glutamatergic	L6 CT	7	Rprm	7	0.827509982920313	13.8299130587277	4.59567656807278	229.007150708017	0.567815036352562	0.707872112570111	10600.2857142857	7	TRUE	TRUE	TRUE	TRUE	TRUE	TRUE	TRUE
Glutamatergic	L6 CT	8	Col12a1	7	0.760775946816337	5.55964731141387	4.50065343952236	103.557699745995	0.567709807968844	0.642193641103904	10600.2857142857	7	TRUE	TRUE	TRUE	TRUE	TRUE	TRUE	TRUE
Glutamatergic	L6 CT	9	Arhgap25	7	0.71865330893431	4.91103357391967	3.44450820044208	72.7670664663857	0.502657975383145	0.555197495390713	10600.2857142857	7	TRUE	TRUE	TRUE	TRUE	TRUE	TRUE	TRUE
Glutamatergic	L6 CT	10	Krt80	7	0.673118305338977	14.3669065558905	14.4209463660781	31.73424754687	0.814195343166466	0.361919179069998	10600.2857142857	7	TRUE	TRUE	TRUE	TRUE	TRUE	TRUE	TRUE
Glutamatergic	L6 CT	11	Spsb1	7	0.66277459136592	5.65893341902976	4.6867718919321	28.9965365293131	0.582677738313744	0.394651698597139	10600.2857142857	7	TRUE	TRUE	TRUE	TRUE	TRUE	TRUE	TRUE
Glutamatergic	L6 CT	12	Chrna5	7	0.635476051982667	9.79093062975395	11.6459967662858	29.0509203665952	0.782025424347817	0.292772545993407	10600.2857142857	7	TRUE	TRUE	TRUE	TRUE	TRUE	TRUE	TRUE
Glutamatergic	L6 CT	13	Gm10635	7	0.622415709019806	13.5303425112791	6.95766275914119	121.5838051619	0.670201375572494	0.281392977635762	10600.2857142857	7	TRUE	TRUE	TRUE	TRUE	TRUE	TRUE	TRUE
Glutamatergic	L6 CT	14	Slc12a4	7	0.578946942027338	8.29498129575724	14.1088012792439	11.4847933691832	0.819380319871561	0.167255155065874	10600.2857142857	7	TRUE	TRUE	TRUE	TRUE	TRUE	TRUE	TRUE
Glutamatergic	L6 CT	15	Tle4	6	0.881016730366105	5.42083877656745	2.30617852636813	376.754958774237	0.40627041634916	0.910028124167436	10600.2857142857	7	FALSE	TRUE	TRUE	TRUE	TRUE	TRUE	TRUE
Glutamatergic	L6 CT	16	Nrp1	6	0.828270777684106	4.59118874132681	2.31571816839349	250.832822365819	0.404374659381698	0.842635439779563	10600.2857142857	7	TRUE	TRUE	TRUE	TRUE	TRUE	TRUE	FALSE
Glutamatergic	L6 CT	17	Thsd7b	6	0.776810379818735	5.61620810939648	3.19651234720162	132.538294142417	0.482860126844319	0.675475410220248	10600.2857142857	7	FALSE	TRUE	TRUE	TRUE	TRUE	TRUE	TRUE
Glutamatergic	L6 CT	18	Rell1	6	0.738814678690965	4.89985061773983	3.23711648782045	80.155172040902	0.487197947278693	0.619052429833118	10600.2857142857	7	FALSE	TRUE	TRUE	TRUE	TRUE	TRUE	TRUE
Glutamatergic	L6 CT	19	Ppp1r1b	6	0.725565930403351	4.3522108419959	2.3068767345491	97.44548885162	0.408105516376218	0.579846627149736	10600.2857142857	7	TRUE	TRUE	TRUE	TRUE	TRUE	TRUE	FALSE
Glutamatergic	L6 CT	20	Ramp3	6	0.698757243464036	5.4709630500963	3.36166906631252	58.313561727157	0.495005649004567	0.482609143097971	10600.2857142857	7	TRUE	TRUE	TRUE	TRUE	TRUE	TRUE	FALSE
Glutamatergic	L6 CT	21	Cpa6	6	0.677795396464159	9.35141243840244	3.97071807317672	97.5245226204528	0.529043618736849	0.443012477819568	10600.2857142857	7	TRUE	TRUE	TRUE	FALSE	TRUE	TRUE	TRUE
Glutamatergic	L6 CT	22	Zfhx3	6	0.669248781931831	6.63458625806133	4.80366993052251	30.439399013332	0.583564648791321	0.393956642412972	10600.2857142857	7	TRUE	TRUE	TRUE	FALSE	TRUE	TRUE	TRUE
Glutamatergic	L6 CT	23	Fam43a	6	0.655432894382684	6.13874355914584	5.03608001920484	28.5278454030507	0.59845448345247	0.367438937240039	10600.2857142857	7	TRUE	TRUE	TRUE	TRUE	TRUE	TRUE	FALSE
Glutamatergic	L6 CT	24	Sebox	6	0.617473837204889	8.26546830871887	8.99589897316061	16.5080907417104	0.730836814423626	0.251404986407427	10600.2857142857	7	TRUE	TRUE	TRUE	TRUE	TRUE	TRUE	FALSE
Glutamatergic	L6 CT	25	Obscn	6	0.583964857160321	7.63271500552722	7.15007470885162	14.6215158621625	0.683771780520113	0.185751222937719	10600.2857142857	7	TRUE	TRUE	TRUE	TRUE	TRUE	TRUE	FALSE
Glutamatergic	L6 CT	26	Ptch2	6	0.55912838632244	4.92581205407369	5.67885784574376	10.5340656709331	0.630995528097295	0.139589840533615	10600.2857142857	7	FALSE	TRUE	TRUE	TRUE	TRUE	TRUE	TRUE
Glutamatergic	L6 CT	27	Nfia	5	0.82356211240932	4.80269754353001	1.90359788096061	230.221380291453	0.359461376690455	0.83429954549712	10600.2857142857	7	TRUE	FALSE	TRUE	FALSE	TRUE	TRUE	TRUE
Glutamatergic	L6 CT	28	Pitpnc1	5	0.788712429126878	4.21951740409321	1.86357048922942	255.990885851092	0.355581188059519	0.803035265379123	10600.2857142857	7	FALSE	FALSE	TRUE	TRUE	TRUE	TRUE	TRUE
Glutamatergic	L6 CT	29	Rai14	5	0.735687993189676	4.5581186352988	3.98909151614332	77.1141365615895	0.538526070330421	0.604370459938587	10600.2857142857	7	FALSE	FALSE	TRUE	TRUE	TRUE	TRUE	TRUE
Glutamatergic	L6 CT	30	Rnf152	5	0.725131339874983	4.80379993341826	4.64515241667096	69.5301232085761	0.576707915637123	0.54932363869248	10600.2857142857	7	FALSE	FALSE	TRUE	TRUE	TRUE	TRUE	TRUE
Glutamatergic	L6 CT	31	Ighm	5	0.68629275396141	5.67528968738668	3.89487175999119	0	NA	0.40774370543991	10600.2857142857	7	FALSE	FALSE	TRUE	TRUE	TRUE	TRUE	TRUE
Glutamatergic	L6 CT	32	Trbc2	5	0.672557246259721	3.28827498948206	2.24745522405131	0	NA	0.42177099882923	10600.2857142857	7	FALSE	FALSE	TRUE	TRUE	TRUE	TRUE	TRUE
Glutamatergic	L6 CT	33	Glra2	5	0.668799788551615	4.09886338664532	3.9372232609191	66.9453286517749	0.536107812039973	0.455061798145256	10600.2857142857	7	FALSE	FALSE	TRUE	TRUE	TRUE	TRUE	TRUE
Glutamatergic	L6 CT	34	Prss23	5	0.667854658366687	4.53460886882921	3.33314367630781	51.0329598248667	0.495315486134483	0.43237767056143	10600.2857142857	7	TRUE	TRUE	TRUE	FALSE	TRUE	TRUE	FALSE
Glutamatergic	L6 CT	35	Prss35	5	0.639906066440081	5.58982307633482	3.99795559305921	32.2461982069137	0.539608132564306	0.342579868623479	10600.2857142857	7	TRUE	TRUE	TRUE	FALSE	TRUE	TRUE	FALSE
Glutamatergic	L6 CT	36	Sla	5	0.628803654512727	7.77413932961794	7.4705854649342	24.5513720454519	0.684358026908345	0.283885401082205	10600.2857142857	7	TRUE	TRUE	TRUE	FALSE	TRUE	TRUE	FALSE
Glutamatergic	L6 CT	37	5330416C01Rik	5	0.626298535873603	4.37367427043221	3.3817729573756	29.4600813714758	0.499921252734491	0.336673803082807	10600.2857142857	7	TRUE	TRUE	TRUE	FALSE	TRUE	TRUE	FALSE
Glutamatergic	L6 CT	38	Col5a1	5	0.625018682196523	4.64322985554106	4.20995216138422	24.1682334535667	0.554839722374643	0.313535565240303	10600.2857142857	7	TRUE	TRUE	FALSE	FALSE	TRUE	TRUE	TRUE
Glutamatergic	L6 CT	39	Trbc1	5	0.605185437537463	4.71619158540098	4.51749022511905	0	NA	0.234635260389364	10600.2857142857	7	FALSE	FALSE	TRUE	TRUE	TRUE	TRUE	TRUE
Glutamatergic	L6 CT	40	Dhrs3	5	0.585758277943982	3.97600425891636	3.87802894866868	14.7521145301588	0.533729191824865	0.227388673798818	10600.2857142857	7	TRUE	TRUE	TRUE	TRUE	FALSE	TRUE	FALSE
Glutamatergic	L6 CT	41	Cebpd	5	0.575582940597205	4.68266228698739	5.56052878821979	10.3650134955383	0.626495710249718	0.180982143932019	10600.2857142857	7	TRUE	TRUE	TRUE	TRUE	TRUE	FALSE	FALSE
Glutamatergic	L6 CT	42	Otx1	5	0.571017204952546	4.45824325411354	4.2911000137416	13.6526370262572	0.563235485184814	0.182543221594285	10600.2857142857	7	FALSE	TRUE	TRUE	FALSE	TRUE	TRUE	TRUE
Glutamatergic	L6 CT	43	Cnksr3	5	0.558267467034247	5.25479351454676	8.56743411463802	8.20197372166301	0.729248932716241	0.130382271547004	10600.2857142857	7	FALSE	FALSE	TRUE	TRUE	TRUE	TRUE	TRUE
Glutamatergic	L6 CT	44	Ephb1	4	0.812269689564994	4.09664213191608	1.81960022159476	182.459111501714	0.350654552885645	0.814241796965349	10600.2857142857	7	FALSE	TRUE	FALSE	FALSE	TRUE	TRUE	TRUE
Glutamatergic	L6 CT	45	Trabd2b	4	0.688914368394942	4.2667760533705	3.52285933276996	62.6181117097203	0.508161347805547	0.494729403966653	10600.2857142857	7	FALSE	TRUE	TRUE	FALSE	FALSE	TRUE	TRUE
Glutamatergic	L6 CT	46	H2-T23	4	0.681045360003537	4.77633178301425	2.66375843068582	60.6018359483209	0.440756230735049	0.488599027986896	10600.2857142857	7	TRUE	TRUE	FALSE	TRUE	TRUE	FALSE	FALSE
Glutamatergic	L6 CT	47	Gadd45a	4	0.676983576859382	3.98157060486493	2.95200009185503	37.2473904048404	0.467525655290202	0.476130070520683	10600.2857142857	7	FALSE	FALSE	TRUE	TRUE	TRUE	TRUE	FALSE
Glutamatergic	L6 CT	48	Itga5	4	0.643698017419258	3.13471654468241	2.37955988683838	39.3582604721117	0.411536798714063	0.430426216159957	10600.2857142857	7	FALSE	FALSE	TRUE	FALSE	TRUE	TRUE	TRUE
Glutamatergic	L6 CT	49	Ahnak	4	0.585590794299325	4.25337211808666	4.91415056493649	8.04426661308394	0.596612433634725	0.197185319548233	10600.2857142857	7	TRUE	TRUE	TRUE	FALSE	FALSE	TRUE	FALSE
Glutamatergic	L6 CT	50	Hcrtr2	4	0.579283125122543	3.90690412548515	3.56769478529298	31.2048362547586	0.513047015651034	0.215973129306586	10600.2857142857	7	FALSE	TRUE	TRUE	TRUE	TRUE	FALSE	FALSE
Glutamatergic	L6 CT	51	Pgf	4	0.577939667647494	3.83266651259325	3.97278052256408	7.94085309273607	0.55119159462813	0.19033775671165	10600.2857142857	7	TRUE	TRUE	TRUE	FALSE	FALSE	TRUE	FALSE
Glutamatergic	L6 CT	52	Raet1e	4	0.577864292935759	3.7232824884708	6.74442061840991	3.56311294485531	0.699333854824996	0.173794682216008	10600.2857142857	7	FALSE	FALSE	TRUE	TRUE	TRUE	TRUE	FALSE
Glutamatergic	L6 CT	53	Lsp1	4	0.576429440329272	4.93890051451961	6.43474126544162	10.8532934381033	0.67338122771672	0.183939838394653	10600.2857142857	7	TRUE	TRUE	TRUE	FALSE	FALSE	TRUE	FALSE
Glutamatergic	L6 CT	54	Myh3	4	0.575551992963661	3.87883151529161	4.31237795969503	11.9356174518192	0.564026856391096	0.202820910074808	10600.2857142857	7	FALSE	TRUE	TRUE	FALSE	TRUE	TRUE	FALSE
Glutamatergic	L6 CT	55	Igf2bp2	4	0.57498631907993	4.02046656662316	3.46392222249991	11.782006428736	0.506477451023588	0.197550710076043	10600.2857142857	7	FALSE	TRUE	TRUE	FALSE	FALSE	TRUE	TRUE
Glutamatergic	L6 CT	56	Olfml2b	4	0.56397977719202	4.1641777987788	3.96359692550514	12.0289906295864	0.541472618832022	0.162152856294109	10600.2857142857	7	TRUE	TRUE	FALSE	TRUE	TRUE	FALSE	FALSE
Glutamatergic	L6 CT	57	Agtr1a	4	0.551175741353338	4.47008396473282	7.35334860910602	5.66450094513906	0.683965402179316	0.112355708490638	10600.2857142857	7	TRUE	TRUE	TRUE	FALSE	FALSE	TRUE	FALSE
Glutamatergic	L6 CT	58	Ttyh2	4	0.548133813423103	3.74667651215093	4.77670335205449	7.04898743833721	0.58874069154883	0.117589734171016	10600.2857142857	7	FALSE	TRUE	TRUE	FALSE	TRUE	TRUE	FALSE
Glutamatergic	L6 CT	59	Mgp	4	0.547959946136003	4.38588836587859	3.44209653301925	11.5979963096046	0.513434887053658	0.134342457646809	10600.2857142857	7	TRUE	TRUE	TRUE	FALSE	FALSE	TRUE	FALSE
Glutamatergic	L6 CT	60	Dsc2	4	0.535882643772556	3.65558584111957	5.82290673776178	5.86529304064142	0.645588448264678	0.0849030960337209	10600.2857142857	7	FALSE	TRUE	TRUE	TRUE	TRUE	FALSE	FALSE
Glutamatergic	L6 CT	61	Ly6d	4	0.526075148398456	5.39786910515422	16.7935931696057	4.55101100908462	0.880657517472395	0.0537294990746055	10600.2857142857	7	TRUE	FALSE	TRUE	FALSE	TRUE	TRUE	FALSE
Glutamatergic	L6 CT	62	Ddah1	3	0.733567800191915	3.50157835440671	2.10496236613993	126.628898501829	0.389160869245939	0.662968089020805	10600.2857142857	7	TRUE	TRUE	FALSE	FALSE	FALSE	FALSE	TRUE
Glutamatergic	L6 CT	63	Gng12	3	0.724016601934038	3.07642101897075	2.08138313849891	122.001497920994	0.37988984708125	0.658805702502173	10600.2857142857	7	FALSE	FALSE	TRUE	FALSE	TRUE	TRUE	FALSE
Glutamatergic	L6 CT	64	Chrna4	3	0.666412616608573	3.55121455964335	2.93977924630028	33.8422715808459	0.465178416325752	0.471094818237235	10600.2857142857	7	FALSE	FALSE	TRUE	FALSE	TRUE	TRUE	FALSE
Glutamatergic	L6 CT	65	Limk1	3	0.666271223774242	3.20688100463217	2.05471053901692	48.0148814853314	0.376800861085343	0.503573849899928	10600.2857142857	7	TRUE	FALSE	TRUE	FALSE	FALSE	TRUE	FALSE
Glutamatergic	L6 CT	66	Pde9a	3	0.659608300955229	4.84993280015699	4.0468102922283	37.0498026535404	0.542432300754154	0.403770515682672	10600.2857142857	7	FALSE	FALSE	TRUE	FALSE	TRUE	TRUE	FALSE
Glutamatergic	L6 CT	67	Ptk7	3	0.632543456129623	3.71479745114634	3.11930397850183	23.2232754515944	0.478456907191542	0.357360675132473	10600.2857142857	7	FALSE	FALSE	TRUE	FALSE	TRUE	TRUE	FALSE
Glutamatergic	L6 CT	68	Rgma	3	0.628579775220605	3.84396932841083	3.6487226067506	15.6237354475347	0.518077431719968	0.32046852454603	10600.2857142857	7	FALSE	FALSE	TRUE	FALSE	TRUE	TRUE	FALSE
Glutamatergic	L6 CT	69	Shb	3	0.618463712941263	4.35612976575926	4.35857112239802	15.5915380897948	0.562189150887376	0.29059681955221	10600.2857142857	7	FALSE	FALSE	TRUE	FALSE	TRUE	TRUE	FALSE
Glutamatergic	L6 CT	70	Qpct	3	0.616946334138552	3.91504803348979	3.3171664852521	28.4819180967778	0.495786427662796	0.319496520807248	10600.2857142857	7	FALSE	TRUE	FALSE	TRUE	TRUE	FALSE	FALSE
Glutamatergic	L6 CT	71	N4bp3	3	0.593048620384312	3.66439630895795	3.16358526049977	14.7655989839952	0.487073441181688	0.25763148663407	10600.2857142857	7	TRUE	TRUE	FALSE	FALSE	TRUE	FALSE	FALSE
Glutamatergic	L6 CT	72	Islr	3	0.578950919737338	3.29525319694945	2.93178702999938	14.1565458353066	0.465897350622232	0.209369117193417	10600.2857142857	7	TRUE	TRUE	FALSE	FALSE	FALSE	TRUE	FALSE
Glutamatergic	L6 CT	73	Adamts16	3	0.57736298264036	3.7085786163828	3.53674582499005	17.1573239783698	0.511515420730434	0.205596162583356	10600.2857142857	7	TRUE	FALSE	TRUE	FALSE	FALSE	TRUE	FALSE
Glutamatergic	L6 CT	74	A730056A06Rik	3	0.55904282814301	3.92122635584339	3.62412636256035	10.3816529100786	0.520706510595647	0.15288423265232	10600.2857142857	7	FALSE	FALSE	TRUE	FALSE	TRUE	TRUE	FALSE
Glutamatergic	L6 CT	75	Gm30003	3	0.550988513226708	3.59244706577971	5.24315660302612	6.21990951115875	0.618044930859831	0.122049817199713	10600.2857142857	7	FALSE	FALSE	TRUE	FALSE	TRUE	TRUE	FALSE
Glutamatergic	L6 CT	76	Col23a1	3	0.543202101244188	3.62161025079064	3.07086523995712	14.5165241225927	0.478525988696318	0.127093708699301	10600.2857142857	7	FALSE	TRUE	TRUE	FALSE	FALSE	TRUE	FALSE
Glutamatergic	L6 CT	77	Ceacam9	3	0.538962749696754	4.35442329542588	12.6691821146305	3.75227644746012	0.846257022192525	0.081722793093472	10600.2857142857	7	TRUE	FALSE	TRUE	FALSE	FALSE	TRUE	FALSE
Glutamatergic	L6 CT	78	Cabp5	3	0.537132590914289	4.34955935288599	12.8581892290937	3.7361403284096	0.841893834414176	0.0770811410830278	10600.2857142857	7	TRUE	FALSE	TRUE	FALSE	FALSE	TRUE	FALSE
Glutamatergic	L6 CT	79	Gpr139	3	0.516451299221005	4.04487101367991	9.8194446789062	3.12165186152589	0.805237529890949	0.0346043783336231	10600.2857142857	7	FALSE	FALSE	TRUE	FALSE	TRUE	TRUE	FALSE
Glutamatergic	L6 CT	80	Cdh9	2	0.827423504882216	3.82628276152104	3.00216346579787	288.866029754795	0.467244505331777	0.865075279327277	10600.2857142857	7	FALSE	FALSE	FALSE	FALSE	TRUE	TRUE	FALSE
Glutamatergic	L6 CT	81	Pcp4	2	0.812082276670434	3.29580746015597	1.43345882713461	798.295636074816	0.298752084543138	0.824365939746587	10600.2857142857	7	FALSE	FALSE	FALSE	FALSE	TRUE	TRUE	FALSE
Glutamatergic	L6 CT	82	Bcl11b	2	0.787469715732752	3.60551903037551	2.69363689523516	148.95073536719	0.440987153195539	0.765664408381699	10600.2857142857	7	FALSE	FALSE	TRUE	FALSE	FALSE	TRUE	FALSE
Glutamatergic	L6 CT	83	Pdzrn4	2	0.752529632441122	3.26426717430686	1.58094383165933	224.364789619169	0.317482370039733	0.796467732021987	10600.2857142857	7	FALSE	FALSE	TRUE	FALSE	FALSE	TRUE	FALSE
Glutamatergic	L6 CT	84	Crym	2	0.712000660192309	3.79827226058927	2.82442782064013	87.9817067036761	0.453827398251393	0.573164610097355	10600.2857142857	7	FALSE	TRUE	FALSE	FALSE	TRUE	FALSE	FALSE
Glutamatergic	L6 CT	85	Jup	2	0.664801485315296	3.28686990142524	2.35566835795613	39.5058681703776	0.410566511781466	0.475994657459759	10600.2857142857	7	FALSE	FALSE	FALSE	FALSE	TRUE	TRUE	FALSE
Glutamatergic	L6 CT	86	Fancd2	2	0.653101517892793	3.36339594241059	2.2806984941752	46.7291985300238	0.402600535385451	0.443652125306281	10600.2857142857	7	TRUE	FALSE	TRUE	FALSE	FALSE	FALSE	FALSE
Glutamatergic	L6 CT	87	Gm19410	2	0.628684989530065	2.87418523656724	1.78418208941797	67.4879544025386	0.346826864000376	0.455080457174435	10600.2857142857	7	TRUE	FALSE	FALSE	FALSE	FALSE	TRUE	FALSE
Glutamatergic	L6 CT	88	Fgfr1	2	0.616780471097397	2.98028712417829	2.33246822224344	26.6373192868104	0.407799343902719	0.356073278587398	10600.2857142857	7	FALSE	FALSE	TRUE	FALSE	FALSE	TRUE	FALSE
Glutamatergic	L6 CT	89	Myo5b	2	0.607166235039902	3.46599671185221	2.69149266678193	25.4636511624872	0.442528615054714	0.309522299049894	10600.2857142857	7	FALSE	FALSE	TRUE	FALSE	FALSE	TRUE	FALSE
Glutamatergic	L6 CT	90	Col16a1	2	0.589770807438843	3.22197851998565	2.48617092124632	20.0781224188537	0.422631345807127	0.273303501498985	10600.2857142857	7	TRUE	TRUE	FALSE	FALSE	FALSE	FALSE	FALSE
Glutamatergic	L6 CT	91	Fam20a	2	0.587491348881069	3.41001730503602	2.59471558178048	21.4942681062845	0.434231805752185	0.256471402909227	10600.2857142857	7	TRUE	FALSE	FALSE	FALSE	FALSE	TRUE	FALSE
Glutamatergic	L6 CT	92	Cldn10	2	0.577197527029837	3.79051761770547	3.38699661483805	12.3016527285038	0.503687356096065	0.195345032612899	10600.2857142857	7	TRUE	TRUE	FALSE	FALSE	FALSE	FALSE	FALSE
Glutamatergic	L6 CT	93	Aif1	2	0.560172364365493	3.27374375091302	3.42015967521606	5.50157084191246	0.509007490955973	0.142489228825402	10600.2857142857	7	TRUE	FALSE	TRUE	FALSE	FALSE	FALSE	FALSE
Glutamatergic	L6 CT	94	Pxdc1	2	0.55704651256509	3.35306456340884	3.99321471039752	6.58842921927806	0.554328535561119	0.140007204515143	10600.2857142857	7	TRUE	FALSE	FALSE	FALSE	FALSE	TRUE	FALSE
Glutamatergic	L6 CT	95	Ddo	2	0.555162399780657	3.10519937234495	2.59987873797312	13.3596056624876	0.439076530848495	0.172805872615366	10600.2857142857	7	FALSE	FALSE	FALSE	FALSE	TRUE	FALSE	TRUE
Glutamatergic	L6 CT	96	Gm11713	2	0.553175270610195	2.66270204715301	2.84752893589002	5.03236367768347	0.458778734120351	0.147240149767723	10600.2857142857	7	FALSE	FALSE	FALSE	TRUE	TRUE	FALSE	FALSE
Glutamatergic	L6 CT	97	H60b	2	0.547179606715361	2.16965830180459	2.14909392832558	0	NA	0.098617426518538	10600.2857142857	7	TRUE	TRUE	FALSE	FALSE	FALSE	FALSE	FALSE
Glutamatergic	L6 CT	98	Arhgdib	2	0.54419579575139	2.18121267870495	1.80765458964639	4.82100241008747	0.38203034782607	0.121905282783866	10600.2857142857	7	TRUE	FALSE	FALSE	FALSE	FALSE	TRUE	FALSE
Glutamatergic	L6 CT	99	Urah	2	0.542816852685006	3.75318845473708	4.5703324189651	5.06668789258159	0.593314725899687	0.108659205009423	10600.2857142857	7	TRUE	FALSE	FALSE	FALSE	TRUE	FALSE	FALSE
Glutamatergic	L6 CT	100	Cyr61	2	0.541372756196269	3.23303065686394	2.61221280974541	13.2824536489889	0.443198556402909	0.131067354103774	10600.2857142857	7	TRUE	FALSE	TRUE	FALSE	FALSE	FALSE	FALSE
Glutamatergic	L6 IT	1	Galnt14	7	0.850207644004259	6.71415552064774	3.24764964593446	279.84241208219	0.174383652493062	0.830742200160982	2944.28571428571	7	TRUE	TRUE	TRUE	TRUE	TRUE	TRUE	TRUE
Glutamatergic	L6 IT	2	Sulf1	7	0.837907035296443	6.02723814217612	3.57898052829583	227.541465262042	0.188638377256844	0.816848728086225	2944.28571428571	7	TRUE	TRUE	TRUE	TRUE	TRUE	TRUE	TRUE
Glutamatergic	L6 IT	3	Bmp3	7	0.79804279216371	8.53304989698243	4.91165507500474	96.4314827988404	0.246246431307879	0.662747900476202	2944.28571428571	7	TRUE	TRUE	TRUE	TRUE	TRUE	TRUE	TRUE
Glutamatergic	L6 IT	4	Slc26a4	7	0.779394124061872	12.4516743758876	8.31608277718655	78.4630829995951	0.352790185654287	0.608491291901503	2944.28571428571	7	TRUE	TRUE	TRUE	TRUE	TRUE	TRUE	TRUE
Glutamatergic	L6 IT	5	Oprk1	7	0.660295562498314	7.281872605188	7.93784701844043	39.5454049295467	0.345397102889829	0.360818054209317	2944.28571428571	7	TRUE	TRUE	TRUE	TRUE	TRUE	TRUE	TRUE
Glutamatergic	L6 IT	6	Osr1	7	0.652966972864688	14.8762340060559	33.4450677729463	18.2594514370844	0.71805588836105	0.311250978334833	2944.28571428571	7	TRUE	TRUE	TRUE	TRUE	TRUE	TRUE	TRUE
Glutamatergic	L6 IT	7	Fbln2	7	0.649560893109271	4.77355173316972	5.00955652688965	29.0144445031099	0.248726453578177	0.369751974455677	2944.28571428571	7	TRUE	TRUE	TRUE	TRUE	TRUE	TRUE	TRUE
Glutamatergic	L6 IT	8	Aspg	7	0.599183359745532	6.17025570228046	6.13815928046935	18.7993636779351	0.290885105024389	0.234564415253158	2944.28571428571	7	TRUE	TRUE	TRUE	TRUE	TRUE	TRUE	TRUE
Glutamatergic	L6 IT	9	Col27a1	7	0.590065725576038	7.61394375828995	9.6157621086204	16.2250919386701	0.396143637240321	0.198159704166259	2944.28571428571	7	TRUE	TRUE	TRUE	TRUE	TRUE	TRUE	TRUE
Glutamatergic	L6 IT	10	Tenm3	6	0.875316443212039	5.28242777144867	2.19738781715579	264.203483744101	0.130798202150953	0.90190729648711	2944.28571428571	7	TRUE	TRUE	TRUE	TRUE	FALSE	TRUE	TRUE
Glutamatergic	L6 IT	11	Bmpr1b	6	0.804109014948004	6.4579877959857	3.93093153425154	126.48792711545	0.207187607452009	0.722743614705766	2944.28571428571	7	FALSE	TRUE	TRUE	TRUE	TRUE	TRUE	TRUE
Glutamatergic	L6 IT	12	Nnat	6	0.743711190798228	13.0024498317055	4.1237102319326	161.906915735065	0.237206933256493	0.60009226230201	2944.28571428571	7	TRUE	TRUE	TRUE	TRUE	TRUE	TRUE	FALSE
Glutamatergic	L6 IT	13	Gm2694	6	0.687577893884665	5.03144225912555	3.84873992104586	34.0981888399637	0.200877874181478	0.457440452616552	2944.28571428571	7	TRUE	TRUE	TRUE	TRUE	TRUE	TRUE	FALSE
Glutamatergic	L6 IT	14	Gpc4	6	0.66683405481212	6.73106432495412	5.10741767863469	35.6711735920979	0.254745838561275	0.391902921388713	2944.28571428571	7	TRUE	TRUE	TRUE	TRUE	FALSE	TRUE	TRUE
Glutamatergic	L6 IT	15	Lipg	6	0.619845360389233	5.04203088184481	5.05702328047632	15.2819969927042	0.252442066181146	0.29083683801617	2944.28571428571	7	TRUE	TRUE	TRUE	FALSE	TRUE	TRUE	TRUE
Glutamatergic	L6 IT	16	Dmkn	6	0.614988496330311	5.94296855538847	5.31400983359118	20.8177693931779	0.266955050526371	0.269842383013382	2944.28571428571	7	TRUE	TRUE	TRUE	TRUE	TRUE	TRUE	FALSE
Glutamatergic	L6 IT	17	Amz1	6	0.611166376400073	5.61471099153767	5.7281881518657	17.736339527203	0.277769094779092	0.261872173161934	2944.28571428571	7	TRUE	TRUE	TRUE	FALSE	TRUE	TRUE	TRUE
Glutamatergic	L6 IT	18	C1ql3	5	0.832840223421024	4.21995683149019	2.05717624848746	281.395032496462	0.120625473244453	0.837595660056744	2944.28571428571	7	FALSE	TRUE	TRUE	FALSE	TRUE	TRUE	TRUE
Glutamatergic	L6 IT	19	Cdh9	5	0.829726979609928	4.00737290430873	2.34981082047174	418.207619941577	0.132696213091512	0.90521463057504	2944.28571428571	7	TRUE	TRUE	TRUE	FALSE	TRUE	TRUE	FALSE
Glutamatergic	L6 IT	20	Ptpre	5	0.789820358262569	4.21148805682942	2.46429236045633	122.859127346227	0.138425744265145	0.761987585380492	2944.28571428571	7	TRUE	TRUE	TRUE	TRUE	FALSE	TRUE	FALSE
Glutamatergic	L6 IT	21	Col6a1	5	0.774196064244995	4.17478570194371	3.33644625123968	133.509148087818	0.177918859989089	0.72903089003304	2944.28571428571	7	TRUE	TRUE	FALSE	TRUE	TRUE	TRUE	FALSE
Glutamatergic	L6 IT	22	Trpm3	5	0.761280987468647	3.59138294451741	1.59344744964413	231.089283064152	0.0955950600060166	0.738244982642357	2944.28571428571	7	FALSE	FALSE	TRUE	TRUE	TRUE	TRUE	TRUE
Glutamatergic	L6 IT	23	Zfp804b	5	0.740728355483271	4.00771269741986	2.53782379458315	171.591594571059	0.149952228463841	0.667047980390773	2944.28571428571	7	FALSE	TRUE	TRUE	FALSE	TRUE	TRUE	TRUE
Glutamatergic	L6 IT	24	Fst	5	0.561952439764287	4.44372110952089	3.86633326800365	22.883841204887	0.207650732432062	0.169725936483535	2944.28571428571	7	FALSE	TRUE	TRUE	FALSE	TRUE	TRUE	TRUE
Glutamatergic	L6 IT	25	Crtac1	4	0.777457947087807	3.95491958309022	2.36243866094178	150.754337261942	0.133994798095832	0.730412484415374	2944.28571428571	7	TRUE	TRUE	FALSE	FALSE	TRUE	TRUE	FALSE
Glutamatergic	L6 IT	26	Chst11	4	0.765386724475052	4.34192188373651	2.52603825318305	123.595375611592	0.144861973716162	0.703223215415799	2944.28571428571	7	FALSE	TRUE	TRUE	FALSE	FALSE	TRUE	TRUE
Glutamatergic	L6 IT	27	Rspo2	4	0.762834674526861	4.19916548287081	2.75232043398916	130.460990917973	0.15108409380616	0.705001111623033	2944.28571428571	7	FALSE	TRUE	TRUE	FALSE	FALSE	TRUE	TRUE
Glutamatergic	L6 IT	28	Ptpru	4	0.73316657399496	3.95949666424471	2.92249211076241	77.5609086095678	0.159663970215505	0.633489687267057	2944.28571428571	7	TRUE	TRUE	FALSE	FALSE	FALSE	TRUE	TRUE
Glutamatergic	L6 IT	29	Plekha2	4	0.71161121472711	4.0973408016504	2.88478794474997	72.8273429982637	0.158618781997055	0.570602646855061	2944.28571428571	7	TRUE	TRUE	TRUE	FALSE	FALSE	TRUE	FALSE
Glutamatergic	L6 IT	30	Maml2	4	0.642047408479963	3.871123001499	3.5443474768865	28.1674415459936	0.190547885833709	0.375981873774673	2944.28571428571	7	FALSE	FALSE	TRUE	TRUE	FALSE	TRUE	TRUE
Glutamatergic	L6 IT	31	Angpt1	4	0.632525627678904	4.38278714698154	4.13554987382647	33.1358334609673	0.21591934245761	0.341872307908816	2944.28571428571	7	FALSE	TRUE	TRUE	FALSE	TRUE	FALSE	TRUE
Glutamatergic	L6 IT	32	Ccdc80	4	0.626569751725451	4.32696509818337	3.87244616290077	27.2359601302154	0.202450180320852	0.325232177616469	2944.28571428571	7	TRUE	TRUE	FALSE	TRUE	FALSE	TRUE	FALSE
Glutamatergic	L6 IT	33	Rxfp1	4	0.618542109918289	3.91930345403867	3.24103202068546	53.7059212500833	0.178436846547964	0.324965837820436	2944.28571428571	7	TRUE	TRUE	FALSE	FALSE	TRUE	TRUE	FALSE
Glutamatergic	L6 IT	34	Ntn5	4	0.618511718137512	4.49385362464456	4.15099515646858	20.6484583441285	0.218228608212537	0.29230920333776	2944.28571428571	7	TRUE	TRUE	TRUE	FALSE	FALSE	TRUE	FALSE
Glutamatergic	L6 IT	35	Plaur	4	0.599651942329894	3.64997513775163	3.82250120032966	11.9937185047047	0.205113424576497	0.257337017667553	2944.28571428571	7	TRUE	TRUE	TRUE	FALSE	FALSE	TRUE	FALSE
Glutamatergic	L6 IT	36	Tll2	4	0.544650066541927	4.76585525969845	7.44464455237609	6.90390916716049	0.346192384062292	0.10034310005052	2944.28571428571	7	FALSE	FALSE	TRUE	FALSE	TRUE	TRUE	TRUE
Glutamatergic	L6 IT	37	Adcyap1r1	3	0.707367162032868	3.55321424676315	2.44223366392779	65.7174736024914	0.137193513759699	0.579647196723315	2944.28571428571	7	TRUE	TRUE	FALSE	FALSE	FALSE	TRUE	FALSE
Glutamatergic	L6 IT	38	Pdia5	3	0.689957080974029	4.07382992860547	3.31320147102374	49.9625275431474	0.177187868560624	0.510161780926642	2944.28571428571	7	TRUE	TRUE	FALSE	FALSE	FALSE	TRUE	FALSE
Glutamatergic	L6 IT	39	Itga11	3	0.62380672919778	3.26491979259097	2.21694421625351	26.0522522368109	0.131436797502357	0.388974577261	2944.28571428571	7	TRUE	TRUE	FALSE	FALSE	FALSE	TRUE	FALSE
Glutamatergic	L6 IT	40	Penk	3	0.608182634371711	3.3738060701777	3.05258782000188	35.658540555953	0.17060839649522	0.291207298066206	2944.28571428571	7	TRUE	TRUE	TRUE	FALSE	FALSE	FALSE	FALSE
Glutamatergic	L6 IT	41	Adamts13	3	0.607746533989617	3.59367822665069	3.50317221678599	8.42982123027652	0.201952628832105	0.253519935943841	2944.28571428571	7	TRUE	FALSE	TRUE	FALSE	FALSE	TRUE	FALSE
Glutamatergic	L6 IT	42	Cbln1	3	0.589963938561099	3.42325951284116	5.15942386408896	4.12738862293783	0.28664310964872	0.205179024602063	2944.28571428571	7	TRUE	FALSE	TRUE	FALSE	FALSE	TRUE	FALSE
Glutamatergic	L6 IT	43	Gstm1	3	0.587493419111934	3.36886613424141	3.41762589353188	10.2693284667431	0.211447309445591	0.216149176717511	2944.28571428571	7	TRUE	FALSE	TRUE	FALSE	FALSE	TRUE	FALSE
Glutamatergic	L6 IT	44	Smim3	3	0.58193992758354	4.39256231871919	5.40416495492315	6.77685419094492	0.289568063413266	0.1829989689241	2944.28571428571	7	TRUE	FALSE	TRUE	FALSE	FALSE	TRUE	FALSE
Glutamatergic	L6 IT	45	Rftn1	3	0.569761834695698	4.37812660184448	4.26028252655378	14.0317582383375	0.222840746088171	0.180179954027763	2944.28571428571	7	FALSE	FALSE	FALSE	FALSE	TRUE	TRUE	TRUE
Glutamatergic	L6 IT	46	Tunar	3	0.567522360473399	2.98783463260372	4.0224728549644	4.89346988723728	0.225401959350038	0.166603843340431	2944.28571428571	7	TRUE	FALSE	TRUE	FALSE	FALSE	TRUE	FALSE
Glutamatergic	L6 IT	47	Fabp7	3	0.566653662642231	3.67107149659072	4.27289128094612	7.57113410382582	0.235808181410792	0.164479781651165	2944.28571428571	7	TRUE	FALSE	TRUE	FALSE	FALSE	TRUE	FALSE
Glutamatergic	L6 IT	48	Adamts2	3	0.563055280540895	3.27261081613178	3.1518667869078	15.0208425768434	0.177670950686998	0.176813863804495	2944.28571428571	7	FALSE	FALSE	TRUE	FALSE	FALSE	TRUE	TRUE
Glutamatergic	L6 IT	49	Kcng4	3	0.557300626673773	3.87007699376571	4.8781393995308	6.46263621778504	0.259461599139277	0.133332721574744	2944.28571428571	7	TRUE	FALSE	TRUE	FALSE	FALSE	TRUE	FALSE
Glutamatergic	L6 IT	50	Cdh13	2	0.796411389399879	3.37300882217048	2.42395446259616	269.723397241843	0.135779642416574	0.818481209197921	2944.28571428571	7	FALSE	FALSE	FALSE	FALSE	TRUE	TRUE	FALSE
Glutamatergic	L6 IT	51	Dgkg	2	0.747970083666095	3.4010422561959	1.93663613373297	131.391219744251	0.111813434552497	0.717390032641376	2944.28571428571	7	TRUE	FALSE	FALSE	FALSE	FALSE	TRUE	FALSE
Glutamatergic	L6 IT	52	Blnk	2	0.683574612567495	3.70151079659523	2.64367470921262	82.9042813611321	0.146309415398588	0.515106876403891	2944.28571428571	7	TRUE	FALSE	FALSE	FALSE	FALSE	TRUE	FALSE
Glutamatergic	L6 IT	53	Car12	2	0.680718522521116	3.67553053157317	2.88122254422277	60.5507639816121	0.159201415825278	0.50656995213068	2944.28571428571	7	TRUE	FALSE	FALSE	FALSE	FALSE	TRUE	FALSE
Glutamatergic	L6 IT	54	Megf11	2	0.648778194157891	2.89823085099721	1.9596536852678	81.7587146556835	0.116567703347497	0.530568434781494	2944.28571428571	7	FALSE	FALSE	TRUE	FALSE	FALSE	TRUE	FALSE
Glutamatergic	L6 IT	55	Pter	2	0.623990647452797	2.44814181290784	2.19764031904845	8.54113238450379	0.131504927686399	0.316458713525824	2944.28571428571	7	TRUE	TRUE	FALSE	FALSE	FALSE	FALSE	FALSE
Glutamatergic	L6 IT	56	Kcnn3	2	0.611046900373244	3.45143647461064	3.43381408758531	19.3684671046651	0.187677890445586	0.301356393387274	2944.28571428571	7	FALSE	FALSE	FALSE	FALSE	FALSE	TRUE	TRUE
Glutamatergic	L6 IT	57	Cd7	2	0.57676550117226	2.90697006483655	3.16612555426255	7.51693170854113	0.177926836464407	0.207678219426205	2944.28571428571	7	TRUE	TRUE	FALSE	FALSE	FALSE	FALSE	FALSE
Glutamatergic	L6 IT	58	Tgfb2	2	0.574788707376308	3.28414760317355	2.9124743401189	12.5024692094767	0.167341197912966	0.202172797235085	2944.28571428571	7	TRUE	FALSE	FALSE	FALSE	FALSE	TRUE	FALSE
Glutamatergic	L6 IT	59	Arsj	2	0.568109651051068	3.3593601244936	4.00263157127564	11.5986232244691	0.216446134891868	0.176966085301212	2944.28571428571	7	FALSE	FALSE	TRUE	FALSE	FALSE	TRUE	FALSE
Glutamatergic	L6 IT	60	Asic4	2	0.564295783044361	4.29315117407044	8.12446706415083	6.60344689988918	0.384820634595444	0.139452642793655	2944.28571428571	7	TRUE	FALSE	FALSE	FALSE	FALSE	TRUE	FALSE
Glutamatergic	L6 IT	61	Slc7a11	2	0.556503691181216	2.76935412247103	1.74708447117774	12.8268997338362	0.106293847062061	0.242960684202562	2944.28571428571	7	TRUE	FALSE	FALSE	FALSE	FALSE	TRUE	FALSE
Glutamatergic	L6 IT	62	Iqca	2	0.55178679889174	3.37146098336673	4.76062687655031	5.2361099356185	0.25421113806779	0.125360162773112	2944.28571428571	7	TRUE	FALSE	FALSE	FALSE	FALSE	TRUE	FALSE
Glutamatergic	L6 IT	63	1700080G11Rik	2	0.550650996093582	4.81710319242886	10.8765017197663	5.50869245271599	0.473537288341242	0.110973553695151	2944.28571428571	7	TRUE	TRUE	FALSE	FALSE	FALSE	FALSE	FALSE
Glutamatergic	L6 IT	64	Gm20751	2	0.536064466958865	2.66200788054813	4.01359713463025	3.86528847555797	0.231015918811986	0.0868540250384842	2944.28571428571	7	TRUE	TRUE	FALSE	FALSE	FALSE	FALSE	FALSE
Glutamatergic	L6 IT	65	Ros1	2	0.534842193519927	2.35881082454617	3.75233640325533	3.4467656367787	0.229156349736584	0.10052705003474	2944.28571428571	7	FALSE	FALSE	FALSE	FALSE	TRUE	FALSE	TRUE
Glutamatergic	L6 IT	66	Lgr5	2	0.52336405899151	2.63262371529513	2.04740703011205	7.80390074456417	0.135070137367574	0.0783186314272946	2944.28571428571	7	FALSE	FALSE	FALSE	FALSE	FALSE	TRUE	TRUE
Glutamatergic	L6 IT	67	Rasl10a	1	0.78572336463187	3.30408417867041	1.84635691640715	231.613982935537	0.106392521058473	0.787954524831576	2944.28571428571	7	TRUE	FALSE	FALSE	FALSE	FALSE	FALSE	FALSE
Glutamatergic	L6 IT	68	Tesc	1	0.758473939852263	3.03005723102568	1.80876007940943	146.527133884457	0.105484762413688	0.729830888381635	2944.28571428571	7	TRUE	FALSE	FALSE	FALSE	FALSE	FALSE	FALSE
Glutamatergic	L6 IT	69	Adamts3	1	0.703093044483288	3.02275818543225	2.66036949520546	55.6227053942006	0.152320732619654	0.59848401463079	2944.28571428571	7	TRUE	FALSE	FALSE	FALSE	FALSE	FALSE	FALSE
Glutamatergic	L6 IT	70	Trp53i11	1	0.702921887661937	3.41027868579998	2.81738978396728	81.5406264002497	0.155365264787677	0.560472960761001	2944.28571428571	7	FALSE	FALSE	FALSE	FALSE	FALSE	TRUE	FALSE
Glutamatergic	L6 IT	71	Cryab	1	0.698926455201222	2.67116183295882	2.04335547753314	75.051401838327	0.118305310253523	0.568166549076776	2944.28571428571	7	FALSE	FALSE	FALSE	FALSE	FALSE	TRUE	FALSE
Glutamatergic	L6 IT	72	Cdh4	1	0.688980123012135	3.15748129928314	2.11144910089649	83.0606759538297	0.124233108156685	0.594358181214944	2944.28571428571	7	TRUE	FALSE	FALSE	FALSE	FALSE	FALSE	FALSE
Glutamatergic	L6 IT	73	Man1c1	1	0.683783425217346	2.64049055269091	2.12339995535384	67.6068763700384	0.124222136851711	0.603336231253711	2944.28571428571	7	FALSE	TRUE	FALSE	FALSE	FALSE	FALSE	FALSE
Glutamatergic	L6 IT	74	Antxr1	1	0.680559545234457	3.17243961814797	2.17283234276045	75.1484485450133	0.125894354855598	0.57126351706013	2944.28571428571	7	FALSE	FALSE	FALSE	FALSE	FALSE	FALSE	TRUE
Glutamatergic	L6 IT	75	Gnb4	1	0.673946873408828	3.12143168550935	2.6729791951891	50.855276575095	0.148177900428548	0.495337647385834	2944.28571428571	7	FALSE	FALSE	FALSE	FALSE	TRUE	FALSE	FALSE
Glutamatergic	L6 IT	76	Lpar1	1	0.666915383671287	3.07922020580012	2.76193306847043	49.0005301778393	0.152036336509539	0.493515607447439	2944.28571428571	7	FALSE	FALSE	FALSE	FALSE	FALSE	TRUE	FALSE
Glutamatergic	L6 IT	77	Snta1	1	0.658195127957465	2.52098298523305	1.76771644692029	63.2577695695636	0.104204807809846	0.574099443940197	2944.28571428571	7	FALSE	TRUE	FALSE	FALSE	FALSE	FALSE	FALSE
Glutamatergic	L6 IT	78	Matn2	1	0.637875791332659	2.70312578152434	2.01896698638308	61.9015577227373	0.118343592817633	0.467981060854967	2944.28571428571	7	TRUE	FALSE	FALSE	FALSE	FALSE	FALSE	FALSE
Glutamatergic	L6 IT	79	Ubash3b	1	0.635330011699437	2.63781418408434	2.05741920350181	42.5573624791298	0.121568284885939	0.439441882973676	2944.28571428571	7	TRUE	FALSE	FALSE	FALSE	FALSE	FALSE	FALSE
Glutamatergic	L6 IT	80	Cbfb	1	0.634563726824521	2.74936352912691	2.40914090287401	38.989019433868	0.137569424797951	0.43978194403757	2944.28571428571	7	FALSE	TRUE	FALSE	FALSE	FALSE	FALSE	FALSE
Glutamatergic	L6 IT	81	Drd1	1	0.61268838542363	2.6680594947941	3.02893909509681	25.2870092535371	0.165013644020191	0.347639105629048	2944.28571428571	7	FALSE	FALSE	FALSE	FALSE	FALSE	TRUE	FALSE
Glutamatergic	L6 IT	82	Foxo6	1	0.60792013483625	2.60894958061952	2.8152778739414	9.37313693095812	0.159289796730966	0.3038114253561	2944.28571428571	7	FALSE	FALSE	FALSE	FALSE	FALSE	TRUE	FALSE
Glutamatergic	L6 IT	83	Cflar	1	0.599977975911119	2.91147681783365	2.4861002373335	14.5758403185201	0.140975074459369	0.297138323403228	2944.28571428571	7	FALSE	TRUE	FALSE	FALSE	FALSE	FALSE	FALSE
Glutamatergic	L6 IT	84	Itm2a	1	0.591350605410433	2.59847677904931	2.53241631700819	15.9019804780749	0.144160200916372	0.274555021670654	2944.28571428571	7	FALSE	TRUE	FALSE	FALSE	FALSE	FALSE	FALSE
Glutamatergic	L6 IT	85	Rgs12	1	0.575284893124139	3.02228975743317	3.71640902678809	11.0752785512321	0.198853340605095	0.197449440847912	2944.28571428571	7	FALSE	FALSE	FALSE	FALSE	TRUE	FALSE	FALSE
Glutamatergic	L6 IT	86	Colgalt2	1	0.568907952812525	2.93554041766946	2.86287865331183	13.0144240935697	0.163968322463086	0.195859181054718	2944.28571428571	7	FALSE	FALSE	FALSE	FALSE	FALSE	TRUE	FALSE
Glutamatergic	L6 IT	87	Cmbl	1	0.565820276659756	3.34799386070178	4.34414116030007	6.5021129110201	0.235733311328628	0.162643277261038	2944.28571428571	7	TRUE	FALSE	FALSE	FALSE	FALSE	FALSE	FALSE
Glutamatergic	L6 IT	88	Cd52	1	0.563588130084923	2.64182744474073	2.63053858636912	11.0218702883195	0.169761388135793	0.180929144987068	2944.28571428571	7	TRUE	FALSE	FALSE	FALSE	FALSE	FALSE	FALSE
Glutamatergic	L6 IT	89	Npy	1	0.561972874637956	3.64119019132935	1.43513073759868	41.3208205453912	0.0922094918745186	0.306014776266608	2944.28571428571	7	TRUE	FALSE	FALSE	FALSE	FALSE	FALSE	FALSE
Glutamatergic	L6 IT	90	Htra4	1	0.555612913846588	3.62933075786558	4.00063996281995	6.75594072818673	0.221335399222298	0.140205214612429	2944.28571428571	7	TRUE	FALSE	FALSE	FALSE	FALSE	FALSE	FALSE
Glutamatergic	L6 IT	91	Dnah14	1	0.552002674833181	2.8391189933359	3.12264818401383	11.1299729816549	0.172476600827342	0.152360665359918	2944.28571428571	7	FALSE	FALSE	FALSE	FALSE	TRUE	FALSE	FALSE
Glutamatergic	L6 IT	92	Sec1	1	0.549789778983942	2.42569192267202	2.86810832950572	8.94248904792696	0.16591147886036	0.141938346602394	2944.28571428571	7	FALSE	TRUE	FALSE	FALSE	FALSE	FALSE	FALSE
Glutamatergic	L6 IT	93	Gm36251	1	0.547607302818894	2.65502928407356	2.68784817269201	9.89242808698955	0.153020138577991	0.151257420886361	2944.28571428571	7	FALSE	FALSE	FALSE	FALSE	FALSE	FALSE	TRUE
Glutamatergic	L6 IT	94	Krt9	1	0.547052314425438	2.5722129879612	4.0017484338557	3.2778200665429	0.224990714750771	0.118320537244879	2944.28571428571	7	FALSE	FALSE	TRUE	FALSE	FALSE	FALSE	FALSE
Glutamatergic	L6 IT	95	Anxa4	1	0.546518296017631	2.37591684722417	2.46604185149923	10.4134522126264	0.143041351956403	0.1424988204261	2944.28571428571	7	TRUE	FALSE	FALSE	FALSE	FALSE	FALSE	FALSE
Glutamatergic	L6 IT	96	Gxylt2	1	0.544901194350635	3.62802487240076	4.66927788169096	6.51006869203991	0.253204948684492	0.109353705855963	2944.28571428571	7	FALSE	FALSE	FALSE	FALSE	FALSE	TRUE	FALSE
Glutamatergic	L6 IT	97	Cited1	1	0.540751336445674	2.13194949276924	2.58851918227002	2.65072758986639	0.159955189925392	0.119942547837776	2944.28571428571	7	TRUE	FALSE	FALSE	FALSE	FALSE	FALSE	FALSE
Glutamatergic	L6 IT	98	Tagln	1	0.540111394943283	2.82130865263567	4.14933891032891	3.59519766092149	0.242699813789474	0.0967418382478676	2944.28571428571	7	TRUE	FALSE	FALSE	FALSE	FALSE	FALSE	FALSE
Glutamatergic	L6 IT	99	Cpne7	1	0.538496545536614	1.50050654494513	1.36796890908306	0	NA	0.111041339612768	2944.28571428571	7	TRUE	FALSE	FALSE	FALSE	FALSE	FALSE	FALSE
Glutamatergic	L6 IT	100	Gstm6	1	0.53633425554353	2.53421848761148	3.64490706562011	3.28600362944548	0.207371383293055	0.0968524731858513	2944.28571428571	7	TRUE	FALSE	FALSE	FALSE	FALSE	FALSE	FALSE
Glutamatergic	L6 IT Car3	1	Synpr	6	0.961940624218023	34.4025752786948	3.72691733865522	1382.99383608932	0.0110240408857636	0.944399785637729	176.166666666667	6	TRUE	NA	TRUE	TRUE	TRUE	TRUE	TRUE
Glutamatergic	L6 IT Car3	2	Nr4a2	6	0.960968780958545	68.1259865697209	10.1599712711722	803.651874812501	0.0431987150648952	0.92673719317542	176.166666666667	6	TRUE	NA	TRUE	TRUE	TRUE	TRUE	TRUE
Glutamatergic	L6 IT Car3	3	Cpne4	6	0.953808114029663	10.9735416319265	1.87829573376612	1179.11153832948	0.00537187357960766	0.972478993157914	176.166666666667	6	TRUE	NA	TRUE	TRUE	TRUE	TRUE	TRUE
Glutamatergic	L6 IT Car3	4	Col11a1	6	0.944344813485601	33.5824539401082	7.8997703243972	343.292098589006	0.0295866551877381	0.912468220324446	176.166666666667	6	TRUE	NA	TRUE	TRUE	TRUE	TRUE	TRUE
Glutamatergic	L6 IT Car3	5	Rgs12	6	0.935533953013796	63.5428909270967	18.2376370271415	263.574033475947	0.0527974825930992	0.876384354196498	176.166666666667	6	TRUE	NA	TRUE	TRUE	TRUE	TRUE	TRUE
Glutamatergic	L6 IT Car3	6	Luzp2	6	0.93156264589134	8.76332587897621	2.57188943569748	601.941020555618	0.00770395271758669	0.947056915825651	176.166666666667	6	TRUE	NA	TRUE	TRUE	TRUE	TRUE	TRUE
Glutamatergic	L6 IT Car3	7	Tmem163	6	0.93018204124337	19.4568306815005	6.48759442498611	506.567085481199	0.022892054666916	0.913194220806353	176.166666666667	6	TRUE	NA	TRUE	TRUE	TRUE	TRUE	TRUE
Glutamatergic	L6 IT Car3	8	Gnb4	6	0.929714599702326	26.7967462736644	5.25618364545583	434.320443852088	0.0206905868415889	0.877218288732542	176.166666666667	6	TRUE	NA	TRUE	TRUE	TRUE	TRUE	TRUE
Glutamatergic	L6 IT Car3	9	Zfp804a	6	0.928319836806342	7.75457512722534	2.10135332648563	532.270207798335	0.00625595963946856	0.956145017398356	176.166666666667	6	TRUE	NA	TRUE	TRUE	TRUE	TRUE	TRUE
Glutamatergic	L6 IT Car3	10	Oprk1	6	0.927357825677201	39.0280648858679	15.4223851621236	248.934793782033	0.0387382171136032	0.871227639634351	176.166666666667	6	TRUE	NA	TRUE	TRUE	TRUE	TRUE	TRUE
Glutamatergic	L6 IT Car3	11	Stk32c	6	0.925089702518931	6.01186049445406	1.79287361989267	398.019952325044	0.00522440953833071	0.917347696266167	176.166666666667	6	TRUE	NA	TRUE	TRUE	TRUE	TRUE	TRUE
Glutamatergic	L6 IT Car3	12	Gfra1	6	0.924202734361713	67.1615731312657	16.1348235248085	322.779165166815	0.0498414208222292	0.859045452068234	176.166666666667	6	TRUE	NA	TRUE	TRUE	TRUE	TRUE	TRUE
Glutamatergic	L6 IT Car3	13	Dner	6	0.920422924496705	10.9456011088332	2.68258577325737	450.104826673308	0.00819255213889894	0.888431084511254	176.166666666667	6	TRUE	NA	TRUE	TRUE	TRUE	TRUE	TRUE
Glutamatergic	L6 IT Car3	14	Gm32647	6	0.917577015797149	27.9221928318637	10.9890957437361	267.152398418912	0.0414089136758842	0.868380009602783	176.166666666667	6	TRUE	NA	TRUE	TRUE	TRUE	TRUE	TRUE
Glutamatergic	L6 IT Car3	15	B3gat2	6	0.908541802923878	22.1116444671457	8.12484241353738	141.907667710364	0.0459974048019557	0.860783572613919	176.166666666667	6	TRUE	NA	TRUE	TRUE	TRUE	TRUE	TRUE
Glutamatergic	L6 IT Car3	16	Lypd6b	6	0.887041502650827	13.5671107190967	6.00007697924099	183.70060251567	0.0179255933345915	0.812961565202833	176.166666666667	6	TRUE	NA	TRUE	TRUE	TRUE	TRUE	TRUE
Glutamatergic	L6 IT Car3	17	Col24a1	6	0.877674699082835	23.4339453242979	14.2739327931926	141.001435355301	0.0515206051456613	0.783657911562233	176.166666666667	6	TRUE	NA	TRUE	TRUE	TRUE	TRUE	TRUE
Glutamatergic	L6 IT Car3	18	Cntnap3	6	0.875620131682404	20.297763568224	13.3562557204437	116.73020793524	0.0346904163378312	0.786003162057064	176.166666666667	6	TRUE	NA	TRUE	TRUE	TRUE	TRUE	TRUE
Glutamatergic	L6 IT Car3	19	Angpt1	6	0.855517621966741	13.1539844123062	7.729002305642	123.490374838808	0.0224250510250595	0.768222361645058	176.166666666667	6	TRUE	NA	TRUE	TRUE	TRUE	TRUE	TRUE
Glutamatergic	L6 IT Car3	20	Ptpru	6	0.833590822420082	5.92439023880328	3.72081523502262	123.42029055701	0.010002342620622	0.810259142402297	176.166666666667	6	TRUE	NA	TRUE	TRUE	TRUE	TRUE	TRUE
Glutamatergic	L6 IT Car3	21	Fap	6	0.829378602756937	6.39692961649268	3.74535356581465	113.92136885045	0.0122014895771987	0.776980615725762	176.166666666667	6	TRUE	NA	TRUE	TRUE	TRUE	TRUE	TRUE
Glutamatergic	L6 IT Car3	22	Ntng2	5	0.95643185506098	12.2773361467401	3.62975767507821	333.212366321105	0.0114458400189933	0.957283713752051	176.166666666667	6	FALSE	NA	TRUE	TRUE	TRUE	TRUE	TRUE
Glutamatergic	L6 IT Car3	23	Cdh13	5	0.909031426724296	6.51153102861673	2.48404823291462	618.272002471964	0.00718472683099129	0.950316939904248	176.166666666667	6	FALSE	NA	TRUE	TRUE	TRUE	TRUE	TRUE
Glutamatergic	L6 IT Car3	24	Gng2	5	0.904785808983203	5.25550889541642	1.51407128685391	549.950772798152	0.0049464517809068	0.875547053179351	176.166666666667	6	TRUE	NA	TRUE	TRUE	FALSE	TRUE	TRUE
Glutamatergic	L6 IT Car3	25	Olfm3	5	0.903880755404071	5.37375274030719	1.76090002957302	747.027716531942	0.00551541999673843	0.944075992086103	176.166666666667	6	FALSE	NA	TRUE	TRUE	TRUE	TRUE	TRUE
Glutamatergic	L6 IT Car3	26	Galnt14	5	0.88503911935098	6.10377478879617	3.02130296463779	335.312894189109	0.00812714458235963	0.909049062357539	176.166666666667	6	FALSE	NA	TRUE	TRUE	TRUE	TRUE	TRUE
Glutamatergic	L6 IT Car3	27	Sstr2	5	0.879850199361006	9.87972904645922	3.9445933864952	200.412460093107	0.0112886319215478	0.809306448043574	176.166666666667	6	TRUE	NA	TRUE	TRUE	TRUE	TRUE	FALSE
Glutamatergic	L6 IT Car3	28	Shisa6	5	0.870247849095728	8.00700845105618	3.7332112760504	238.416259410485	0.0112643741482809	0.840572147437646	176.166666666667	6	FALSE	NA	TRUE	TRUE	TRUE	TRUE	TRUE
Glutamatergic	L6 IT Car3	29	Smoc2	5	0.867606617211085	10.5361771960999	5.98653683482157	162.572670813515	0.0169908655715951	0.801309035019244	176.166666666667	6	TRUE	NA	TRUE	TRUE	TRUE	TRUE	FALSE
Glutamatergic	L6 IT Car3	30	Sema5b	5	0.861710755206848	4.72192354252202	3.22414581480816	160.35541864289	0.00836557015112816	0.891826812087272	176.166666666667	6	FALSE	NA	TRUE	TRUE	TRUE	TRUE	TRUE
Glutamatergic	L6 IT Car3	31	Rxfp1	5	0.859642255067475	20.20381746208	7.2546261259645	277.020762256347	0.020227264011425	0.771655837087014	176.166666666667	6	TRUE	NA	TRUE	TRUE	FALSE	TRUE	TRUE
Glutamatergic	L6 IT Car3	32	Nr2f2	5	0.846093270596373	47.066291575622	33.1431844186776	94.5107065257853	0.0724485724308148	0.698587378589801	176.166666666667	6	TRUE	NA	TRUE	TRUE	TRUE	TRUE	FALSE
Glutamatergic	L6 IT Car3	33	1500009L16Rik	5	0.836444418757223	7.99712648805294	3.00024534177412	158.933980435828	0.00854467972265507	0.724222497009268	176.166666666667	6	TRUE	NA	TRUE	TRUE	TRUE	TRUE	FALSE
Glutamatergic	L6 IT Car3	34	Lxn	5	0.813023716884474	9.97131542869418	3.40175762241323	0	0.0295881288517101	0.647580259356317	176.166666666667	6	TRUE	NA	TRUE	TRUE	TRUE	TRUE	FALSE
Glutamatergic	L6 IT Car3	35	Lypd6	5	0.805923247755063	11.4098624185548	9.83468181460036	66.968425479476707	0.0224830702785221	0.666527525788959	176.166666666667	6	TRUE	NA	TRUE	TRUE	TRUE	TRUE	FALSE
Glutamatergic	L6 IT Car3	36	Pdia5	5	0.803911021213665	5.97016078055051	4.53282125537325	75.9284551972113	0.013420444615093	0.725749508951361	176.166666666667	6	FALSE	NA	TRUE	TRUE	TRUE	TRUE	TRUE
Glutamatergic	L6 IT Car3	37	Nckap5	5	0.793215775184068	7.13950747015253	5.6255307316664	71.85159971875	0.0140200790642067	0.673381202198619	176.166666666667	6	FALSE	NA	TRUE	TRUE	TRUE	TRUE	TRUE
Glutamatergic	L6 IT Car3	38	Itpkb	5	0.78210088167244	9.44618361440233	7.72096659210634	39.5167871398485	0.0269843792071474	0.59954193976652	176.166666666667	6	TRUE	NA	TRUE	TRUE	TRUE	TRUE	FALSE
Glutamatergic	L6 IT Car3	39	Kit	5	0.776784591545676	12.2619484850969	14.479120437148	41.7186565131439	0.0284335775020981	0.585160128606091	176.166666666667	6	TRUE	NA	TRUE	FALSE	TRUE	TRUE	TRUE
Glutamatergic	L6 IT Car3	40	Gm2694	5	0.774085328184106	6.28575802895961	4.82044892870712	53.3221900022352	0.01125970465856	0.629130387040065	176.166666666667	6	TRUE	NA	TRUE	TRUE	TRUE	TRUE	FALSE
Glutamatergic	L6 IT Car3	41	Tfap2d	5	0.759919803607734	38.2528161227807	24.5610947160981	82.0497411545668	0.0908692352325397	0.535260186230621	176.166666666667	6	TRUE	NA	TRUE	TRUE	TRUE	TRUE	FALSE
Glutamatergic	L6 IT Car3	42	Car2	5	0.751029163982949	13.306607783314	8.0169249417394	65.1496243075498	0.0342473401588246	0.552333984793501	176.166666666667	6	TRUE	NA	TRUE	TRUE	TRUE	TRUE	FALSE
Glutamatergic	L6 IT Car3	43	Slc7a11	5	0.748233731374035	10.4958341453362	4.52283595270759	65.7464598497017	0.015541066003963	0.574321222802699	176.166666666667	6	TRUE	NA	TRUE	TRUE	TRUE	TRUE	FALSE
Glutamatergic	L6 IT Car3	44	Ptprt	4	0.951514361436204	4.70267204436323	1.36398086588115	1149.84952868782	0.00367616628354443	0.986881458324045	176.166666666667	6	TRUE	NA	TRUE	FALSE	TRUE	FALSE	TRUE
Glutamatergic	L6 IT Car3	45	Ppp1r1a	4	0.901488947825287	3.99004556376487	1.38491011510582	522.24028497241	0.00347910909183301	0.96229678522651	176.166666666667	6	TRUE	NA	TRUE	TRUE	FALSE	TRUE	FALSE
Glutamatergic	L6 IT Car3	46	Grin3a	4	0.806780065675623	8.29675268616185	5.06758869965356	104.835365714251	0.0125578126622852	0.701563795064727	176.166666666667	6	FALSE	NA	TRUE	TRUE	TRUE	TRUE	FALSE
Glutamatergic	L6 IT Car3	47	Sh3d19	4	0.804106667974417	4.70173116320307	2.85101769012388	106.717192905662	0.00845330502875045	0.78383365151545	176.166666666667	6	FALSE	NA	TRUE	TRUE	FALSE	TRUE	TRUE
Glutamatergic	L6 IT Car3	48	Car12	4	0.795486520490443	8.87821816732588	4.13359751819191	146.964089800604	0.0113744056024327	0.692555329937506	176.166666666667	6	FALSE	NA	TRUE	TRUE	TRUE	TRUE	FALSE
Glutamatergic	L6 IT Car3	49	Fign	4	0.763194446159157	5.3118717307051	6.03325967733656	42.374645941347	0.0148925913379281	0.632458572945064	176.166666666667	6	FALSE	NA	TRUE	TRUE	TRUE	TRUE	FALSE
Glutamatergic	L6 IT Car3	50	Car3	4	0.760960859786062	46.944127718577	255.964093307946	47.9542812206416	0.453064480751227	0.522471881567227	176.166666666667	6	TRUE	NA	TRUE	TRUE	FALSE	TRUE	FALSE
Glutamatergic	L6 IT Car3	51	Tmcc3	4	0.75035738870896	10.333869886528	6.29370149157931	60.54933974422	0.018742881400086	0.555756146626855	176.166666666667	6	FALSE	NA	TRUE	TRUE	TRUE	TRUE	FALSE
Glutamatergic	L6 IT Car3	52	Itm2a	4	0.739057821491021	9.6090076704759	6.94150910892988	58.8369297999771	0.0208352705610254	0.548101469403068	176.166666666667	6	TRUE	NA	TRUE	TRUE	FALSE	TRUE	FALSE
Glutamatergic	L6 IT Car3	53	1190002N15Rik	4	0.717401681906109	3.40421081531592	2.23451312111764	56.4550248547439	0.00592511112866878	0.61880417850569	176.166666666667	6	TRUE	NA	TRUE	FALSE	TRUE	TRUE	FALSE
Glutamatergic	L6 IT Car3	54	Elovl2	4	0.717292729035884	7.03801398704873	6.36275683933386	31.8154186632315	0.0205929900687283	0.49212643127626	176.166666666667	6	TRUE	NA	TRUE	FALSE	TRUE	TRUE	FALSE
Glutamatergic	L6 IT Car3	55	Tspan9	4	0.712431919699574	3.56107721534601	2.67841808428227	57.4679350020467	0.00978287201811004	0.569211560942172	176.166666666667	6	TRUE	NA	TRUE	TRUE	FALSE	TRUE	FALSE
Glutamatergic	L6 IT Car3	56	Pcdh8	4	0.712196652328841	6.00516472467021	6.81854562883919	26.0091574724186	0.0205249867696919	0.468921762609669	176.166666666667	6	TRUE	NA	TRUE	TRUE	FALSE	TRUE	FALSE
Glutamatergic	L6 IT Car3	57	Mctp2	4	0.711345254329856	4.7528760693134	4.55729479650993	38.2454235327149	0.0121370202008911	0.517915874494657	176.166666666667	6	FALSE	NA	TRUE	TRUE	TRUE	TRUE	FALSE
Glutamatergic	L6 IT Car3	58	Pwwp2b	4	0.69320318342819	4.20306507026054	2.9254703884991	0	0.019972304586334	0.450629011382984	176.166666666667	6	TRUE	NA	TRUE	TRUE	FALSE	TRUE	FALSE
Glutamatergic	L6 IT Car3	59	2700069I18Rik	4	0.681736882167804	3.02912003842055	2.23825709335111	0	0.0160084402948898	0.451892077988436	176.166666666667	6	TRUE	NA	TRUE	TRUE	FALSE	FALSE	TRUE
Glutamatergic	L6 IT Car3	60	Prkcd	4	0.680320932673524	7.94435019584638	8.74926506732139	0	0.0389609026498852	0.377089139361405	176.166666666667	6	TRUE	NA	TRUE	TRUE	FALSE	TRUE	FALSE
Glutamatergic	L6 IT Car3	61	Lepr	4	0.679886314780099	4.85268093691856	6.47215995122421	21.8808104839382	0.0203772290669134	0.420626859747088	176.166666666667	6	TRUE	NA	TRUE	TRUE	FALSE	TRUE	FALSE
Glutamatergic	L6 IT Car3	62	Ror1	4	0.669261754823855	8.63650376890558	13.3664894295298	27.2525257786689	0.0312267632958605	0.363514080370287	176.166666666667	6	FALSE	NA	TRUE	TRUE	TRUE	TRUE	FALSE
Glutamatergic	L6 IT Car3	63	Gm15825	4	0.65724992642624	9.02423101374784	27.5894420410648	0	0.150888454436842	0.31719037079908	176.166666666667	6	TRUE	NA	TRUE	FALSE	TRUE	TRUE	FALSE
Glutamatergic	L6 IT Car3	64	Adamts6	4	0.65407821946958	5.29708573498372	7.79792500008979	15.4023451438034	0.0292932644923661	0.344903002970209	176.166666666667	6	FALSE	NA	TRUE	TRUE	TRUE	TRUE	FALSE
Glutamatergic	L6 IT Car3	65	Ros1	4	0.645859849174284	6.19459185714194	3.98219184146174	0	0.021530724215364	0.324847115393852	176.166666666667	6	FALSE	NA	TRUE	TRUE	FALSE	TRUE	TRUE
Glutamatergic	L6 IT Car3	66	Mgat4c	3	0.881482394057374	4.0810054652452	1.34092393335323	1677.3963327557601	0.00348532825152487	0.994920043533048	176.166666666667	6	TRUE	NA	FALSE	TRUE	TRUE	FALSE	FALSE
Glutamatergic	L6 IT Car3	67	Adamts3	3	0.802780260598911	4.28892427572266	2.98307616273217	91.4067945876822	0.00786118228836406	0.773461221410231	176.166666666667	6	TRUE	NA	TRUE	FALSE	TRUE	FALSE	FALSE
Glutamatergic	L6 IT Car3	68	Kitl	3	0.802720379382476	4.33082058782192	2.569910217902	153.948639554707	0.00788356548118614	0.791436590764605	176.166666666667	6	FALSE	NA	TRUE	TRUE	FALSE	TRUE	FALSE
Glutamatergic	L6 IT Car3	69	Kremen1	3	0.793059389321403	4.11235250252904	3.33208575929756	61.400746264135	0.00811157751297401	0.728046581460466	176.166666666667	6	FALSE	NA	TRUE	FALSE	TRUE	TRUE	FALSE
Glutamatergic	L6 IT Car3	70	Chst11	3	0.792389324449708	3.81302585461053	2.18076959817512	153.604040179209	0.00610836426058229	0.799857105290098	176.166666666667	6	FALSE	NA	TRUE	FALSE	TRUE	TRUE	FALSE
Glutamatergic	L6 IT Car3	71	Mdga1	3	0.770667658956518	5.00544768520059	5.38424418331389	46.8423777219355	0.0157185817762163	0.655190694460786	176.166666666667	6	FALSE	NA	TRUE	TRUE	FALSE	TRUE	FALSE
Glutamatergic	L6 IT Car3	72	Zfhx4	3	0.765262775981119	3.86219196198015	3.28553972845574	94.8975171509242	0.00973796456767577	0.739835375289758	176.166666666667	6	TRUE	NA	TRUE	FALSE	FALSE	FALSE	TRUE
Glutamatergic	L6 IT Car3	73	Adarb2	3	0.752937981474253	4.65850374437523	3.45357598358359	74.9367131416906	0.00766866672756363	0.634475426898566	176.166666666667	6	FALSE	NA	FALSE	FALSE	TRUE	TRUE	TRUE
Glutamatergic	L6 IT Car3	74	Zfp804b	3	0.735239974918593	2.51382065169031	0.836628463292089	0	0.00556152702560893	0.718732274924558	176.166666666667	6	FALSE	NA	TRUE	TRUE	TRUE	FALSE	FALSE
Glutamatergic	L6 IT Car3	75	Htr2c	3	0.734520976173224	4.0205401949395	4.22899889108149	67.8836945480359	0.0104557277870468	0.571392683226809	176.166666666667	6	FALSE	NA	TRUE	FALSE	TRUE	TRUE	FALSE
Glutamatergic	L6 IT Car3	76	Cbln1	3	0.732663090929574	7.08915639536633	7.13309719099295	0	0.0298102601017836	0.491248769299767	176.166666666667	6	TRUE	NA	TRUE	FALSE	FALSE	TRUE	FALSE
Glutamatergic	L6 IT Car3	77	Chst2	3	0.730699458693786	2.41645636058095	0.970055333931215	0	0.00730326436493191	0.582325897983428	176.166666666667	6	TRUE	NA	TRUE	FALSE	FALSE	TRUE	FALSE
Glutamatergic	L6 IT Car3	78	Aldh1a1	3	0.729593536038202	5.24133857259279	3.58502214777783	61.2873817636081	0.0133916847574778	0.573079419801734	176.166666666667	6	FALSE	NA	TRUE	TRUE	FALSE	TRUE	FALSE
Glutamatergic	L6 IT Car3	79	Rarb	3	0.711690266777975	4.93427985112968	3.11329580191492	65.6965540445826	0.00819818742417116	0.558824614463973	176.166666666667	6	FALSE	NA	TRUE	FALSE	TRUE	TRUE	FALSE
Glutamatergic	L6 IT Car3	80	Synm	3	0.694816081139152	2.52263865541954	1.48580034717716	0	0.0089669398761598	0.503806744009419	176.166666666667	6	TRUE	NA	TRUE	FALSE	FALSE	TRUE	FALSE
Glutamatergic	L6 IT Car3	81	Nhs	3	0.694025806359922	5.27175347671045	5.20418169227771	48.6478288564473	0.018553946070629	0.470362703681076	176.166666666667	6	FALSE	NA	TRUE	TRUE	FALSE	TRUE	FALSE
Glutamatergic	L6 IT Car3	82	Sfmbt2	3	0.688868953548552	3.46965374228103	5.14119860236288	24.2905127182333	0.0136452302428977	0.467513037478636	176.166666666667	6	FALSE	NA	TRUE	TRUE	TRUE	FALSE	FALSE
Glutamatergic	L6 IT Car3	83	Cmbl	3	0.685974379983662	8.8412675564477	12.112642520445	21.7865339651384	0.0393629940933832	0.386984412728178	176.166666666667	6	TRUE	NA	TRUE	FALSE	FALSE	TRUE	FALSE
Glutamatergic	L6 IT Car3	84	Ier3	3	0.684401161034225	4.19418246719336	3.20438800581084	44.156205104061	0.00832275808212783	0.487624094058061	176.166666666667	6	TRUE	NA	FALSE	FALSE	TRUE	TRUE	FALSE
Glutamatergic	L6 IT Car3	85	Drd1	3	0.684235203760918	2.99467403047424	1.9007356294658	0	0.0140165102259343	0.472906693913711	176.166666666667	6	FALSE	NA	TRUE	TRUE	FALSE	TRUE	FALSE
Glutamatergic	L6 IT Car3	86	Vgll2	3	0.682990710970678	10.7831654406596	40.2842791638278	12.8710361609638	0.10579834046708	0.373237673757371	176.166666666667	6	TRUE	NA	TRUE	FALSE	FALSE	TRUE	FALSE
Glutamatergic	L6 IT Car3	87	Tll1	3	0.680124148384904	6.59167946358916	7.67952067892874	30.5006151691038	0.0284494687615094	0.407535307153719	176.166666666667	6	FALSE	NA	TRUE	TRUE	FALSE	TRUE	FALSE
Glutamatergic	L6 IT Car3	88	Pkp1	3	0.67118225005574	6.88437948087779	14.1826172544402	0	0.0999002155841078	0.347968931095693	176.166666666667	6	TRUE	NA	TRUE	FALSE	FALSE	TRUE	FALSE
Glutamatergic	L6 IT Car3	89	Mt2	3	0.66894718113862806	5.81947130313088	4.1305988306403	0	0.0331136678991072	0.376046554567086	176.166666666667	6	TRUE	NA	TRUE	FALSE	FALSE	TRUE	FALSE
Glutamatergic	L6 IT Car3	90	Cracr2a	3	0.666971014879112	5.83641006729483	5.34411229919311	31.3841570375332	0.0171293026675507	0.400544031487461	176.166666666667	6	FALSE	NA	TRUE	TRUE	FALSE	TRUE	FALSE
Glutamatergic	L6 IT Car3	91	Rftn1	3	0.66470306887487	4.81679958884939	5.94475278281241	19.1022664901108	0.0139543969110799	0.383074853004164	176.166666666667	6	FALSE	NA	TRUE	FALSE	TRUE	TRUE	FALSE
Glutamatergic	L6 IT Car3	92	Cacng5	3	0.660769317042168	4.26995007349632	4.13001208912159	0	0.0248675585727745	0.353838859237165	176.166666666667	6	TRUE	NA	TRUE	FALSE	FALSE	TRUE	FALSE
Glutamatergic	L6 IT Car3	93	Eya1	3	0.657689576597347	8.2281967210143	11.7879509315326	17.6673486519742	0.0227071241113802	0.335230960558366	176.166666666667	6	FALSE	NA	TRUE	FALSE	TRUE	TRUE	FALSE
Glutamatergic	L6 IT Car3	94	Tpm4	3	0.655341893389394	3.54173841212648	3.02461461959081	36.3062426020146	0.00954214222500094	0.476247200083889	176.166666666667	6	FALSE	NA	TRUE	TRUE	FALSE	TRUE	FALSE
Glutamatergic	L6 IT Car3	95	Slfn2	3	0.653820932065558	10.6525260384099	19.815364987071	16.1681419973773	0.0602105660984703	0.317386386263715	176.166666666667	6	TRUE	NA	TRUE	FALSE	FALSE	TRUE	FALSE
Glutamatergic	L6 IT Car3	96	Vwa5a	3	0.648667526730367	3.59273001894797	3.66432046018637	0	0.0219096821823257	0.330148834554033	176.166666666667	6	TRUE	NA	TRUE	FALSE	FALSE	TRUE	FALSE
Glutamatergic	L6 IT Car3	97	Npbwr1	3	0.646507982973446	8.19067971087438	18.4508001167571	0	0.105497822640956	0.298372947386556	176.166666666667	6	TRUE	NA	TRUE	FALSE	FALSE	TRUE	FALSE
Glutamatergic	L6 IT Car3	98	Tuba8	3	0.644110648667583	4.16544704853193	4.53788208884053	20.994767497408	0.0126398677944673	0.359520489010554	176.166666666667	6	TRUE	NA	TRUE	FALSE	FALSE	TRUE	FALSE
Glutamatergic	L6 IT Car3	99	Itga7	3	0.643982186684472	3.3940794880944	4.96795299862238	20.6615702469882	0.0150949556616366	0.394703885811673	176.166666666667	6	FALSE	NA	TRUE	TRUE	FALSE	TRUE	FALSE
Glutamatergic	L6 IT Car3	100	Gm29571	3	0.64137287420778	13.2340668747238	31.8197184833407	16.5853908388815	0.0901723217473879	0.289247742817362	176.166666666667	6	FALSE	NA	TRUE	FALSE	TRUE	TRUE	FALSE
Glutamatergic	L6b	1	Ctgf	7	0.91611154542404	91.9024658659886	16.2760657023201	658.077884637623	0.360319776685439	0.844479531974939	1171	7	TRUE	TRUE	TRUE	TRUE	TRUE	TRUE	TRUE
Glutamatergic	L6b	2	Inpp4b	7	0.894200282937042	23.397308407779	5.07049981585122	541.361761992982	0.187241763432622	0.848164616924578	1171	7	TRUE	TRUE	TRUE	TRUE	TRUE	TRUE	TRUE
Glutamatergic	L6b	3	Svil	7	0.889978343265281	60.3668227860213	23.6364922310969	262.387386701768	0.438131768240159	0.795224069083349	1171	7	TRUE	TRUE	TRUE	TRUE	TRUE	TRUE	TRUE
Glutamatergic	L6b	4	Pcsk5	7	0.877670855972317	8.14712147660636	3.75286343401345	257.402890324387	0.138814762760214	0.860015124941791	1171	7	TRUE	TRUE	TRUE	TRUE	TRUE	TRUE	TRUE
Glutamatergic	L6b	5	Tmem163	7	0.877520844070783	22.984206017153902	7.42296321254496	329.768066907651	0.230513287057958	0.799333706744852	1171	7	TRUE	TRUE	TRUE	TRUE	TRUE	TRUE	TRUE
Glutamatergic	L6b	6	Cplx3	7	0.837469768312768	95.7141657066101	28.6217600513045	293.937397055914	0.50444518106048	0.680744528311986	1171	7	TRUE	TRUE	TRUE	TRUE	TRUE	TRUE	TRUE
Glutamatergic	L6b	7	Lhfpl3	7	0.837399887227322	7.56790293969485	2.90474001151898	241.744778602361	0.13137803919641	0.795263526726154	1171	7	TRUE	TRUE	TRUE	TRUE	TRUE	TRUE	TRUE
Glutamatergic	L6b	8	Cdh13	7	0.827830356027265	8.16805777582208	2.39614290335412	587.852927889588	0.0933204791756779	0.812446630972759	1171	7	TRUE	TRUE	TRUE	TRUE	TRUE	TRUE	TRUE
Glutamatergic	L6b	9	Rai14	7	0.813607918963007	5.63379724340744	3.52811667289227	149.712213209974	0.121066182009643	0.777904252934631	1171	7	TRUE	TRUE	TRUE	TRUE	TRUE	TRUE	TRUE
Glutamatergic	L6b	10	Clic5	7	0.790296854715747	21.9412728849065	23.4692409708959	68.8499369947792	0.449664208324878	0.59894460573407	1171	7	TRUE	TRUE	TRUE	TRUE	TRUE	TRUE	TRUE
Glutamatergic	L6b	11	Prss12	7	0.781844441520058	4.71870033703995	2.90595122658198	141.058873009097	0.0961180606655068	0.723044051585201	1171	7	TRUE	TRUE	TRUE	TRUE	TRUE	TRUE	TRUE
Glutamatergic	L6b	12	Drd1	7	0.775593252565875	9.28366294556326	7.08157400643813	78.5067118236428	0.198788853628212	0.624095568436345	1171	7	TRUE	TRUE	TRUE	TRUE	TRUE	TRUE	TRUE
Glutamatergic	L6b	13	Moxd1	7	0.771301386017944	91.8333605872143	61.1469525296007	125.440224006676	0.670221880454668	0.54706870670272	1171	7	TRUE	TRUE	TRUE	TRUE	TRUE	TRUE	TRUE
Glutamatergic	L6b	14	Nxph4	7	0.768969579485141	50.5700143524541	89.8819647775712	59.7259050664472	0.78228280435519	0.539937230688092	1171	7	TRUE	TRUE	TRUE	TRUE	TRUE	TRUE	TRUE
Glutamatergic	L6b	15	6530403H02Rik	7	0.760537237318304	6.03847395847252	4.80726636193126	82.9305880213065	0.168172340573733	0.63014353681973	1171	7	TRUE	TRUE	TRUE	TRUE	TRUE	TRUE	TRUE
Glutamatergic	L6b	16	Galnt10	7	0.758547504773002	10.2247223438091	6.12593962330446	65.4919624059207	0.213142324367283	0.578105253089867	1171	7	TRUE	TRUE	TRUE	TRUE	TRUE	TRUE	TRUE
Glutamatergic	L6b	17	Glra2	7	0.756440941138932	5.25730523271216	3.82786081263467	127.1762413761	0.128752112207671	0.643513807271967	1171	7	TRUE	TRUE	TRUE	TRUE	TRUE	TRUE	TRUE
Glutamatergic	L6b	18	Rab3b	7	0.755742995726508	10.014180935363	5.16284549868966	118.056086520071	0.152172578736419	0.572507007240799	1171	7	TRUE	TRUE	TRUE	TRUE	TRUE	TRUE	TRUE
Glutamatergic	L6b	19	Atp10a	7	0.754966391816352	13.0040830887255	11.1442388768537	60.5374485800229	0.294257120137036	0.547601081939357	1171	7	TRUE	TRUE	TRUE	TRUE	TRUE	TRUE	TRUE
Glutamatergic	L6b	20	Lpar1	7	0.74864703489835	6.93476338848697	3.7338187887588	101.260448506097	0.128488536714053	0.614454487153992	1171	7	TRUE	TRUE	TRUE	TRUE	TRUE	TRUE	TRUE
Glutamatergic	L6b	21	Dlg5	7	0.743308977532742	6.41920373665665	4.60127534115128	59.678148178145896	0.158005748115263	0.584719385958343	1171	7	TRUE	TRUE	TRUE	TRUE	TRUE	TRUE	TRUE
Glutamatergic	L6b	22	Vwc2	7	0.74076897503877	18.4401388686165	14.706791424781	53.7864707184032	0.341343927419573	0.504266613444893	1171	7	TRUE	TRUE	TRUE	TRUE	TRUE	TRUE	TRUE
Glutamatergic	L6b	23	Fbxl7	7	0.739491304025909	19.434691275546	6.54746986699669	157.737609479924	0.276298529291461	0.569618764199533	1171	7	TRUE	TRUE	TRUE	TRUE	TRUE	TRUE	TRUE
Glutamatergic	L6b	24	Nr4a2	7	0.728607535313409	10.8550611946141	6.16794872979561	113.762678286419	0.194910941346289	0.539852993261045	1171	7	TRUE	TRUE	TRUE	TRUE	TRUE	TRUE	TRUE
Glutamatergic	L6b	25	Slc9a3r2	7	0.726393181236317	5.61142326281785	4.17555384972452	55.3461796756364	0.13200749367804	0.540111544654791	1171	7	TRUE	TRUE	TRUE	TRUE	TRUE	TRUE	TRUE
Glutamatergic	L6b	26	Ly6g6e	7	0.686591662778923	8.6611318048482	9.32227724073956	45.5636174031122	0.246156360862476	0.413089637252717	1171	7	TRUE	TRUE	TRUE	TRUE	TRUE	TRUE	TRUE
Glutamatergic	L6b	27	Tmem40	7	0.68521008534837	10.2373055982775	7.96448069734	39.7883730143123	0.224867316039951	0.408770393115299	1171	7	TRUE	TRUE	TRUE	TRUE	TRUE	TRUE	TRUE
Glutamatergic	L6b	28	Cpne2	7	0.682481041699688	16.2775202222122	19.3733497901278	36.625851546314	0.407185377124382	0.381797318611493	1171	7	TRUE	TRUE	TRUE	TRUE	TRUE	TRUE	TRUE
Glutamatergic	L6b	29	Rcan3	7	0.662040273651041	6.45781919970342	8.03366201243328	25.8755053545156	0.236039750526296	0.368996471237288	1171	7	TRUE	TRUE	TRUE	TRUE	TRUE	TRUE	TRUE
Glutamatergic	L6b	30	Lypd6b	7	0.660404654775009	5.0815546633953	3.46573339330039	62.3028015447805	0.120776707043325	0.429758590709958	1171	7	TRUE	TRUE	TRUE	TRUE	TRUE	TRUE	TRUE
Glutamatergic	L6b	31	Cacng5	7	0.645842506657868	7.80938695209376	11.9179943978826	22.4590749850606	0.305067784558577	0.316786842227898	1171	7	TRUE	TRUE	TRUE	TRUE	TRUE	TRUE	TRUE
Glutamatergic	L6b	32	Olfr111	7	0.613747688292908	21.0996473615184	8.81216607663763	61.6365712976745	0.252634472921852	0.252209358300178	1171	7	TRUE	TRUE	TRUE	TRUE	TRUE	TRUE	TRUE
Glutamatergic	L6b	33	Kcnab1	6	0.865070679941843	5.43008369159705	1.88172513648583	648.170307196892	0.0754978002732801	0.910699697308785	1171	7	TRUE	TRUE	TRUE	TRUE	TRUE	FALSE	TRUE
Glutamatergic	L6b	34	Gng12	6	0.847991961640569	5.32669056690914	2.39177951488865	271.532359804669	0.0862358640239777	0.829885607186668	1171	7	TRUE	FALSE	TRUE	TRUE	TRUE	TRUE	TRUE
Glutamatergic	L6b	35	Sema5b	6	0.786449989203882	5.44033463425797	2.9530954971952	169.664797246459	0.103328171423824	0.740602171775226	1171	7	FALSE	TRUE	TRUE	TRUE	TRUE	TRUE	TRUE
Glutamatergic	L6b	36	Trp53i11	6	0.778320836414986	5.48781140858457	3.64236055684849	130.908692399891	0.122396288973602	0.673952834511035	1171	7	TRUE	TRUE	TRUE	FALSE	TRUE	TRUE	TRUE
Glutamatergic	L6b	37	Igfbp5	6	0.725527904192535	7.38799250443672	3.16899597568257	107.873219371115	0.122803506704459	0.565823427488618	1171	7	TRUE	TRUE	TRUE	TRUE	TRUE	TRUE	FALSE
Glutamatergic	L6b	38	Cdh24	6	0.715768565259078	6.78077788104822	5.47986575683164	48.3817252067001	0.187947636864012	0.507415106968058	1171	7	FALSE	TRUE	TRUE	TRUE	TRUE	TRUE	TRUE
Glutamatergic	L6b	39	Tpbg	6	0.6915615667997	5.53674731414334	4.74095312529193	56.2066298350552	0.151112908603015	0.467560309990381	1171	7	TRUE	TRUE	TRUE	TRUE	TRUE	TRUE	FALSE
Glutamatergic	L6b	40	Ptger3	6	0.691483881446453	6.17018930324436	5.97836966692903	40.823556796312	0.189322360884842	0.451650626689825	1171	7	TRUE	FALSE	TRUE	TRUE	TRUE	TRUE	TRUE
Glutamatergic	L6b	41	Hpcal1	6	0.683344258995358	6.22827654003856	3.34544916683957	66.5024323319548	0.113743792895887	0.463224106634085	1171	7	TRUE	TRUE	TRUE	TRUE	TRUE	TRUE	FALSE
Glutamatergic	L6b	42	Mitf	6	0.671479533976193	4.26139815684829	2.21315154102865	76.3706603108109	0.0889153367097761	0.544505971015825	1171	7	FALSE	TRUE	TRUE	TRUE	TRUE	TRUE	TRUE
Glutamatergic	L6b	43	Syndig1l	6	0.650897518852566	15.1239762466463	20.2385087934721	21.8651751349792	0.432927508289482	0.313516879620695	1171	7	TRUE	TRUE	TRUE	TRUE	TRUE	TRUE	FALSE
Glutamatergic	L6b	44	Fign	6	0.641637980763366	4.66649192126914	4.54734963246345	28.1127085075724	0.151481712845351	0.363513236134094	1171	7	FALSE	TRUE	TRUE	TRUE	TRUE	TRUE	TRUE
Glutamatergic	L6b	45	Lancl3	6	0.62096738571352	7.64966073893047	6.95283864909564	22.778070967761	0.210620031006587	0.275554531032254	1171	7	TRUE	FALSE	TRUE	TRUE	TRUE	TRUE	TRUE
Glutamatergic	L6b	46	C1qtnf1	6	0.609560094564222	7.66799329676173	18.1697859548172	10.444559489616	0.403189447485291	0.228138271842237	1171	7	TRUE	TRUE	TRUE	FALSE	TRUE	TRUE	TRUE
Glutamatergic	L6b	47	Sema4g	6	0.599604603773753	5.49715804413398	8.06360484353286	11.818443656836	0.229798394109907	0.225147422694689	1171	7	FALSE	TRUE	TRUE	TRUE	TRUE	TRUE	TRUE
Glutamatergic	L6b	48	Htr1d	6	0.59864009079268	11.8528626963079	39.4904051545899	13.0309780164243	0.624815499910769	0.200386818635521	1171	7	TRUE	TRUE	TRUE	FALSE	TRUE	TRUE	TRUE
Glutamatergic	L6b	49	Trh	6	0.57925415829667	10.7171900877705	18.4769754348638	14.6826501419684	0.446545473367687	0.164765996885988	1171	7	TRUE	TRUE	TRUE	TRUE	TRUE	TRUE	FALSE
Glutamatergic	L6b	50	Olfr110	6	0.558498395505517	9.25461408034382	28.4907411849532	9.65448909347017	0.547467419329363	0.119691624245548	1171	7	TRUE	TRUE	TRUE	FALSE	TRUE	TRUE	TRUE
Glutamatergic	L6b	51	Cdh18	5	0.904119390443938	4.10479785949119	1.36746300761406	1281.52633521658	0.0615737956923857	0.976438348869813	1171	7	FALSE	FALSE	TRUE	TRUE	TRUE	TRUE	TRUE
Glutamatergic	L6b	52	Nxph3	5	0.78396520231953	5.37663309547984	4.24599659781877	85.3083385311024	0.137098485320176	0.66036546539629	1171	7	TRUE	FALSE	TRUE	TRUE	TRUE	TRUE	FALSE
Glutamatergic	L6b	53	Cd164	5	0.762821778502867	5.28244621445155	2.63803423296583	97.4455844632231	0.0875339656660516	0.617816899200488	1171	7	TRUE	TRUE	TRUE	FALSE	TRUE	TRUE	FALSE
Glutamatergic	L6b	54	Thsd7b	5	0.748970046369551	3.91102896821345	2.45597487919227	172.668560629616	0.0973038090007977	0.707935761311578	1171	7	FALSE	TRUE	FALSE	TRUE	TRUE	TRUE	TRUE
Glutamatergic	L6b	55	Sec24d	5	0.69962486883059	3.9119202640154	3.42941047611189	48.7293598443977	0.115998977629137	0.53938188450464	1171	7	FALSE	FALSE	TRUE	TRUE	TRUE	TRUE	TRUE
Glutamatergic	L6b	56	Adra2a	5	0.692590496964798	8.32693138070813	8.20112883562788	24.9832745076158	0.251662008065343	0.424665615522139	1171	7	TRUE	TRUE	TRUE	FALSE	TRUE	TRUE	FALSE
Glutamatergic	L6b	57	Nhs	5	0.688778741244022	7.52463447787152	7.03266582136462	48.4738820610444	0.230160302036084	0.432911939013068	1171	7	FALSE	FALSE	TRUE	TRUE	TRUE	TRUE	TRUE
Glutamatergic	L6b	58	Kcnn3	5	0.684755965989072	6.38968771909469	5.54959420854072	36.8998599809499	0.168092028133991	0.440253365641752	1171	7	FALSE	FALSE	TRUE	TRUE	TRUE	TRUE	TRUE
Glutamatergic	L6b	59	Gm2516	5	0.670959175593456	19.6415652016838	68.8773311110559	23.5859820782567	0.698659394613432	0.345654503293453	1171	7	FALSE	FALSE	TRUE	TRUE	TRUE	TRUE	TRUE
Glutamatergic	L6b	60	Dsg2	5	0.616851599696632	5.45324032855394	6.64642491841402	18.8056706626771	0.19598483101093	0.275145345900909	1171	7	FALSE	FALSE	TRUE	TRUE	TRUE	TRUE	TRUE
Glutamatergic	L6b	61	Lman1l	5	0.613961422045599	6.69974953366111	25.0166971565301	7.59220639064182	0.453151520254128	0.233220821400271	1171	7	TRUE	TRUE	TRUE	FALSE	TRUE	TRUE	FALSE
Glutamatergic	L6b	62	Samd14	5	0.613498297245608	4.44988535870521	5.44472944913972	14.4645406407787	0.175925338238704	0.275376722282378	1171	7	TRUE	TRUE	TRUE	FALSE	FALSE	TRUE	TRUE
Glutamatergic	L6b	63	Tgfa	5	0.600723691838341	6.67144260456003	8.98793221442231	14.296521267314	0.258434481206432	0.223086484747689	1171	7	TRUE	FALSE	TRUE	FALSE	TRUE	TRUE	TRUE
Glutamatergic	L6b	64	E130114P18Rik	5	0.5997882350435	5.45059440020585	6.41392043935517	16.6776391275401	0.211282442109304	0.237351331175406	1171	7	FALSE	FALSE	TRUE	TRUE	TRUE	TRUE	TRUE
Glutamatergic	L6b	65	Fgf11	5	0.598991785605577	6.15265908800486	7.20648389622754	13.4149760913664	0.208719493090664	0.226329645197909	1171	7	TRUE	TRUE	TRUE	FALSE	TRUE	TRUE	FALSE
Glutamatergic	L6b	66	Ndrg1	5	0.592659529434334	7.09852525671735	8.18334589158574	16.9621244190208	0.239774919926465	0.206965105269733	1171	7	TRUE	FALSE	TRUE	FALSE	TRUE	TRUE	TRUE
Glutamatergic	L6b	67	Pik3r5	5	0.57349025615842	7.05144044276444	10.3939858544826	11.7787486835876	0.298819164903424	0.161496918561355	1171	7	TRUE	FALSE	TRUE	FALSE	TRUE	TRUE	TRUE
Glutamatergic	L6b	68	Ror1	5	0.571261825084179	6.61288102071226	8.71100160341618	16.2455338424689	0.268626119873909	0.160178232271021	1171	7	FALSE	FALSE	TRUE	TRUE	TRUE	TRUE	TRUE
Glutamatergic	L6b	69	Kirrel	5	0.570564353813077	7.33922825821396	15.2596839837786	10.3342602374147	0.375086281984306	0.149985529373379	1171	7	FALSE	TRUE	TRUE	FALSE	TRUE	TRUE	TRUE
Glutamatergic	L6b	70	Serpini1	4	0.885832596752223	4.42570215518482	1.37150887385004	1047.15231954919	0.0511523582586639	0.9420396329094	1171	7	TRUE	TRUE	TRUE	FALSE	FALSE	TRUE	FALSE
Glutamatergic	L6b	71	Caln1	4	0.868893709724272	3.91549424895781	1.53707384123096	436.988777430268	0.0611965219166965	0.902220110941504	1171	7	TRUE	FALSE	TRUE	FALSE	TRUE	FALSE	TRUE
Glutamatergic	L6b	72	Col19a1	4	0.794021244441142	4.21583734184154	2.08919309953151	260.261037781987	0.0820672019536647	0.821496525640506	1171	7	TRUE	TRUE	TRUE	TRUE	FALSE	FALSE	FALSE
Glutamatergic	L6b	73	Dip2a	4	0.793529077157038	4.13273008873095	2.2494319408706	120.352450535633	0.0833634704051469	0.782850408886943	1171	7	FALSE	FALSE	TRUE	TRUE	TRUE	FALSE	TRUE
Glutamatergic	L6b	74	Tmem150c	4	0.719945928629401	3.74674911694172	2.73507578984137	59.8960378986646	0.0989165745663092	0.59142545696694	1171	7	TRUE	FALSE	TRUE	FALSE	FALSE	TRUE	TRUE
Glutamatergic	L6b	75	Shb	4	0.687481368342829	4.71371328356829	5.05459708815247	27.6590211470781	0.162193640327002	0.460734380792566	1171	7	FALSE	FALSE	TRUE	FALSE	TRUE	TRUE	TRUE
Glutamatergic	L6b	76	Lgi2	4	0.670398491750924	3.55076180641503	2.55926179975447	46.3483418805608	0.0933316663399924	0.500285341405724	1171	7	TRUE	FALSE	TRUE	TRUE	FALSE	TRUE	FALSE
Glutamatergic	L6b	77	A330015K06Rik	4	0.664797999071578	3.6342307692535	3.09869564693174	38.7827937391261	0.125744406061151	0.448642871290689	1171	7	FALSE	TRUE	FALSE	TRUE	TRUE	FALSE	TRUE
Glutamatergic	L6b	78	Stk26	4	0.643803984091345	3.96800776457643	3.67165755365872	30.7327721956794	0.126355200205254	0.379039331896064	1171	7	TRUE	FALSE	TRUE	FALSE	TRUE	TRUE	FALSE
Glutamatergic	L6b	79	Aldh1b1	4	0.630301790199685	3.91734434109822	4.09681383011597	15.4949355784074	0.138356554546844	0.315757457297764	1171	7	TRUE	FALSE	TRUE	FALSE	TRUE	TRUE	FALSE
Glutamatergic	L6b	80	Lsp1	4	0.62451127813	4.16735965902215	5.83784836914302	16.735727141006	0.182924504303693	0.30051374667196	1171	7	TRUE	FALSE	TRUE	FALSE	TRUE	TRUE	FALSE
Glutamatergic	L6b	81	Igfbp3	4	0.607598729563636	3.77713599592607	2.8345375845505	18.9322711548664	0.102272019474116	0.297866854024345	1171	7	TRUE	TRUE	TRUE	FALSE	FALSE	TRUE	FALSE
Glutamatergic	L6b	82	5930412G12Rik	4	0.597943402083704	6.66943545835523	7.5072230514435	14.1016279577741	0.241857088028611	0.218704531151908	1171	7	TRUE	FALSE	TRUE	FALSE	TRUE	TRUE	FALSE
Glutamatergic	L6b	83	Cidea	4	0.595159819425269	4.9031643572816	6.06832610187843	12.881399443288	0.197660860101674	0.221357853740541	1171	7	TRUE	TRUE	TRUE	FALSE	TRUE	FALSE	FALSE
Glutamatergic	L6b	84	Thbs2	4	0.583650584429267	6.84483527749133	8.46938523282489	12.5373175615579	0.262487260732153	0.186183094881326	1171	7	TRUE	FALSE	TRUE	FALSE	TRUE	TRUE	FALSE
Glutamatergic	L6b	85	A330070K13Rik	4	0.582309361324705	4.80771771612156	9.54652159658447	6.15450899446409	0.283573120717769	0.178336693378906	1171	7	TRUE	TRUE	TRUE	FALSE	TRUE	FALSE	FALSE
Glutamatergic	L6b	86	Synpo2	4	0.58210014341568606	5.29376205731488	6.64955112975679	13.5709448320355	0.207118349369684	0.190248441110006	1171	7	FALSE	FALSE	TRUE	FALSE	TRUE	TRUE	TRUE
Glutamatergic	L6b	87	Ccdc141	4	0.581824967069011	4.00053521069037	4.35442421914158	14.671841832401	0.161612475067893	0.205293294794516	1171	7	TRUE	FALSE	FALSE	FALSE	TRUE	TRUE	TRUE
Glutamatergic	L6b	88	Ddah2	4	0.578055091665293	4.48655739619972	7.97111255610177	7.01668591585694	0.245565474339557	0.175302282313421	1171	7	TRUE	FALSE	TRUE	FALSE	TRUE	TRUE	FALSE
Glutamatergic	L6b	89	Myocd	4	0.57644432195256	4.37893294669344	4.93174513678996	13.6806123426315	0.159977204917585	0.186047632895674	1171	7	FALSE	FALSE	TRUE	TRUE	TRUE	TRUE	FALSE
Glutamatergic	L6b	90	Vash2	4	0.572615211223222	5.38102648968494	11.765770357560701	7.3682060586911	0.318816580529865	0.156330035603391	1171	7	TRUE	FALSE	TRUE	FALSE	TRUE	TRUE	FALSE
Glutamatergic	L6b	91	Grb7	4	0.572115309454428	5.43985377945455	13.3934639024652	7.81515897279273	0.351209657895158	0.155208671010226	1171	7	TRUE	TRUE	TRUE	FALSE	TRUE	FALSE	FALSE
Glutamatergic	L6b	92	Clic1	4	0.563506449748917	5.25093315817598	7.02651640833517	12.6145211633633	0.204261671289689	0.148883008645362	1171	7	TRUE	FALSE	TRUE	FALSE	TRUE	TRUE	FALSE
Glutamatergic	L6b	93	Psd4	4	0.55972373019797	6.59628426246848	17.8597218598289	7.67207780248446	0.42704098583178	0.124313771453744	1171	7	TRUE	FALSE	TRUE	FALSE	TRUE	TRUE	FALSE
Glutamatergic	L6b	94	Ngf	4	0.557406145094616	7.35813529166487	14.7111830287038	8.92918570054888	0.372572416798541	0.120648654664705	1171	7	TRUE	FALSE	TRUE	FALSE	TRUE	TRUE	FALSE
Glutamatergic	L6b	95	Tnmd	4	0.548590006611906	11.9951237461343	11.9967864088387	16.7868207577421	0.335126729084369	0.107451756336535	1171	7	TRUE	FALSE	TRUE	FALSE	TRUE	TRUE	FALSE
Glutamatergic	L6b	96	Kcnj5	4	0.548486332598289	5.81438033283525	40.9394621183629	4.75335492258873	0.756461444996383	0.097479113270067	1171	7	TRUE	FALSE	TRUE	FALSE	TRUE	TRUE	FALSE
Glutamatergic	L6b	97	Rasgrp3	4	0.547949805242655	5.44998757057938	5.81658285411171	9.29501880347853	0.193038009499516	0.111603947432334	1171	7	TRUE	FALSE	TRUE	FALSE	FALSE	TRUE	TRUE
Glutamatergic	L6b	98	Ttn	4	0.538440669774045	7.19766610876154	3.66121135717581	19.2695273751815	0.116952374968666	0.106499812338953	1171	7	FALSE	FALSE	TRUE	FALSE	TRUE	TRUE	TRUE
Glutamatergic	L6b	99	Pde3a	4	0.530589285059397	5.17434439846829	7.93959142260079	5.97262662361876	0.267198910007604	0.0694483615209809	1171	7	FALSE	FALSE	TRUE	FALSE	TRUE	TRUE	TRUE
Glutamatergic	L6b	100	Sdk2	3	0.833112124951412	3.84145393791514	1.93476694492838	282.005288081409	0.0770884846850283	0.890204778449439	1171	7	FALSE	FALSE	FALSE	TRUE	FALSE	TRUE	TRUE
GABAergic	Lamp5	1	Cacna2d1	7	0.917385510711333	10.1094045495365	2.92970743158234	675.305674364506	0.426563907222317	0.919394862826535	2057.14285714286	7	TRUE	TRUE	TRUE	TRUE	TRUE	TRUE	TRUE
GABAergic	Lamp5	2	Nfib	7	0.9121183126613	5.52888126909114	2.19469607031875	1005.67527019133	0.358736227670228	0.966525969121706	2057.14285714286	7	TRUE	TRUE	TRUE	TRUE	TRUE	TRUE	TRUE
GABAergic	Lamp5	3	Fgf13	7	0.901015415484846	6.5337592550754	1.55665565470564	1381.34678933282	0.291646682756163	0.920614732494881	2057.14285714286	7	TRUE	TRUE	TRUE	TRUE	TRUE	TRUE	TRUE
GABAergic	Lamp5	4	Lamp5	7	0.888027430008095	51.4671293201364	8.45645016525121	521.94491400291	0.677288033706139	0.800377765712226	2057.14285714286	7	TRUE	TRUE	TRUE	TRUE	TRUE	TRUE	TRUE
GABAergic	Lamp5	5	Nyap2	7	0.880791072381203	8.37774384297904	2.04854272647266	698.80440385622	0.346875807156528	0.887231781698156	2057.14285714286	7	TRUE	TRUE	TRUE	TRUE	TRUE	TRUE	TRUE
GABAergic	Lamp5	6	Trpc5	7	0.866303800574058	8.59473145392972	4.01913567722465	279.954281713473	0.502583051590058	0.838201798680924	2057.14285714286	7	TRUE	TRUE	TRUE	TRUE	TRUE	TRUE	TRUE
GABAergic	Lamp5	7	Id2	7	0.864112882407694	9.8561395745459	3.65795719704767	474.426004197776	0.481352256818503	0.798030513456338	2057.14285714286	7	TRUE	TRUE	TRUE	TRUE	TRUE	TRUE	TRUE
GABAergic	Lamp5	8	Igsf11	7	0.848764714049923	7.2050572478488	3.29433800774985	184.535350955009	0.456333995762672	0.8122681624522	2057.14285714286	7	TRUE	TRUE	TRUE	TRUE	TRUE	TRUE	TRUE
GABAergic	Lamp5	9	Unc5c	7	0.835537932261144	5.47388967612747	1.68680688061957	747.402919126149	0.306530291391384	0.874184779578127	2057.14285714286	7	TRUE	TRUE	TRUE	TRUE	TRUE	TRUE	TRUE
GABAergic	Lamp5	10	Npy	7	0.827722913496544	8.20711458186878	1.75513535441425	4122.2902337418	0.308724919175118	0.870307312469878	2057.14285714286	7	TRUE	TRUE	TRUE	TRUE	TRUE	TRUE	TRUE
GABAergic	Lamp5	11	Pde11a	7	0.827089461298553	19.8338820347917	7.48004812976681	368.71831019326	0.651958762312004	0.70543648552781	2057.14285714286	7	TRUE	TRUE	TRUE	TRUE	TRUE	TRUE	TRUE
GABAergic	Lamp5	12	Sv2c	7	0.804770872828065	29.4719236159472	11.0491253946752	164.353365120605	0.736935457207787	0.634031475447473	2057.14285714286	7	TRUE	TRUE	TRUE	TRUE	TRUE	TRUE	TRUE
GABAergic	Lamp5	13	Crispld1	7	0.80410959970846	16.8059253349758	7.39861884016429	166.883839626313	0.646402738881537	0.653747116700183	2057.14285714286	7	TRUE	TRUE	TRUE	TRUE	TRUE	TRUE	TRUE
GABAergic	Lamp5	14	Sema5a	7	0.788019674018405	6.32457285290452	2.90025765699931	344.396741301578	0.42479985338563	0.719036547150734	2057.14285714286	7	TRUE	TRUE	TRUE	TRUE	TRUE	TRUE	TRUE
GABAergic	Lamp5	15	Cplx3	7	0.781957513797059	30.1791953474822	17.4908055348798	130.491810199598	0.818091629620273	0.578451828076436	2057.14285714286	7	TRUE	TRUE	TRUE	TRUE	TRUE	TRUE	TRUE
GABAergic	Lamp5	16	Hapln1	7	0.781725279712746	12.7677530299376	4.55573873811174	194.32225507661	0.534889958712896	0.632230323813257	2057.14285714286	7	TRUE	TRUE	TRUE	TRUE	TRUE	TRUE	TRUE
GABAergic	Lamp5	17	Mmp17	7	0.775768350726516	6.41651484723457	3.28893669110683	142.86525452548	0.454452497050513	0.658844576070014	2057.14285714286	7	TRUE	TRUE	TRUE	TRUE	TRUE	TRUE	TRUE
GABAergic	Lamp5	18	Adamtsl1	7	0.73503137924387	12.6836459713645	6.95661603552432	119.26262916204	0.6274745864665	0.523801258989183	2057.14285714286	7	TRUE	TRUE	TRUE	TRUE	TRUE	TRUE	TRUE
GABAergic	Lamp5	19	Gm16070	7	0.729050334223072	9.46533584434319	6.56210255836156	62.1064949451761	0.621136139387694	0.513147955148337	2057.14285714286	7	TRUE	TRUE	TRUE	TRUE	TRUE	TRUE	TRUE
GABAergic	Lamp5	20	Gabra5	7	0.725302358454503	6.27024484543911	3.08050333142485	137.768270262861	0.439225774441534	0.566914335873704	2057.14285714286	7	TRUE	TRUE	TRUE	TRUE	TRUE	TRUE	TRUE
GABAergic	Lamp5	21	Lmo7	7	0.715770502707418	6.15623622481311	4.12114223636915	89.7603506477155	0.510280090753618	0.533550926862757	2057.14285714286	7	TRUE	TRUE	TRUE	TRUE	TRUE	TRUE	TRUE
GABAergic	Lamp5	22	Atp6ap1l	7	0.708751667737468	29.9197447476369	19.0048814419452	82.6150512547278	0.828329143344461	0.432068400124162	2057.14285714286	7	TRUE	TRUE	TRUE	TRUE	TRUE	TRUE	TRUE
GABAergic	Lamp5	23	Ipcef1	7	0.705120125977162	8.5470095119549	5.17682891852234	67.1746312432986	0.565151520886863	0.469104796043385	2057.14285714286	7	TRUE	TRUE	TRUE	TRUE	TRUE	TRUE	TRUE
GABAergic	Lamp5	24	Jam2	7	0.699966790129941	5.74160773612585	5.51555955740625	85.8008651794652	0.583951747847674	0.488488456069835	2057.14285714286	7	TRUE	TRUE	TRUE	TRUE	TRUE	TRUE	TRUE
GABAergic	Lamp5	25	Gm3510	7	0.688794975407681	24.2696157063804	18.8935390091734	68.542322639556	0.820333744551813	0.394326990262184	2057.14285714286	7	TRUE	TRUE	TRUE	TRUE	TRUE	TRUE	TRUE
GABAergic	Lamp5	26	Ndnf	7	0.687476946956409	41.7315256771567	13.6904420873679	213.93224032165801	0.780034674521018	0.396793798314663	2057.14285714286	7	TRUE	TRUE	TRUE	TRUE	TRUE	TRUE	TRUE
GABAergic	Lamp5	27	Myo3b	7	0.686638703845623	7.88146526379398	6.40200956264321	56.7607451045145	0.612647583593693	0.430564604413504	2057.14285714286	7	TRUE	TRUE	TRUE	TRUE	TRUE	TRUE	TRUE
GABAergic	Lamp5	28	Thrsp	7	0.684013290418765	9.5971987469223	7.49073672906104	53.0298500994988	0.652954297202103	0.408261154782171	2057.14285714286	7	TRUE	TRUE	TRUE	TRUE	TRUE	TRUE	TRUE
GABAergic	Lamp5	29	Fmo1	7	0.673357542183012	27.4923464564033	40.8243343707432	41.3596292515928	0.9256637042493	0.352678183779238	2057.14285714286	7	TRUE	TRUE	TRUE	TRUE	TRUE	TRUE	TRUE
GABAergic	Lamp5	30	Ddr2	7	0.67005249720896	9.15034766665603	7.08462278873891	52.30690441501	0.638392547165538	0.380518136575293	2057.14285714286	7	TRUE	TRUE	TRUE	TRUE	TRUE	TRUE	TRUE
GABAergic	Lamp5	31	Efcab6	7	0.647575364822805	8.92589279064484	5.43304013549649	43.586094619122	0.577330918762133	0.343271651266162	2057.14285714286	7	TRUE	TRUE	TRUE	TRUE	TRUE	TRUE	TRUE
GABAergic	Lamp5	32	Scube1	7	0.645605250948493	11.7978044607179	9.57776100467004	37.228429337864704	0.701029840598095	0.316619689872524	2057.14285714286	7	TRUE	TRUE	TRUE	TRUE	TRUE	TRUE	TRUE
GABAergic	Lamp5	33	Prex2	7	0.638877799778075	6.12393121700903	5.2938657605624	44.4340896838405	0.572238450587206	0.339433581771832	2057.14285714286	7	TRUE	TRUE	TRUE	TRUE	TRUE	TRUE	TRUE
GABAergic	Lamp5	34	Teddm3	7	0.631746299104061	10.6084056336665	12.2583508220411	42.3210403411651	0.758025001411718	0.288110106067013	2057.14285714286	7	TRUE	TRUE	TRUE	TRUE	TRUE	TRUE	TRUE
GABAergic	Lamp5	35	Kcnk13	7	0.629879607094817	7.36898362158631	5.97067150740855	40.8326317159843	0.603167169397436	0.3046347551242	2057.14285714286	7	TRUE	TRUE	TRUE	TRUE	TRUE	TRUE	TRUE
GABAergic	Lamp5	36	Vcan	7	0.608928430200636	9.41600674465527	6.5925761267917	42.9537628418834	0.630597704488847	0.253120421402102	2057.14285714286	7	TRUE	TRUE	TRUE	TRUE	TRUE	TRUE	TRUE
GABAergic	Lamp5	37	Prom1	7	0.586778325639896	15.857409213719	26.2587775899265	25.4339707034232	0.852333781061965	0.178913291589105	2057.14285714286	7	TRUE	TRUE	TRUE	TRUE	TRUE	TRUE	TRUE
GABAergic	Lamp5	38	Tgfbi	7	0.562770380600424	13.839545250273	39.6589583593511	16.1027147587509	0.933634587070281	0.127587868377492	2057.14285714286	7	TRUE	TRUE	TRUE	TRUE	TRUE	TRUE	TRUE
GABAergic	Lamp5	39	Pip5k1b	6	0.862737732548591	5.40848170341254	2.40622375778381	322.822033855782	0.380144637447471	0.863428272833027	2057.14285714286	7	TRUE	FALSE	TRUE	TRUE	TRUE	TRUE	TRUE
GABAergic	Lamp5	40	Kit	6	0.836895308146761	6.84852563069149	3.56542449341346	549.440068042831	0.474429807121005	0.809790227844633	2057.14285714286	7	TRUE	TRUE	TRUE	TRUE	TRUE	FALSE	TRUE
GABAergic	Lamp5	41	Kctd6	6	0.77668269840394	5.31552770705206	2.53272106853783	153.718469086275	0.39485120697624	0.667083300565701	2057.14285714286	7	TRUE	TRUE	TRUE	FALSE	TRUE	TRUE	TRUE
GABAergic	Lamp5	42	Cryab	6	0.769786328315088	7.1670982640289	4.21996610250452	117.850211054866	0.515167744864889	0.607148273128377	2057.14285714286	7	TRUE	TRUE	TRUE	TRUE	TRUE	TRUE	FALSE
GABAergic	Lamp5	43	Nfia	6	0.744951577309439	5.9130060059225	2.8227652423903	133.725548241831	0.41886184840602	0.63286343693582	2057.14285714286	7	TRUE	TRUE	TRUE	FALSE	TRUE	TRUE	TRUE
GABAergic	Lamp5	44	Atp11c	6	0.729644464218715	4.2582529657835	2.50481795296803	137.579826216098	0.389735838920934	0.635504946537574	2057.14285714286	7	TRUE	TRUE	TRUE	TRUE	TRUE	FALSE	TRUE
GABAergic	Lamp5	45	Chrna7	6	0.715114692136151	4.7837650765644	2.80115660783411	141.264815490859	0.417194562376479	0.600143951658234	2057.14285714286	7	TRUE	TRUE	FALSE	TRUE	TRUE	TRUE	TRUE
GABAergic	Lamp5	46	Bmp3	6	0.701178107086574	9.23182970074133	8.31083031772317	61.7892178114909	0.677609952500759	0.442443500317951	2057.14285714286	7	TRUE	TRUE	TRUE	FALSE	TRUE	TRUE	TRUE
GABAergic	Lamp5	47	Vgll4	6	0.690857297528198	4.86757224306348	3.17094241465068	76.9273591586128	0.446185952129781	0.51329026255519	2057.14285714286	7	TRUE	TRUE	TRUE	TRUE	TRUE	FALSE	TRUE
GABAergic	Lamp5	48	Gpr63	6	0.682486935823335	4.91761351555073	3.05761238653631	71.7114659979177	0.439766553491835	0.472816231366	2057.14285714286	7	FALSE	TRUE	TRUE	TRUE	TRUE	TRUE	TRUE
GABAergic	Lamp5	49	Tnnt1	6	0.674995314461582	19.4625798745955	22.0348238554864	42.7433659638163	0.860556064285364	0.362931284703868	2057.14285714286	7	TRUE	TRUE	TRUE	FALSE	TRUE	TRUE	TRUE
GABAergic	Lamp5	50	Cd34	6	0.674895187519287	9.13241971398554	6.72357376115236	60.6193069716766	0.624914381059503	0.389969213274863	2057.14285714286	7	TRUE	TRUE	TRUE	TRUE	TRUE	TRUE	FALSE
GABAergic	Lamp5	51	Fbxo32	6	0.659550299071082	6.20519718438967	4.58426853756605	38.243991708042	0.537745665313117	0.379512651749149	2057.14285714286	7	TRUE	TRUE	TRUE	TRUE	TRUE	TRUE	FALSE
GABAergic	Lamp5	52	Chst7	6	0.651744955031604	17.2529309736355	16.1744255097428	33.2574746223407	0.795332947186722	0.316484545597301	2057.14285714286	7	TRUE	TRUE	TRUE	FALSE	TRUE	TRUE	TRUE
GABAergic	Lamp5	53	Rasl11a	6	0.629230096103655	5.93626476597705	4.81154919897648	45.8520676369615	0.550931004966214	0.317345403416827	2057.14285714286	7	TRUE	FALSE	TRUE	TRUE	TRUE	TRUE	TRUE
GABAergic	Lamp5	54	Etv4	6	0.614115536706088	5.04209423444763	4.19560607914188	32.1494011539096	0.516164907252239	0.293089211222422	2057.14285714286	7	FALSE	TRUE	TRUE	TRUE	TRUE	TRUE	TRUE
GABAergic	Lamp5	55	Gm28154	6	0.605219279369663	7.02107314951798	7.63971476983613	20.3538022715668	0.656066976624464	0.237271976788652	2057.14285714286	7	TRUE	TRUE	TRUE	FALSE	TRUE	TRUE	TRUE
GABAergic	Lamp5	56	Ltbp2	6	0.5869209597195	9.82019918700704	14.6253327004951	17.8755003377672	0.797850963800301	0.184861546362204	2057.14285714286	7	TRUE	TRUE	TRUE	FALSE	TRUE	TRUE	TRUE
GABAergic	Lamp5	57	Grhl1	6	0.580011263600784	6.0542140006644	6.29538017065473	18.6747755482854	0.617859696542047	0.186567636808471	2057.14285714286	7	TRUE	TRUE	TRUE	FALSE	TRUE	TRUE	TRUE
GABAergic	Lamp5	58	E130114P18Rik	6	0.57563643526823	11.1584110326635	15.253906513283	18.647709221293	0.806965110046317	0.160963311883654	2057.14285714286	7	TRUE	FALSE	TRUE	TRUE	TRUE	TRUE	TRUE
GABAergic	Lamp5	59	A830018L16Rik	5	0.917852420970232	4.1502130806991	1.34879993838798	1091.82427190715	0.259141922922717	0.981134789021612	2057.14285714286	7	FALSE	TRUE	FALSE	TRUE	TRUE	TRUE	TRUE
GABAergic	Lamp5	60	Plcxd2	5	0.716912146957705	4.42922569318965	2.51781968817639	93.0562160756725	0.391225189660235	0.552221915154648	2057.14285714286	7	TRUE	TRUE	TRUE	FALSE	TRUE	TRUE	FALSE
GABAergic	Lamp5	61	Car4	5	0.715278224173868	4.72013732465754	4.15595369712159	149.993585549839	0.512539282369769	0.560357879314501	2057.14285714286	7	FALSE	TRUE	TRUE	TRUE	TRUE	FALSE	TRUE
GABAergic	Lamp5	62	Cpne8	5	0.68571562728135	4.55593935517234	3.14673157085758	71.038358200382	0.44363050218904	0.50388041523027	2057.14285714286	7	TRUE	TRUE	TRUE	FALSE	TRUE	FALSE	TRUE
GABAergic	Lamp5	63	Grem2	5	0.6629194104518	4.63987797038291	2.78430054040988	57.5348408455383	0.415606607471253	0.44404392436745	2057.14285714286	7	TRUE	TRUE	TRUE	FALSE	FALSE	TRUE	TRUE
GABAergic	Lamp5	64	Cald1	5	0.657984392062591	4.54607315393517	4.30455166744854	52.2382326862659	0.522665141780481	0.418005957741233	2057.14285714286	7	FALSE	TRUE	TRUE	TRUE	TRUE	FALSE	TRUE
GABAergic	Lamp5	65	Ephb1	5	0.626938072100565	3.99634850578939	2.66607018903168	52.3055950455863	0.406269600138139	0.371045536522453	2057.14285714286	7	TRUE	TRUE	TRUE	FALSE	FALSE	TRUE	TRUE
GABAergic	Lamp5	66	Tgfb2	5	0.62497605121116	4.52709942113384	3.89805260509557	35.0125970390826	0.499279397591885	0.321877813094441	2057.14285714286	7	TRUE	TRUE	TRUE	FALSE	TRUE	FALSE	TRUE
GABAergic	Lamp5	67	Smad3	5	0.624780600594411	6.95004048169763	5.08033035655555	31.2512304514383	0.562878144414008	0.293347413902791	2057.14285714286	7	TRUE	FALSE	TRUE	FALSE	TRUE	TRUE	TRUE
GABAergic	Lamp5	68	Gdf10	5	0.613158801768704	5.4172850397463	5.64177194366518	20.4358045542043	0.599472593974448	0.269086127387867	2057.14285714286	7	TRUE	TRUE	TRUE	FALSE	TRUE	TRUE	FALSE
GABAergic	Lamp5	69	Colec12	5	0.609884791362869	6.0992764244795	7.20628126786705	28.454574869693	0.64925023487368	0.255614170547198	2057.14285714286	7	FALSE	FALSE	TRUE	TRUE	TRUE	TRUE	TRUE
GABAergic	Lamp5	70	Cdh24	5	0.60046607983227	7.16317254273927	9.30161362989195	17.2394924764264	0.706939446766684	0.222290350092177	2057.14285714286	7	FALSE	FALSE	TRUE	TRUE	TRUE	TRUE	TRUE
GABAergic	Lamp5	71	Slc35d3	5	0.589389878924575	12.9164503813581	29.9887183486482	16.0559594675657	0.908430849712357	0.182668526282457	2057.14285714286	7	TRUE	TRUE	TRUE	FALSE	TRUE	TRUE	FALSE
GABAergic	Lamp5	72	Lsp1	5	0.589299692638528	11.5695685849287	16.6534268862133	16.6821240437345	0.82231248220237	0.185207914451766	2057.14285714286	7	TRUE	TRUE	TRUE	FALSE	TRUE	TRUE	FALSE
GABAergic	Lamp5	73	Gm30835	5	0.581485197129368	4.00065931712671	2.82828016235294	0	0.476415444918254	0.214960647040575	2057.14285714286	7	FALSE	FALSE	TRUE	TRUE	TRUE	TRUE	TRUE
GABAergic	Lamp5	74	Stc1	5	0.575200803175434	7.04013173352219	12.3692803611944	9.47848899390518	0.73960173693149	0.157130205762015	2057.14285714286	7	TRUE	TRUE	TRUE	FALSE	TRUE	TRUE	FALSE
GABAergic	Lamp5	75	Gpr6	5	0.572326732619519	8.10440409143463	21.4001942770647	10.2086671165545	0.880683114730319	0.149343199391213	2057.14285714286	7	TRUE	TRUE	TRUE	FALSE	TRUE	TRUE	FALSE
GABAergic	Lamp5	76	Boc	5	0.570366917587345	5.57590589706879	6.29102598472123	15.1575409642824	0.614412518139128	0.162138010433672	2057.14285714286	7	TRUE	FALSE	TRUE	FALSE	TRUE	TRUE	TRUE
GABAergic	Lamp5	77	Bmp4	5	0.566234807487681	5.81884115550533	7.28037559535103	13.7882461386885	0.645361911057531	0.149714081183671	2057.14285714286	7	TRUE	TRUE	TRUE	FALSE	TRUE	TRUE	FALSE
GABAergic	Lamp5	78	Vim	5	0.560107208773037	8.23471915278314	22.3273849002005	9.96588977177715	0.845171053804307	0.123862375578873	2057.14285714286	7	TRUE	TRUE	TRUE	FALSE	TRUE	TRUE	FALSE
GABAergic	Lamp5	79	Bcl11b	4	0.825063738378228	4.12309655154323	1.8424984332821	271.784690345377	0.322480885355604	0.842595685186227	2057.14285714286	7	TRUE	TRUE	TRUE	FALSE	FALSE	TRUE	FALSE
GABAergic	Lamp5	80	Nfix	4	0.816075904601155	4.04784277982909	2.69402738739223	300.877898542909	0.406397908974404	0.813405737080905	2057.14285714286	7	FALSE	TRUE	FALSE	TRUE	TRUE	FALSE	TRUE
GABAergic	Lamp5	81	Adamts17	4	0.745531895973082	3.82579425026337	1.86826691807454	178.584973212078	0.324232802912132	0.682959712962255	2057.14285714286	7	FALSE	FALSE	TRUE	FALSE	TRUE	TRUE	TRUE
GABAergic	Lamp5	82	Egfr	4	0.72525184576269	3.82549086345198	3.89877751954553	200.613484073271	0.496466298578247	0.642144429723263	2057.14285714286	7	FALSE	TRUE	FALSE	TRUE	TRUE	FALSE	TRUE
GABAergic	Lamp5	83	Tnfaip8l3	4	0.713257341149302	4.44301175202361	6.70974156213412	82.4995842579459	0.631248890984119	0.505357161944095	2057.14285714286	7	FALSE	FALSE	FALSE	TRUE	TRUE	TRUE	TRUE
GABAergic	Lamp5	84	Rassf2	4	0.664991009677647	4.7978029176261	4.9237930173128	37.5829956931437	0.558571548308412	0.421689354925355	2057.14285714286	7	FALSE	TRUE	TRUE	FALSE	TRUE	FALSE	TRUE
GABAergic	Lamp5	85	Kitl	4	0.647829595148825	4.91914081696881	3.66024916428179	45.286274225343	0.481969155606533	0.372047049396032	2057.14285714286	7	TRUE	TRUE	TRUE	FALSE	FALSE	TRUE	FALSE
GABAergic	Lamp5	86	Arhgef37	4	0.643887406625523	4.51659805530766	3.02141862463406	47.6030058497715	0.435509565778681	0.387644940703346	2057.14285714286	7	FALSE	FALSE	TRUE	FALSE	TRUE	TRUE	TRUE
GABAergic	Lamp5	87	Trpc7	4	0.634491996150007	4.47099503135458	5.1701744325905	41.244296764921	0.568349640923699	0.353775805205777	2057.14285714286	7	FALSE	TRUE	FALSE	TRUE	TRUE	FALSE	TRUE
GABAergic	Lamp5	88	Poc1a	4	0.630920401238337	4.213977925438	3.37209363908368	25.3944588031034	0.46456322551842	0.328520361516932	2057.14285714286	7	TRUE	TRUE	TRUE	FALSE	FALSE	TRUE	FALSE
GABAergic	Lamp5	89	Hcrtr2	4	0.63060405582075	4.15179415485039	3.43297264499764	75.3342600651703	0.465897879599332	0.384697942597723	2057.14285714286	7	FALSE	TRUE	FALSE	TRUE	TRUE	FALSE	TRUE
GABAergic	Lamp5	90	A330093E20Rik	4	0.610671518111034	3.65424493912454	3.61188350972761	22.6400697119659	0.479893420610323	0.303472857050262	2057.14285714286	7	FALSE	FALSE	TRUE	TRUE	TRUE	FALSE	TRUE
GABAergic	Lamp5	91	Foxo1	4	0.610434922631089	4.70099379768505	4.79237499174437	28.8321159184323	0.551441964134135	0.2766492637881	2057.14285714286	7	FALSE	FALSE	TRUE	FALSE	TRUE	TRUE	TRUE
GABAergic	Lamp5	92	Fam198b	4	0.598446590291051	4.14341320303061	3.68801655312585	25.6915456211006	0.485713270954637	0.25978029664901	2057.14285714286	7	FALSE	FALSE	TRUE	FALSE	TRUE	TRUE	TRUE
GABAergic	Lamp5	93	Col14a1	4	0.594118538461285	3.99643274593594	4.4451494095284	40.7120349307141	0.530064994261874	0.237571435855891	2057.14285714286	7	FALSE	FALSE	FALSE	TRUE	TRUE	TRUE	TRUE
GABAergic	Lamp5	94	Arid5a	4	0.592759756715492	4.4606373020259	3.6502288163276	26.2129077053517	0.483522105374349	0.243866486535169	2057.14285714286	7	TRUE	TRUE	TRUE	FALSE	FALSE	TRUE	FALSE
GABAergic	Lamp5	95	Sfrp1	4	0.585352128094775	4.72881716571558	6.06358455809503	14.7261605140905	0.616787438737337	0.197743361378372	2057.14285714286	7	TRUE	FALSE	TRUE	FALSE	TRUE	TRUE	FALSE
GABAergic	Lamp5	96	Baiap2l2	4	0.584061815505103	4.14769353746935	3.62454810795787	16.6540259433826	0.481824821145581	0.223090420398407	2057.14285714286	7	TRUE	TRUE	FALSE	FALSE	FALSE	TRUE	TRUE
GABAergic	Lamp5	97	Ndst4	4	0.583504560954613	4.30190947277276	4.54449492650144	45.9892722359137	0.537434544796914	0.210218086650214	2057.14285714286	7	TRUE	FALSE	FALSE	TRUE	TRUE	TRUE	FALSE
GABAergic	Lamp5	98	Gm5916	4	0.573957225857602	3.46721345800647	3.68303850282521	0	NA	0.175663302021026	2057.14285714286	7	FALSE	FALSE	TRUE	TRUE	TRUE	FALSE	TRUE
GABAergic	Lamp5	99	Dock5	4	0.567689334453494	9.2357549024032	10.463890618664	23.1714017515629	0.742853021780687	0.150134216045411	2057.14285714286	7	FALSE	FALSE	TRUE	FALSE	TRUE	TRUE	TRUE
GABAergic	Lamp5	100	Skap1	4	0.565962958926766	4.67242343712416	4.37960428842925	16.8986566694909	0.531675423525244	0.162280619129547	2057.14285714286	7	TRUE	FALSE	FALSE	FALSE	TRUE	TRUE	TRUE
Non-Neuronal	Meis2	1	Nrxn3	1	0.996477620070111	59.5715595347751	1.85955269521742	27371.5164073167	0.00360390787175854	1	48.5	2	NA	NA	NA	NA	TRUE	NA	FALSE
Non-Neuronal	Meis2	2	Igfbpl1	1	0.99185324975329	428.584515472398	295.785710032443	861.707659091025	0.445378151260504	0.984374999999999	48.5	2	NA	NA	NA	NA	TRUE	NA	FALSE
Non-Neuronal	Meis2	3	Meis2	1	0.991673148172054	16.8854449061907	2.41326721043897	4347.7523397771	0.00458566137549929	0.994791666666666	48.5	2	NA	NA	NA	NA	TRUE	NA	FALSE
Non-Neuronal	Meis2	4	Dlx6os1	1	0.989316273796	335.359279757944	76.4184325152921	1836.61174110065	0.136336276083467	0.979166666666666	48.5	2	NA	NA	NA	NA	TRUE	NA	FALSE
Non-Neuronal	Meis2	5	Map2	1	0.972501671027115	5.24476126812261	1.83689071182378	1651.33672298918	0.00350696973502449	1	48.5	2	NA	NA	NA	NA	TRUE	NA	FALSE
Non-Neuronal	Meis2	6	Auts2	1	0.971575640512582	4.50088869824981	1.25072349356231	5441.95795753359	0.00237824464516105	1	48.5	2	NA	NA	NA	NA	TRUE	NA	FALSE
Non-Neuronal	Meis2	7	Tiam2	1	0.970421699470435	112.340158948366	10.7634849515928	2739.73654605085	0.0206501137225171	0.947916666666666	48.5	2	NA	NA	NA	NA	TRUE	NA	FALSE
Non-Neuronal	Meis2	8	Dcx	1	0.964353020256004	73.6147694881877	24.3160934978194	827.259203273545	0.0455227552275523	0.932291666666666	48.5	2	NA	NA	NA	NA	TRUE	NA	FALSE
Non-Neuronal	Meis2	9	Nfib	1	0.963459011784686	4.52597931076411	1.58095160630725	2093.47041728888	0.00301405756709886	1	48.5	2	NA	NA	NA	NA	TRUE	NA	FALSE
Non-Neuronal	Meis2	10	Gad2	1	0.957238954008744	56.1193372912688	27.8861394519991	659.740843495352	0.0574906728418886	0.927083333333333	48.5	2	NA	NA	NA	NA	TRUE	NA	FALSE
Non-Neuronal	Meis2	11	Sox11	1	0.955197871484389	76.7815364946512	19.6373608582148	933.048576945957	0.0374385636430506	0.916666666666666	48.5	2	NA	NA	NA	NA	TRUE	NA	FALSE
Non-Neuronal	Meis2	12	Pbx1	1	0.954995313235109	4.69465383504773	1.6134438746156201	3376.88113109502	0.0030624618337259	1	48.5	2	NA	NA	NA	NA	TRUE	NA	FALSE
Non-Neuronal	Meis2	13	Robo2	1	0.952400514719382	23.7142719825768	3.39955935964725	3069.82015749237	0.00642315897888619	0.9375	48.5	2	NA	NA	NA	NA	TRUE	NA	FALSE
Non-Neuronal	Meis2	14	Mpped2	1	0.95183795053186	16.8029912357304	3.68323511371987	1847.54319280699	0.00706570032211485	0.953124999999999	48.5	2	NA	NA	NA	NA	TRUE	NA	FALSE
Non-Neuronal	Meis2	15	Nnat	1	0.94307888180316	10.6811099587052	5.25591446584891	1175.39382553033	0.0105229075603044	0.947916666666666	48.5	2	NA	NA	NA	NA	TRUE	NA	FALSE
Non-Neuronal	Meis2	16	Astn1	1	0.935850891668675	9.31220853298205	2.94003833958556	1207.66207588594	0.00566709933690259	0.9375	48.5	2	NA	NA	NA	NA	TRUE	NA	FALSE
Non-Neuronal	Meis2	17	Ptprs	1	0.934385121188911	8.94828599816254	2.83641495740037	936.994737446528	0.00541133364516449	0.921875	48.5	2	NA	NA	NA	NA	TRUE	NA	FALSE
Non-Neuronal	Meis2	18	Kcnh7	1	0.929822553774083	10.7676942779129	3.09433557569479	1168.95223123095	0.00612706470592203	0.895833333333333	48.5	2	NA	NA	NA	NA	TRUE	NA	FALSE
Non-Neuronal	Meis2	19	Aff3	1	0.928209456794267	11.8202919933024	6.45834614465891	629.565991717538	0.012544172256828	0.911458333333333	48.5	2	NA	NA	NA	NA	TRUE	NA	FALSE
Non-Neuronal	Meis2	20	Ccdc88a	1	0.92491237865331	3.47564306461721	1.6807535622182601	1088.37285057397	0.00325901483563267	0.989583333333333	48.5	2	NA	NA	NA	NA	TRUE	NA	FALSE
Non-Neuronal	Meis2	21	Lrrc7	1	0.923632420292724	18.8699147731852	3.6655344745593	2136.40344832832	0.00701438258597714	0.880208333333333	48.5	2	NA	NA	NA	NA	TRUE	NA	FALSE
Non-Neuronal	Meis2	22	Dapk1	1	0.922304267502037	12.1202793951299	5.72633278952368	721.076803137334	0.0113091189001468	0.90625	48.5	2	NA	NA	NA	NA	TRUE	NA	FALSE
Non-Neuronal	Meis2	23	Nav3	1	0.917687176552262	5.87225702710626	2.0567170443718	3409.17608224541	0.00388744909292855	0.958333333333333	48.5	2	NA	NA	NA	NA	TRUE	NA	FALSE
Non-Neuronal	Meis2	24	Nlk	1	0.91594555212744	5.95485594164821	2.01978188955137	1316.13321359976	0.00386968497771526	0.973958333333333	48.5	2	NA	NA	NA	NA	TRUE	NA	FALSE
Non-Neuronal	Meis2	25	Ezh2	1	0.907416294450756	10.4337906283723	5.855525278828	450.221474091693	0.0118347877951824	0.880208333333333	48.5	2	NA	NA	NA	NA	TRUE	NA	FALSE
Non-Neuronal	Meis2	26	Btg1	1	0.904380780462896	15.2559507166209	6.52236960381794	618.34605487639	0.0155045067601402	0.875	48.5	2	NA	NA	NA	NA	TRUE	NA	FALSE
Non-Neuronal	Meis2	27	Sp9	1	0.902646444369858	158.736511013871	135.594874029594	365.993301903813	0.247488584474886	0.807291666666667	48.5	2	NA	NA	NA	NA	TRUE	NA	FALSE
Non-Neuronal	Meis2	28	Cadps	1	0.902329971198091	4.69725915203339	3.03522121125215	727.779980922261	0.00573736935228858	0.963541666666666	48.5	2	NA	NA	NA	NA	TRUE	NA	FALSE
Non-Neuronal	Meis2	29	Gabrb3	1	0.901971076887328	9.08530386539688	5.17911737350285	530.760123260635	0.00986275998298907	0.875	48.5	2	NA	NA	NA	NA	TRUE	NA	FALSE
Non-Neuronal	Meis2	30	Cacna1c	1	0.901278676403089	10.1427450545136	3.9402323960239	1336.91148563919	0.00776365244306876	0.890625	48.5	2	NA	NA	NA	NA	TRUE	NA	FALSE
Non-Neuronal	Meis2	31	Unc79	1	0.901073724568832	9.01292401530487	5.7718666361642	453.779865497051	0.0111673086802286	0.880208333333333	48.5	2	NA	NA	NA	NA	TRUE	NA	FALSE
Non-Neuronal	Meis2	32	Sp8	1	0.900725973427083	334.589292540687	461.704622875361	402.719488259335	0.675757575757576	0.802083333333333	48.5	2	NA	NA	NA	NA	TRUE	NA	FALSE
Non-Neuronal	Meis2	33	C530008M17Rik	1	0.894019578628639	11.5369945717378	9.16520789888324	395.836357446565	0.0184259259259259	0.875	48.5	2	NA	NA	NA	NA	TRUE	NA	FALSE
Non-Neuronal	Meis2	34	Ppfia2	1	0.89303358298335	6.6883541128382	3.25915458825827	834.471211183341	0.00618601400956422	0.875	48.5	2	NA	NA	NA	NA	TRUE	NA	FALSE
Non-Neuronal	Meis2	35	Cdca7	1	0.885317418055125	60.8153496923447	50.1654223360873	364.554293355424	0.108035986581275	0.78125	48.5	2	NA	NA	NA	NA	TRUE	NA	FALSE
Non-Neuronal	Meis2	36	Tubb2b	1	0.880797881381459	13.4229507976834	6.61974042553755	492.873699451136	0.0160974244120941	0.828125	48.5	2	NA	NA	NA	NA	TRUE	NA	FALSE
Non-Neuronal	Meis2	37	Zfp57	1	0.878022479259183	50.8413331507856	39.3748265899509	317.540941411175	0.0833333333333333	0.765625	48.5	2	NA	NA	NA	NA	TRUE	NA	FALSE
Non-Neuronal	Meis2	38	Sncaip	1	0.876004803665072	10.1966019228726	9.51504768901412	428.48511938175	0.0204128865024995	0.822916666666666	48.5	2	NA	NA	NA	NA	TRUE	NA	FALSE
Non-Neuronal	Meis2	39	Msra	1	0.87227817115047	9.69137650717995	5.04156886057644	546.400477584226	0.0102493712533842	0.822916666666666	48.5	2	NA	NA	NA	NA	TRUE	NA	FALSE
Non-Neuronal	Meis2	40	Zfp704	1	0.868954342232091	6.4148040270267	3.34611952678117	716.941727370635	0.00688167378391255	0.880208333333333	48.5	2	NA	NA	NA	NA	TRUE	NA	FALSE
Non-Neuronal	Meis2	41	Adarb2	1	0.866162875299781	22.4956329198999	4.13523877993466	4863.81589245483	0.00796227051799117	0.791666666666667	48.5	2	NA	NA	NA	NA	TRUE	NA	FALSE
Non-Neuronal	Meis2	42	Pak3	1	0.86330836833167	5.67803818494148	4.72588349864952	426.017121532753	0.00932112905613863	0.84375	48.5	2	NA	NA	NA	NA	TRUE	NA	FALSE
Non-Neuronal	Meis2	43	Kcnk10	1	0.863194973363971	9.71993193501066	5.21196834954082	453.182805635217	0.0103763126316585	0.786458333333333	48.5	2	NA	NA	NA	NA	TRUE	NA	FALSE
Non-Neuronal	Meis2	44	Lmo3	1	0.861677126722664	13.0570358564656	10.9525870267885	276.463084669579	0.0219010681195555	0.786458333333333	48.5	2	NA	NA	NA	NA	TRUE	NA	FALSE
Non-Neuronal	Meis2	45	Mob3b	1	0.861465594770904	5.60905795135868	4.80493543810339	486.053768489862	0.0094320312787263	0.848958333333333	48.5	2	NA	NA	NA	NA	TRUE	NA	FALSE
Non-Neuronal	Meis2	46	Miat	1	0.861039052549141	12.3617265113152	5.03530275249187	490.524077658539	0.00969240355746899	0.75	48.5	2	NA	NA	NA	NA	TRUE	NA	FALSE
Non-Neuronal	Meis2	47	Enox1	1	0.859639540446028	3.99829305851698	2.12995520076578	1125.33529914984	0.00425061171885093	0.932291666666666	48.5	2	NA	NA	NA	NA	TRUE	NA	FALSE
Non-Neuronal	Meis2	48	Sorbs2	1	0.85938230626126	7.95161193359107	3.47304879556518	916.239967862343	0.00676140763472625	0.796875	48.5	2	NA	NA	NA	NA	TRUE	NA	FALSE
Non-Neuronal	Meis2	49	Grin2b	1	0.859089141407622	5.53109335235985	2.30852361257768	711.240688375227	0.00438216704458052	0.817708333333333	48.5	2	NA	NA	NA	NA	TRUE	NA	FALSE
Non-Neuronal	Meis2	50	Sel1l3	1	0.858273090295707	17.7332166922009	10.1026725219509	355.148181380643	0.0194192348900233	0.739583333333334	48.5	2	NA	NA	NA	NA	TRUE	NA	FALSE
Non-Neuronal	Meis2	51	Nsg1	1	0.856326263023971	9.86671578339376	7.39662366147017	349.047009638872	0.0205486741461941	0.791666666666667	48.5	2	NA	NA	NA	NA	TRUE	NA	FALSE
Non-Neuronal	Meis2	52	Efnb2	1	0.856279915329845	24.3295024365513	17.1367395256066	361.25051365591	0.0360771777600183	0.734375	48.5	2	NA	NA	NA	NA	TRUE	NA	FALSE
Non-Neuronal	Meis2	53	Fam78b	1	0.855697799049308	35.5577546800512	14.3466385506536	484.705976231272	0.0300598566072486	0.729166666666667	48.5	2	NA	NA	NA	NA	TRUE	NA	FALSE
Non-Neuronal	Meis2	54	Grip1	1	0.855628331296545	6.08917940285212	2.96807348391209	898.048031562012	0.00569057104913679	0.869791666666666	48.5	2	NA	NA	NA	NA	TRUE	NA	FALSE
Non-Neuronal	Meis2	55	Pcbp3	1	0.855224667085499	11.8611976892197	6.68936204691671	381.024314732574	0.0150338105429256	0.765625	48.5	2	NA	NA	NA	NA	TRUE	NA	FALSE
Non-Neuronal	Meis2	56	Reep1	1	0.854728719864138	10.90604195413	6.69580312335924	392.915744826411	0.0139756782039289	0.765625	48.5	2	NA	NA	NA	NA	TRUE	NA	FALSE
Non-Neuronal	Meis2	57	Myh10	1	0.85234625116183	8.25213546636407	7.5505427558584	249.344170812819	0.0163285955721424	0.786458333333333	48.5	2	NA	NA	NA	NA	TRUE	NA	FALSE
Non-Neuronal	Meis2	58	Tmem2	1	0.851632308412797	12.7600622744421	9.86297972401384	385.759159541038	0.0214494116242454	0.739583333333334	48.5	2	NA	NA	NA	NA	TRUE	NA	FALSE
Non-Neuronal	Meis2	59	Slit1	1	0.848914441977349	62.0290163760434	34.965141821543	417.157219824934	0.0710970464135021	0.708333333333334	48.5	2	NA	NA	NA	NA	TRUE	NA	FALSE
Non-Neuronal	Meis2	60	Mfap2	1	0.84559767727231006	155.936040833631	83.7729429730742	405.034120788558	0.268700787401575	0.697916666666667	48.5	2	NA	NA	NA	NA	TRUE	NA	FALSE
Non-Neuronal	Meis2	61	Myt1l	1	0.841344115402711	6.75172350540323	4.62601645753212	433.425593806013	0.00893882573538029	0.838541666666666	48.5	2	NA	NA	NA	NA	TRUE	NA	FALSE
Non-Neuronal	Meis2	62	Podxl2	1	0.841053272416147	8.77469929320416	5.59106891298823	318.29086572391	0.0110866225873239	0.734375	48.5	2	NA	NA	NA	NA	TRUE	NA	FALSE
Non-Neuronal	Meis2	63	Maml3	1	0.841038785399956	2.16657602507244	3.77652972290221	594.332026788919	0.00721362963944272	0.979166666666666	48.5	2	NA	NA	NA	NA	TRUE	NA	FALSE
Non-Neuronal	Meis2	64	Tmpo	1	0.840780045139248	7.85140282257506	6.75204861757785	290.956585473439	0.0171003503934746	0.791666666666667	48.5	2	NA	NA	NA	NA	TRUE	NA	FALSE
Non-Neuronal	Meis2	65	Cd1d1	1	0.839607753278943	90.2258440453006	96.2551424718488	234.424553122175	0.209770114942529	0.682291666666667	48.5	2	NA	NA	NA	NA	TRUE	NA	FALSE
Non-Neuronal	Meis2	66	March3	1	0.83861450516082	14.8068591584483	7.13928876551798	513.545975615669	0.0174366738961411	0.729166666666667	48.5	2	NA	NA	NA	NA	TRUE	NA	FALSE
Non-Neuronal	Meis2	67	5730522E02Rik	1	0.83411233318416	10.4504663369763	7.56159670294959	354.094095030029	0.014432352706689	0.765625	48.5	2	NA	NA	NA	NA	TRUE	NA	FALSE
Non-Neuronal	Meis2	68	Sez6	1	0.832197187295604	26.5452663219432	15.2832878883829	262.527561405022	0.0312522809663998	0.677083333333333	48.5	2	NA	NA	NA	NA	TRUE	NA	FALSE
Non-Neuronal	Meis2	69	Ctnna2	1	0.829440351145192	2.67530677292322	1.45146601752599	2460.94296231451	0.00274754075720196	1	48.5	2	NA	NA	NA	NA	TRUE	NA	FALSE
Non-Neuronal	Meis2	70	Zc2hc1a	1	0.826741830613791	8.62463492842097	5.72694305407405	347.877713013837	0.0127733785822021	0.71875	48.5	2	NA	NA	NA	NA	TRUE	NA	FALSE
Non-Neuronal	Meis2	71	Gm9801	1	0.826291478048585	9.55384828720088	5.37651022001848	311.785222885906	0.0130472285421407	0.713541666666667	48.5	2	NA	NA	NA	NA	TRUE	NA	FALSE
Non-Neuronal	Meis2	72	Serinc2	1	0.826242449897874	83.55139608933	44.0842367834833	291.189663644024	0.086675887505763	0.65625	48.5	2	NA	NA	NA	NA	TRUE	NA	FALSE
Non-Neuronal	Meis2	73	Pou3f4	1	0.825576414707334	35.4926395387059	15.5808335837478	351.194012238137	0.038038290199406	0.666666666666667	48.5	2	NA	NA	NA	NA	TRUE	NA	FALSE
Non-Neuronal	Meis2	74	Dock7	1	0.824636184048217	4.1679081113824	3.88633075598484	327.484506610312	0.00768944787217213	0.854166666666666	48.5	2	NA	NA	NA	NA	TRUE	NA	FALSE
Non-Neuronal	Meis2	75	Usp29	1	0.822580614507671	20.9554829693437	14.0717538039045	286.502258379969	0.0319716775599129	0.666666666666667	48.5	2	NA	NA	NA	NA	TRUE	NA	FALSE
Non-Neuronal	Meis2	76	Mad2l2	1	0.820785389915889	12.7906235500497	12.4269581578841	186.518854389506	0.0304135338345865	0.6875	48.5	2	NA	NA	NA	NA	TRUE	NA	FALSE
Non-Neuronal	Meis2	77	Sestd1	1	0.819680297729698	8.14614719836965	5.7665983033051	269.326585628317	0.0134106848975691	0.708333333333334	48.5	2	NA	NA	NA	NA	TRUE	NA	FALSE
Non-Neuronal	Meis2	78	Ddah2	1	0.818328020829748	20.7078423110087	12.4701715589496	254.785475758006	0.0394816509132497	0.666666666666667	48.5	2	NA	NA	NA	NA	TRUE	NA	FALSE
Non-Neuronal	Meis2	79	Foxp2	1	0.816989827532789	13.4547509794312	5.54698426919319	844.922760582682	0.0125923218235669	0.682291666666667	48.5	2	NA	NA	NA	NA	TRUE	NA	FALSE
Non-Neuronal	Meis2	80	Smc4	1	0.81521968627721	11.5643407378686	7.5987400222239	283.781898199942	0.0178648899907034	0.671875	48.5	2	NA	NA	NA	NA	TRUE	NA	FALSE
Non-Neuronal	Meis2	81	Mex3a	1	0.812828082507143	80.7691131505847	114.85630106236	193.983663173178	0.287878787878788	0.630208333333333	48.5	2	NA	NA	NA	NA	TRUE	NA	FALSE
Non-Neuronal	Meis2	82	Meg3	1	0.812597975618782	3.42839741454045	1.29233259027871	1841.95259030309	0.00246000408299433	0.875	48.5	2	NA	NA	NA	NA	TRUE	NA	FALSE
Non-Neuronal	Meis2	83	Pafah1b3	1	0.808697346509346	25.473140145237	23.93772665661	158.765434374773	0.0644111413866182	0.635416666666667	48.5	2	NA	NA	NA	NA	TRUE	NA	FALSE
Non-Neuronal	Meis2	84	Mthfd2l	1	0.807401009572906	7.3220180727598	7.44544318132447	180.579682948451	0.0191607858881906	0.697916666666667	48.5	2	NA	NA	NA	NA	TRUE	NA	FALSE
Non-Neuronal	Meis2	85	Runx1t1	1	0.80466332210231	12.2782172014884	5.16093972813792	463.07365337704	0.011274128342855	0.65625	48.5	2	NA	NA	NA	NA	TRUE	NA	FALSE
Non-Neuronal	Meis2	86	Bahcc1	1	0.804541598893249	12.8105067045385	5.81649059794158	348.351646680916	0.0134660094457599	0.645833333333333	48.5	2	NA	NA	NA	NA	TRUE	NA	FALSE
Non-Neuronal	Meis2	87	Zfp618	1	0.803767045552343	66.5939966576979	23.389882368091	453.89890647893	0.0532945736434109	0.614583333333333	48.5	2	NA	NA	NA	NA	TRUE	NA	FALSE
Non-Neuronal	Meis2	88	Hecw1	1	0.803720473739773	10.1373777487306	6.25871781255792	278.98906668783	0.0126769362749669	0.65625	48.5	2	NA	NA	NA	NA	TRUE	NA	FALSE
Non-Neuronal	Meis2	89	Shb	1	0.800720352536519	13.8140036564637	10.5555396125952	227.047491129785	0.0312856029261858	0.635416666666667	48.5	2	NA	NA	NA	NA	TRUE	NA	FALSE
Non-Neuronal	Meis2	90	Actl6b	1	0.796541879310246	14.2743521683148	11.9494914998132	175.254569212548	0.0269376618571957	0.614583333333333	48.5	2	NA	NA	NA	NA	TRUE	NA	FALSE
Non-Neuronal	Meis2	91	Hdx	1	0.795719848718258	9.59400642366868	7.37126143573117	225.173535936069	0.0183292223135782	0.635416666666667	48.5	2	NA	NA	NA	NA	TRUE	NA	FALSE
Non-Neuronal	Meis2	92	Trim67	1	0.795097113211011	94.5724421032596	82.367351127833	178.303783949593	0.269189765458422	0.59375	48.5	2	NA	NA	NA	NA	TRUE	NA	FALSE
Non-Neuronal	Meis2	93	Rrm1	1	0.794987115878917	18.352124814011	13.5548561901534	176.858039048059	0.0402014652014652	0.609375	48.5	2	NA	NA	NA	NA	TRUE	NA	FALSE
Non-Neuronal	Meis2	94	Pbx3	1	0.794684869745947	18.1515963526688	2.78578742153058	2182.54807320147	0.00649664812198404	0.671875	48.5	2	NA	NA	NA	NA	TRUE	NA	FALSE
Non-Neuronal	Meis2	95	Efna5	1	0.79180366578884	6.98437933402548	3.86705022871751	407.5810338825	0.00764921928895539	0.671875	48.5	2	NA	NA	NA	NA	TRUE	NA	FALSE
Non-Neuronal	Meis2	96	Tro	1	0.783435316189886	7.39784129602937	8.18107475342046	131.331843457632	0.0206787897944468	0.625	48.5	2	NA	NA	NA	NA	TRUE	NA	FALSE
Non-Neuronal	Meis2	97	Erbb4	1	0.783172183207684	3.20969019275562	1.78360854205124	3021.26215951744	0.00342348598108909	0.90625	48.5	2	NA	NA	NA	NA	TRUE	NA	FALSE
Non-Neuronal	Meis2	98	Cntn5	1	0.78274766701665	9.69358106220851	3.5160993497405	388.76391743482	0.00684186171325457	0.609375	48.5	2	NA	NA	NA	NA	TRUE	NA	FALSE
Non-Neuronal	Meis2	99	Scrt1	1	0.779781145650453	10.7806706042814	11.4666198731773	127.739055786736	0.0287089565067904	0.598958333333333	48.5	2	NA	NA	NA	NA	TRUE	NA	FALSE
Non-Neuronal	Meis2	100	Dcc	1	0.763821814721104	4.12817949545177	1.54595405729357	2366.63749756806	0.00301063035388597	0.84375	48.5	2	NA	NA	NA	NA	TRUE	NA	FALSE
Non-Neuronal	Micro-PVM	1	Cx3cr1	6	0.965773014123621	323.765039967126	34.1803564130145	2092.67391395094	0.713247383472475	0.934730989703932	1212.28571428571	7	FALSE	TRUE	TRUE	TRUE	TRUE	TRUE	TRUE
Non-Neuronal	Micro-PVM	2	C1qb	6	0.964345406194301	746.43622797544	91.4644661124617	3147.15369629246	0.851400500715137	0.931422482554944	1212.28571428571	7	FALSE	TRUE	TRUE	TRUE	TRUE	TRUE	TRUE
Non-Neuronal	Micro-PVM	3	Ctss	6	0.962795050783641	1092.91315996549	112.833521770171	2658.62853173617	0.897030531873356	0.926936166817825	1212.28571428571	7	FALSE	TRUE	TRUE	TRUE	TRUE	TRUE	TRUE
Non-Neuronal	Micro-PVM	4	P2ry12	6	0.959340344059201	184.006215511411	29.5998980786809	1871.92638591112	0.685509643617653	0.924030791011541	1212.28571428571	7	FALSE	TRUE	TRUE	TRUE	TRUE	TRUE	TRUE
Non-Neuronal	Micro-PVM	5	C1qc	6	0.957940296191535	1109.10636362333	139.667124519211	2871.03259784256	0.898268595172504	0.917504850184152	1212.28571428571	7	FALSE	TRUE	TRUE	TRUE	TRUE	TRUE	TRUE
Non-Neuronal	Micro-PVM	6	C1qa	6	0.951976345666498	741.430356348208	114.000202935413	2615.95380061598	0.88569017953467	0.907439144076496	1212.28571428571	7	FALSE	TRUE	TRUE	TRUE	TRUE	TRUE	TRUE
Non-Neuronal	Micro-PVM	7	Csf1r	6	0.943997928252156	940.972449107153	146.25505723487	2163.52392156802	0.920805388752322	0.889988676186246	1212.28571428571	7	FALSE	TRUE	TRUE	TRUE	TRUE	TRUE	TRUE
Non-Neuronal	Micro-PVM	8	Lgmn	6	0.91672575327135	17.6622962469651	3.22663789648335	1766.58937155664	0.240775754109674	0.879108252516607	1212.28571428571	7	FALSE	TRUE	TRUE	TRUE	TRUE	TRUE	TRUE
Non-Neuronal	Micro-PVM	9	Tanc2	6	0.911144128301666	13.5407439543677	2.98240147594765	1474.94360796457	0.222888543408163	0.873063187000949	1212.28571428571	7	FALSE	TRUE	TRUE	TRUE	TRUE	TRUE	TRUE
Non-Neuronal	Micro-PVM	10	Elmo1	6	0.911021161249831	8.06418577194931	2.98636250218841	1563.88472355885	0.221876317413742	0.921282502642457	1212.28571428571	7	FALSE	TRUE	TRUE	TRUE	TRUE	TRUE	TRUE
Non-Neuronal	Micro-PVM	11	Fcrls	6	0.907286544297799	973.275837549076	185.399801957147	1488.14071249153	0.930707411889791	0.817041337738338	1212.28571428571	7	FALSE	TRUE	TRUE	TRUE	TRUE	TRUE	TRUE
Non-Neuronal	Micro-PVM	12	Srgap2	6	0.90546310119499	9.88180670091787	2.73277309855936	1249.53249784058	0.211075257753639	0.911397046545904	1212.28571428571	7	FALSE	TRUE	TRUE	TRUE	TRUE	TRUE	TRUE
Non-Neuronal	Micro-PVM	13	Gpr34	6	0.897572206000177	416.32407450972	97.2565676228366	955.43346563076	0.892689378388809	0.798650395025649	1212.28571428571	7	FALSE	TRUE	TRUE	TRUE	TRUE	TRUE	TRUE
Non-Neuronal	Micro-PVM	14	Serinc3	6	0.893811041030242	7.64475302618257	2.35010257141761	1900.44528504102	0.200891522523517	0.878087331402629	1212.28571428571	7	FALSE	TRUE	TRUE	TRUE	TRUE	TRUE	TRUE
Non-Neuronal	Micro-PVM	15	Ly86	6	0.891546927258323	586.081625561579	149.755913915448	1038.64566276275	0.927444556436573	0.785117063614261	1212.28571428571	7	FALSE	TRUE	TRUE	TRUE	TRUE	TRUE	TRUE
Non-Neuronal	Micro-PVM	16	Unc93b1	6	0.887262522196542	65.1473976735259	14.2348015129459	939.397304311466	0.550479788008639	0.786443239958184	1212.28571428571	7	FALSE	TRUE	TRUE	TRUE	TRUE	TRUE	TRUE
Non-Neuronal	Micro-PVM	17	Hexb	6	0.886335214354776	34.0817284582883	3.31153348017077	0	0.440895389315271	0.811596698348297	1212.28571428571	7	FALSE	TRUE	TRUE	TRUE	TRUE	TRUE	TRUE
Non-Neuronal	Micro-PVM	18	Lpcat2	6	0.881398056802281	42.448207739624	20.472373055394	744.019865684629	0.597240990898501	0.783980244679799	1212.28571428571	7	FALSE	TRUE	TRUE	TRUE	TRUE	TRUE	TRUE
Non-Neuronal	Micro-PVM	19	Laptm5	6	0.879732910332537	466.565059840082	127.16403948774	1108.07578364394	0.910663114805473	0.763336033345346	1212.28571428571	7	FALSE	TRUE	TRUE	TRUE	TRUE	TRUE	TRUE
Non-Neuronal	Micro-PVM	20	Fam105a	6	0.879393174564541	69.9395501220769	23.9781540029645	673.851399182462	0.66013019021331	0.788752636431159	1212.28571428571	7	FALSE	TRUE	TRUE	TRUE	TRUE	TRUE	TRUE
Non-Neuronal	Micro-PVM	21	Slco2b1	6	0.861353461129709	60.7382778607968	17.8806001817463	868.835609783862	0.595629114397374	0.745660514078186	1212.28571428571	7	FALSE	TRUE	TRUE	TRUE	TRUE	TRUE	TRUE
Non-Neuronal	Micro-PVM	22	Selplg	6	0.861298386276847	336.305433990596	45.5293560119536	0	0.80374167814357	0.727382620661647	1212.28571428571	7	FALSE	TRUE	TRUE	TRUE	TRUE	TRUE	TRUE
Non-Neuronal	Micro-PVM	23	Fcer1g	6	0.860223132033791	270.959309800791	90.1671322813792	866.694620828545	0.874406484235162	0.724922094808845	1212.28571428571	7	FALSE	TRUE	TRUE	TRUE	TRUE	TRUE	TRUE
Non-Neuronal	Micro-PVM	24	Mef2c	6	0.858249909283527	5.85860513512046	2.40285197483432	956.496959952127	0.202947377409707	0.89418132110961	1212.28571428571	7	FALSE	TRUE	TRUE	TRUE	TRUE	TRUE	TRUE
Non-Neuronal	Micro-PVM	25	Sirpa	6	0.858142440293733	10.4662609432419	3.54519000349897	949.823794047988	0.242764576393818	0.794051551086426	1212.28571428571	7	FALSE	TRUE	TRUE	TRUE	TRUE	TRUE	TRUE
Non-Neuronal	Micro-PVM	26	Zfhx3	6	0.852991721275878	16.181142022486	5.29859079518249	881.902035069313	0.359112975110169	0.866464237912149	1212.28571428571	7	FALSE	TRUE	TRUE	TRUE	TRUE	TRUE	TRUE
Non-Neuronal	Micro-PVM	27	Trem2	6	0.842146809982263	396.019438210146	162.399607399374	741.918497699479	0.918231788586312	0.686643440556013	1212.28571428571	7	FALSE	TRUE	TRUE	TRUE	TRUE	TRUE	TRUE
Non-Neuronal	Micro-PVM	28	Tgfbr1	6	0.839670495763809	15.3409574982872	2.26794390938999	0	0.362884547085162	0.741636043306452	1212.28571428571	7	FALSE	TRUE	TRUE	TRUE	TRUE	TRUE	TRUE
Non-Neuronal	Micro-PVM	29	Siglech	6	0.831335084520676	312.369132110596	86.3115535697191	0	NA	0.664583533147612	1212.28571428571	7	FALSE	TRUE	TRUE	TRUE	TRUE	TRUE	TRUE
Non-Neuronal	Micro-PVM	30	St3gal6	6	0.817031260856055	7.7931326769164	5.96377076439449	580.124293023911	0.351046147768478	0.73549801395639	1212.28571428571	7	FALSE	TRUE	TRUE	TRUE	TRUE	TRUE	TRUE
Non-Neuronal	Micro-PVM	31	Ltc4s	6	0.807233017640347	214.15881995393	110.677728579318	380.720381338035	0.873716818802872	0.616748425409324	1212.28571428571	7	FALSE	TRUE	TRUE	TRUE	TRUE	TRUE	TRUE
Non-Neuronal	Micro-PVM	32	Mef2a	6	0.80430262828599	4.18050883036766	1.0692371210723	0	0.218962218694608	0.715135957862624	1212.28571428571	7	FALSE	TRUE	TRUE	TRUE	TRUE	TRUE	TRUE
Non-Neuronal	Micro-PVM	33	Ctsz	6	0.798055061603798	12.147505224303	4.41134709283489	627.548578486466	0.315127279115585	0.65311629653673	1212.28571428571	7	FALSE	TRUE	TRUE	TRUE	TRUE	TRUE	TRUE
Non-Neuronal	Micro-PVM	34	Grn	6	0.793449808830543	18.1542040077326	4.86023196061775	676.573191648356	0.33751024452082	0.628255534281619	1212.28571428571	7	FALSE	TRUE	TRUE	TRUE	TRUE	TRUE	TRUE
Non-Neuronal	Micro-PVM	35	Plxdc2	6	0.782320448619175	2.624105432466	0.8736722690806	0	0.177191485708773	0.707348500880419	1212.28571428571	7	FALSE	TRUE	TRUE	TRUE	TRUE	TRUE	TRUE
Non-Neuronal	Micro-PVM	36	Tmem119	6	0.768805704485985	158.470964751272	39.8277633040517	0	0.806683752178387	0.557337732178007	1212.28571428571	7	FALSE	TRUE	TRUE	TRUE	TRUE	TRUE	TRUE
Non-Neuronal	Micro-PVM	37	Arrb2	6	0.732672722428712	23.6631949315135	9.7214914914154	235.642411715102	0.467820984119648	0.497035830134387	1212.28571428571	7	FALSE	TRUE	TRUE	TRUE	TRUE	TRUE	TRUE
Non-Neuronal	Micro-PVM	38	Sparc	6	0.695465317401774	2.35368873481024	1.42488381454611	0	0.288582952896886	0.590396420344952	1212.28571428571	7	FALSE	TRUE	TRUE	TRUE	TRUE	TRUE	TRUE
Non-Neuronal	Micro-PVM	39	Cst3	5	0.917198889553262	6.01063926161615	1.34375015300907	12619.9726904559	0.127617510641867	0.988296960895075	1212.28571428571	7	FALSE	TRUE	TRUE	TRUE	FALSE	TRUE	TRUE
Non-Neuronal	Micro-PVM	40	Inpp5d	5	0.916976592218934	132.992550866853	43.7815163786809	1085.14191925062	0.768635578584973	0.843411318546645	1212.28571428571	7	FALSE	TRUE	TRUE	FALSE	TRUE	TRUE	TRUE
Non-Neuronal	Micro-PVM	41	Pde3b	5	0.884868945434936	113.029200916946	19.9374813154766	867.472456076579	0.621536446688238	0.7763381120959	1212.28571428571	7	FALSE	TRUE	TRUE	FALSE	TRUE	TRUE	TRUE
Non-Neuronal	Micro-PVM	42	Lyn	5	0.880358336551013	45.8538179414404	8.99513159719879	1008.75195721672	0.439296491760354	0.778342510243735	1212.28571428571	7	FALSE	TRUE	TRUE	FALSE	TRUE	TRUE	TRUE
Non-Neuronal	Micro-PVM	43	Fyb	5	0.871605419762905	140.341434424399	32.5254977164364	799.260093731021	0.689764384782495	0.75117627331519	1212.28571428571	7	FALSE	TRUE	TRUE	FALSE	TRUE	TRUE	TRUE
Non-Neuronal	Micro-PVM	44	Hpgds	5	0.870116752143963	162.745678852446	47.1044976351057	738.587184116474	0.75808533399322	0.74862295619744	1212.28571428571	7	FALSE	TRUE	TRUE	FALSE	TRUE	TRUE	TRUE
Non-Neuronal	Micro-PVM	45	Dock8	5	0.8604096898337	131.411878439186	31.3828983484625	566.128329971052	0.690570475544819	0.725928305557962	1212.28571428571	7	FALSE	TRUE	TRUE	FALSE	TRUE	TRUE	TRUE
Non-Neuronal	Micro-PVM	46	Rgs10	5	0.847473566304899	94.6685608563428	19.7733040542795	797.565481290149	0.62445978528717	0.702976685992614	1212.28571428571	7	FALSE	TRUE	TRUE	FALSE	TRUE	TRUE	TRUE
Non-Neuronal	Micro-PVM	47	Maf	5	0.84737481232439	57.2329158101432	15.6766371138072	641.049386004204	0.576546822447169	0.710556281340347	1212.28571428571	7	FALSE	TRUE	TRUE	FALSE	TRUE	TRUE	TRUE
Non-Neuronal	Micro-PVM	48	Apbb1ip	5	0.847346257618441	60.3809522681925	19.9829327162183	480.241912342376	0.607742472429557	0.704747822685225	1212.28571428571	7	FALSE	TRUE	TRUE	FALSE	TRUE	TRUE	TRUE
Non-Neuronal	Micro-PVM	49	Cfh	5	0.839134258496967	26.7256694177116	18.4687695216283	822.309757038848	0.627582394320923	0.70408560377282	1212.28571428571	7	FALSE	TRUE	TRUE	FALSE	TRUE	TRUE	TRUE
Non-Neuronal	Micro-PVM	50	Itgb5	5	0.83665490328512	15.5370857715275	4.96168081221389	903.847986092554	0.328066243038911	0.748617663178772	1212.28571428571	7	FALSE	TRUE	TRUE	FALSE	TRUE	TRUE	TRUE
Non-Neuronal	Micro-PVM	51	Tyrobp	5	0.835883198736496	356.319605207196	114.569730619988	800.092078384388	0.883536862105033	0.675672449940949	1212.28571428571	7	FALSE	TRUE	TRUE	FALSE	TRUE	TRUE	TRUE
Non-Neuronal	Micro-PVM	52	Plcl2	5	0.821688284727319	15.063754139718	7.41787922903228	215.639508881409	0.391828394128864	0.696343341413665	1212.28571428571	7	FALSE	TRUE	TRUE	FALSE	TRUE	TRUE	TRUE
Non-Neuronal	Micro-PVM	53	Cyth4	5	0.820235097455402	303.966771552086	185.603035456945	446.402976500152	0.944524986908432	0.641569414307273	1212.28571428571	7	FALSE	TRUE	TRUE	FALSE	TRUE	TRUE	TRUE
Non-Neuronal	Micro-PVM	54	Entpd1	5	0.819675124523789	21.6168454949582	6.82394537105608	641.346458254792	0.396101878858539	0.666952775307004	1212.28571428571	7	FALSE	TRUE	TRUE	FALSE	TRUE	TRUE	TRUE
Non-Neuronal	Micro-PVM	55	Ivns1abp	5	0.814378321170912	10.9922536987754	4.19710900676894	700.107304804185	0.288722203091739	0.715173577590113	1212.28571428571	7	FALSE	TRUE	TRUE	FALSE	TRUE	TRUE	TRUE
Non-Neuronal	Micro-PVM	56	Zfp710	5	0.813084287490172	17.7726243401068	5.65284113517872	400.529375697235	0.339727368953675	0.667561415922631	1212.28571428571	7	FALSE	TRUE	TRUE	FALSE	TRUE	TRUE	TRUE
Non-Neuronal	Micro-PVM	57	Myo1f	5	0.811471221754053	108.593774874743	76.5617030477307	248.198383726741	0.845508792253482	0.626613824668904	1212.28571428571	7	FALSE	TRUE	TRUE	FALSE	TRUE	TRUE	TRUE
Non-Neuronal	Micro-PVM	58	Slc9a9	5	0.811179789227495	7.25409125185826	2.8257888274387	689.220036734985	0.203128341136252	0.723516088785953	1212.28571428571	7	FALSE	FALSE	TRUE	TRUE	TRUE	TRUE	TRUE
Non-Neuronal	Micro-PVM	59	Mbnl1	5	0.802951521923301	4.83115995631405	1.87543353603274	716.597744014074	0.161877805007965	0.77794741774367	1212.28571428571	7	FALSE	TRUE	TRUE	FALSE	TRUE	TRUE	TRUE
Non-Neuronal	Micro-PVM	60	B2m	5	0.800108594375472	7.58683016031857	3.56117170584748	834.299454873895	0.279106720807301	0.679389958255943	1212.28571428571	7	FALSE	TRUE	TRUE	TRUE	TRUE	TRUE	FALSE
Non-Neuronal	Micro-PVM	61	Csf3r	5	0.799977134157363	209.689628625884	202.275284414827	248.348990589065	0.973886248805769	0.601222458683802	1212.28571428571	7	FALSE	TRUE	TRUE	FALSE	TRUE	TRUE	TRUE
Non-Neuronal	Micro-PVM	62	Cd53	5	0.796915078229558	442.545523286094	205.97800022983	503.795343549652	0.956974930518254	0.595840494831707	1212.28571428571	7	FALSE	TRUE	TRUE	TRUE	TRUE	TRUE	FALSE
Non-Neuronal	Micro-PVM	63	P2ry6	5	0.793049062264855	263.696491071639	109.624614559669	423.352960969841	0.872894133329829	0.587839452696145	1212.28571428571	7	FALSE	TRUE	TRUE	FALSE	TRUE	TRUE	TRUE
Non-Neuronal	Micro-PVM	64	Ifngr1	5	0.784999483145711	14.4101986442056	5.25111740407396	560.461076812477	0.347289322162784	0.621175091626961	1212.28571428571	7	FALSE	TRUE	TRUE	TRUE	TRUE	TRUE	FALSE
Non-Neuronal	Micro-PVM	65	Cttnbp2nl	5	0.775688754795912	11.2174537207272	4.85647418745626	420.79294280697	0.311496864388336	0.61324199024403	1212.28571428571	7	FALSE	TRUE	TRUE	FALSE	TRUE	TRUE	TRUE
Non-Neuronal	Micro-PVM	66	Cd37	5	0.77481507386006	221.701006855183	249.474541037596	273.942706999082	0.977202946865868	0.550987038079137	1212.28571428571	7	FALSE	TRUE	TRUE	FALSE	TRUE	TRUE	TRUE
Non-Neuronal	Micro-PVM	67	Pld4	5	0.773720290065286	336.880158740812	201.774373355023	374.789617355203	0.949830731206664	0.548768065838097	1212.28571428571	7	FALSE	TRUE	TRUE	TRUE	TRUE	TRUE	FALSE
Non-Neuronal	Micro-PVM	68	Cd84	5	0.773262877166579	265.795316901746	155.474955382623	405.97348157474	0.948052996612763	0.54988908543501	1212.28571428571	7	FALSE	TRUE	TRUE	FALSE	TRUE	TRUE	TRUE
Non-Neuronal	Micro-PVM	69	Abca9	5	0.773129479188764	76.1496104570524	29.7209349438096	313.248604538214	0.702556531156488	0.559385353943242	1212.28571428571	7	FALSE	TRUE	TRUE	FALSE	TRUE	TRUE	TRUE
Non-Neuronal	Micro-PVM	70	Gpr183	5	0.771420165006688	225.42427476481	102.161217916754	423.614844974235	0.881528976291479	0.547789435420035	1212.28571428571	7	FALSE	TRUE	TRUE	FALSE	TRUE	TRUE	TRUE
Non-Neuronal	Micro-PVM	71	Adap2	5	0.771205706348819	12.8376358355322	22.8063085610244	283.112453722357	0.600601192733214	0.714630739794901	1212.28571428571	7	FALSE	TRUE	TRUE	FALSE	TRUE	TRUE	TRUE
Non-Neuronal	Micro-PVM	72	Maml3	5	0.770528469950503	12.1031284976411	3.77756227863746	0	0.423563094393195	0.573465699391858	1212.28571428571	7	FALSE	FALSE	TRUE	TRUE	TRUE	TRUE	TRUE
Non-Neuronal	Micro-PVM	73	4933406I18Rik	5	0.76991718968001	18.9080330476556	7.95814376385666	0	NA	0.555012162193448	1212.28571428571	7	FALSE	FALSE	TRUE	TRUE	TRUE	TRUE	TRUE
Non-Neuronal	Micro-PVM	74	Pag1	5	0.769539449147328	7.76698920747198	1.60536568288956	0	0.261916818688084	0.597245282711361	1212.28571428571	7	FALSE	TRUE	TRUE	FALSE	TRUE	TRUE	TRUE
Non-Neuronal	Micro-PVM	75	Hk2	5	0.764909107123988	65.1507369557332	27.0164075842918	251.773754330462	0.692973931941345	0.539257229883682	1212.28571428571	7	FALSE	TRUE	TRUE	FALSE	TRUE	TRUE	TRUE
Non-Neuronal	Micro-PVM	76	Gns	5	0.761526687069553	9.98745955269447	3.19738050260607	468.650503855576	0.236039012988007	0.60238124482562	1212.28571428571	7	FALSE	TRUE	TRUE	FALSE	TRUE	TRUE	TRUE
Non-Neuronal	Micro-PVM	77	Plekho1	5	0.759216750277729	15.38311890383	6.3316808028348	278.497969109299	0.372964875532516	0.56301684336911	1212.28571428571	7	FALSE	TRUE	TRUE	FALSE	TRUE	TRUE	TRUE
Non-Neuronal	Micro-PVM	78	Ophn1	5	0.756008645986036	3.85678546609794	1.16598912331572	0	0.221157824408221	0.639153557674382	1212.28571428571	7	FALSE	TRUE	TRUE	FALSE	TRUE	TRUE	TRUE
Non-Neuronal	Micro-PVM	79	Ptprc	5	0.752807595687821	84.1131665820963	92.9586536604124	0	NA	0.507448806795508	1212.28571428571	7	FALSE	TRUE	TRUE	FALSE	TRUE	TRUE	TRUE
Non-Neuronal	Micro-PVM	80	Lair1	5	0.749242102995085	18.342652980137	5.01873994727306	0	0.466140683482857	0.521507210994001	1212.28571428571	7	FALSE	TRUE	TRUE	FALSE	TRUE	TRUE	TRUE
Non-Neuronal	Micro-PVM	81	Hexa	5	0.747697245883987	10.7039345843547	3.53837586280495	555.617988179292	0.257209867560473	0.568197415196566	1212.28571428571	7	FALSE	TRUE	TRUE	TRUE	TRUE	TRUE	FALSE
Non-Neuronal	Micro-PVM	82	Bin2	5	0.745193888172284	243.381313800764	228.979049340867	264.858060922107	0.975716464567746	0.49196475156456	1212.28571428571	7	FALSE	TRUE	TRUE	FALSE	TRUE	TRUE	TRUE
Non-Neuronal	Micro-PVM	83	Fgd2	5	0.740800342227614	117.698005179786	55.2837820454517	0	NA	0.483771940253892	1212.28571428571	7	FALSE	TRUE	TRUE	FALSE	TRUE	TRUE	TRUE
Non-Neuronal	Micro-PVM	84	Pmepa1	5	0.737431942826457	9.34995201406451	4.39864015965087	282.554932117336	0.303976151902452	0.581874130779937	1212.28571428571	7	FALSE	TRUE	TRUE	FALSE	TRUE	TRUE	TRUE
Non-Neuronal	Micro-PVM	85	Hpgd	5	0.735219660658341	86.9600843307637	37.161559197684	0	NA	0.475318317012892	1212.28571428571	7	FALSE	TRUE	TRUE	FALSE	TRUE	TRUE	TRUE
Non-Neuronal	Micro-PVM	86	Prkcd	5	0.732961875996194	15.4036616814511	8.22795600023399	269.372512293551	0.421391754634097	0.50788497892748	1212.28571428571	7	FALSE	TRUE	TRUE	FALSE	TRUE	TRUE	TRUE
Non-Neuronal	Micro-PVM	87	Sft2d1	5	0.729642912034148	5.39635686396896	2.45241137929212	297.215220876047	0.194604607393859	0.572051221563739	1212.28571428571	7	FALSE	TRUE	TRUE	FALSE	TRUE	TRUE	TRUE
Non-Neuronal	Micro-PVM	88	Cd68	5	0.725076328030632	109.579372211998	36.5614327149858	334.871433846829	0.754778164685285	0.455264631735383	1212.28571428571	7	FALSE	TRUE	TRUE	TRUE	TRUE	TRUE	FALSE
Non-Neuronal	Micro-PVM	89	Tbxas1	5	0.724843069239693	49.9199560220843	17.0068836411133	0	NA	0.45746111280229	1212.28571428571	7	FALSE	TRUE	TRUE	FALSE	TRUE	TRUE	TRUE
Non-Neuronal	Micro-PVM	90	Olfml3	5	0.724671733535653	53.8435238315261	18.7762084327312	0	0.773013151587028	0.487051484259157	1212.28571428571	7	FALSE	TRUE	TRUE	TRUE	TRUE	TRUE	FALSE
Non-Neuronal	Micro-PVM	91	Cdh23	5	0.723102917257787	34.3674905914505	8.07841054040477	0	0.577555289425336	0.459951999180353	1212.28571428571	7	FALSE	FALSE	TRUE	TRUE	TRUE	TRUE	TRUE
Non-Neuronal	Micro-PVM	92	8030442B05Rik	5	0.722280784490491	39.172234647647	20.8595310431045	0	NA	0.450347092874656	1212.28571428571	7	FALSE	FALSE	TRUE	TRUE	TRUE	TRUE	TRUE
Non-Neuronal	Micro-PVM	93	Scoc	5	0.721954400842347	5.08629019328145	2.64928834560919	335.344017179167	0.235845246306914	0.622641805362691	1212.28571428571	7	FALSE	TRUE	TRUE	FALSE	TRUE	TRUE	TRUE
Non-Neuronal	Micro-PVM	94	Man2b1	5	0.720722512543187	15.6459387269409	5.24752449266592	341.55350531835	0.325198067690077	0.489189226053948	1212.28571428571	7	FALSE	TRUE	TRUE	FALSE	TRUE	TRUE	TRUE
Non-Neuronal	Micro-PVM	95	Ccr5	5	0.714222325038623	141.879065849465	89.0067791854603	0	NA	0.429751761782745	1212.28571428571	7	FALSE	TRUE	TRUE	FALSE	TRUE	TRUE	TRUE
Non-Neuronal	Micro-PVM	96	Ankrd44	5	0.705305387975046	3.38490347969067	1.31537656119227	0	0.256189924289756	0.514482533507473	1212.28571428571	7	FALSE	TRUE	TRUE	FALSE	TRUE	TRUE	TRUE
Non-Neuronal	Micro-PVM	97	Rhoh	5	0.70367751401287	130.939791270956	110.725907819352	0	NA	0.408124978634522	1212.28571428571	7	FALSE	TRUE	TRUE	FALSE	TRUE	TRUE	TRUE
Non-Neuronal	Micro-PVM	98	F11r	5	0.694211594186577	9.5263925836122	4.77271012669287	0	0.515571630777707	0.433715794878968	1212.28571428571	7	FALSE	TRUE	TRUE	FALSE	TRUE	TRUE	TRUE
Non-Neuronal	Micro-PVM	99	Abi3	5	0.68958445137745	34.0336246939888	17.1415319167568	0	0.728295979032449	0.390824676012894	1212.28571428571	7	FALSE	TRUE	TRUE	FALSE	TRUE	TRUE	TRUE
Non-Neuronal	Micro-PVM	100	Rrbp1	5	0.682989069597581	2.07335307955793	0.724130101428576	0	0.164765563111857	0.576703568903375	1212.28571428571	7	FALSE	TRUE	TRUE	FALSE	TRUE	TRUE	TRUE
Non-Neuronal	Oligo	1	Tmeff2	6	0.94473119630902	143.085980390776	11.9437098095303	2622.75019183998	0.833645554766415	0.904241737241366	3863.57142857143	7	FALSE	TRUE	TRUE	TRUE	TRUE	TRUE	TRUE
Non-Neuronal	Oligo	2	Enpp2	6	0.934421280007255	36.8952763991585	7.50370205866637	1471.08506128294	0.756015971026423	0.896489206114662	3863.57142857143	7	FALSE	TRUE	TRUE	TRUE	TRUE	TRUE	TRUE
Non-Neuronal	Oligo	3	Plp1	6	0.930583136692943	296.776315002719	8.40946791677269	15483.8910980369	0.785826696557257	0.883060794374232	3863.57142857143	7	FALSE	TRUE	TRUE	TRUE	TRUE	TRUE	TRUE
Non-Neuronal	Oligo	4	Mbp	6	0.915829948624067	87.3114754354263	7.35325051788529	4977.68968133552	0.770019983663096	0.86860036605467	3863.57142857143	7	FALSE	TRUE	TRUE	TRUE	TRUE	TRUE	TRUE
Non-Neuronal	Oligo	5	Ank3	6	0.911617749964008	35.7269313509954	5.62892598625375	991.350017798583	0.730919826580506	0.858667802024981	3863.57142857143	7	FALSE	TRUE	TRUE	TRUE	TRUE	TRUE	TRUE
Non-Neuronal	Oligo	6	Tubb4a	6	0.903057898476489	64.1625071034708	7.02816956716521	1820.92313138091	0.750224969007761	0.830399771309098	3863.57142857143	7	FALSE	TRUE	TRUE	TRUE	TRUE	TRUE	TRUE
Non-Neuronal	Oligo	7	Gjc3	6	0.902788439530702	482.767133818098	265.366269305978	689.131058353717	0.995074944141556	0.806401410854402	3863.57142857143	7	FALSE	TRUE	TRUE	TRUE	TRUE	TRUE	TRUE
Non-Neuronal	Oligo	8	Mag	6	0.902159609434035	314.44197863793	57.7903836207682	1449.31639348302	0.959904993253691	0.810028359871281	3863.57142857143	7	FALSE	TRUE	TRUE	TRUE	TRUE	TRUE	TRUE
Non-Neuronal	Oligo	9	Ugt8a	6	0.893745436409412	349.427715557098	148.642369924145	881.464966066951	0.979451769546353	0.791918346160663	3863.57142857143	7	FALSE	TRUE	TRUE	TRUE	TRUE	TRUE	TRUE
Non-Neuronal	Oligo	10	Mog	6	0.893519756985247	589.365470417524	88.477932891284	1437.01583210326	0.972882059241929	0.790232147628824	3863.57142857143	7	FALSE	TRUE	TRUE	TRUE	TRUE	TRUE	TRUE
Non-Neuronal	Oligo	11	Cldn11	6	0.8898908380413	198.201693420786	63.5486290838327	1067.48566313686	0.963152975568774	0.788031093681863	3863.57142857143	7	FALSE	TRUE	TRUE	TRUE	TRUE	TRUE	TRUE
Non-Neuronal	Oligo	12	Gatm	6	0.883735598965539	10.3780002772599	4.43620255002565	1283.07396625512	0.68822972615623	0.848801631791952	3863.57142857143	7	FALSE	TRUE	TRUE	TRUE	TRUE	TRUE	TRUE
Non-Neuronal	Oligo	13	Edil3	6	0.881055119063004	92.8128989133797	17.6578409246678	1093.29936923373	0.896454702957253	0.781956789742791	3863.57142857143	7	FALSE	TRUE	TRUE	TRUE	TRUE	TRUE	TRUE
Non-Neuronal	Oligo	14	Map7	6	0.878176768172368	38.0068749894413	15.8873237182916	680.551811806298	0.879256160960305	0.788693628299447	3863.57142857143	7	FALSE	TRUE	TRUE	TRUE	TRUE	TRUE	TRUE
Non-Neuronal	Oligo	15	Sox10	6	0.878169219960006	264.995491251888	234.340679585015	401.706691507733	0.994519696994438	0.757672595946945	3863.57142857143	7	FALSE	TRUE	TRUE	TRUE	TRUE	TRUE	TRUE
Non-Neuronal	Oligo	16	St18	6	0.877562558377866	359.661593381281	129.514295222499	694.370775783115	0.983828163985379	0.757718262218388	3863.57142857143	7	FALSE	TRUE	TRUE	TRUE	TRUE	TRUE	TRUE
Non-Neuronal	Oligo	17	Cnp	6	0.877034685731447	55.7493170885888	7.22923148288272	1967.47696036396	0.766916931271106	0.789378828723142	3863.57142857143	7	FALSE	TRUE	TRUE	TRUE	TRUE	TRUE	TRUE
Non-Neuronal	Oligo	18	Fa2h	6	0.87634855544069	397.802245038669	190.997720907775	602.262927899599	0.986769783257321	0.754961783167267	3863.57142857143	7	FALSE	TRUE	TRUE	TRUE	TRUE	TRUE	TRUE
Non-Neuronal	Oligo	19	Dnm3	6	0.871899012555731	8.41100803462705	4.33632932330467	785.931969581668	0.679425435268724	0.854819523646143	3863.57142857143	7	FALSE	TRUE	TRUE	TRUE	TRUE	TRUE	TRUE
Non-Neuronal	Oligo	20	Anks1b	6	0.870977731303939	9.6561531037743	3.75525130262376	662.499175150486	0.655459220844449	0.818138951589323	3863.57142857143	7	FALSE	TRUE	TRUE	TRUE	TRUE	TRUE	TRUE
Non-Neuronal	Oligo	21	Ppp1r16b	6	0.863375967437264	12.7066358599353	4.62383241348646	546.764976143064	0.693475923166649	0.806161135947722	3863.57142857143	7	FALSE	TRUE	TRUE	TRUE	TRUE	TRUE	TRUE
Non-Neuronal	Oligo	22	Ptprd	6	0.859354910322449	9.703158306308	1.76867550330405	2224.4800018431	0.489855876838124	0.874986656862765	3863.57142857143	7	FALSE	TRUE	TRUE	TRUE	TRUE	TRUE	TRUE
Non-Neuronal	Oligo	23	Bcas1	6	0.857981432486356	57.838743567061	24.6468161701624	698.981641511809	0.889263044100714	0.739273192620052	3863.57142857143	7	FALSE	TRUE	TRUE	TRUE	TRUE	TRUE	TRUE
Non-Neuronal	Oligo	24	Phldb1	6	0.856710500661808	30.2506354632906	15.8472864128041	312.313686888733	0.857587969053906	0.74257769980557	3863.57142857143	7	FALSE	TRUE	TRUE	TRUE	TRUE	TRUE	TRUE
Non-Neuronal	Oligo	25	Pde4b	6	0.856031650108062	9.77162372553411	2.03624473625287	1949.27914739414	0.560105497402024	0.863935818738987	3863.57142857143	7	FALSE	TRUE	TRUE	TRUE	TRUE	TRUE	TRUE
Non-Neuronal	Oligo	26	Tspan2	6	0.853351880436094	125.636914656185	23.1496131443562	930.346172751909	0.85778808570187	0.718906865468331	3863.57142857143	7	FALSE	TRUE	TRUE	TRUE	TRUE	TRUE	TRUE
Non-Neuronal	Oligo	27	Aplp1	6	0.849966656359128	9.16478641256636	2.24841000560113	1560.17835595125	0.551814268444527	0.836051920431866	3863.57142857143	7	FALSE	TRUE	TRUE	TRUE	TRUE	TRUE	TRUE
Non-Neuronal	Oligo	28	Pllp	6	0.842864854483497	19.9381926807966	10.3253706255111	499.755589043407	0.798717105052471	0.727548418576241	3863.57142857143	7	FALSE	TRUE	TRUE	TRUE	TRUE	TRUE	TRUE
Non-Neuronal	Oligo	29	Slc24a2	6	0.84010126632231	42.0723667842192	4.96014108321354	1263.52253893288	0.705615212843566	0.73405540631867106	3863.57142857143	7	FALSE	TRUE	TRUE	TRUE	TRUE	TRUE	TRUE
Non-Neuronal	Oligo	30	Olig1	6	0.839714835144978	22.4071895650081	7.89717999256146	626.281637083776	0.777203313750174	0.722112363730442	3863.57142857143	7	FALSE	TRUE	TRUE	TRUE	TRUE	TRUE	TRUE
Non-Neuronal	Oligo	31	Cryab	6	0.838610214159421	18.6758884449279	4.25042161777459	1318.92977419377	0.687722383899885	0.745596437550261	3863.57142857143	7	FALSE	TRUE	TRUE	TRUE	TRUE	TRUE	TRUE
Non-Neuronal	Oligo	32	Pex5l	6	0.838440561115665	56.9572656835978	7.64689449656787	1217.91399246863	0.759773309122675	0.717698739967523	3863.57142857143	7	FALSE	TRUE	TRUE	TRUE	TRUE	TRUE	TRUE
Non-Neuronal	Oligo	33	Frmd5	6	0.833643388720439	40.4660007288627	14.6453375139608	805.255211806615	0.878729836788885	0.704416642854837	3863.57142857143	7	FALSE	TRUE	TRUE	TRUE	TRUE	TRUE	TRUE
Non-Neuronal	Oligo	34	Nfasc	6	0.833433669528531	20.0028433052714	5.0754680617886	877.98912285327	0.720653433965075	0.741739911478863	3863.57142857143	7	FALSE	TRUE	TRUE	TRUE	TRUE	TRUE	TRUE
Non-Neuronal	Oligo	35	Slc44a1	6	0.823438007924772	14.2338466185057	3.99492462279793	690.969383362656	0.672921561863244	0.723886927137489	3863.57142857143	7	FALSE	TRUE	TRUE	TRUE	TRUE	TRUE	TRUE
Non-Neuronal	Oligo	36	Mobp	6	0.823076744319693	106.19630865764	13.0622604554251	1827.75107864293	0.825765153148076	0.67223008805473	3863.57142857143	7	FALSE	TRUE	TRUE	TRUE	TRUE	TRUE	TRUE
Non-Neuronal	Oligo	37	Sept4	6	0.820831267156483	10.5616417373822	3.70124473760752	1233.8900740025	0.67202219453303	0.802937625815374	3863.57142857143	7	FALSE	TRUE	TRUE	TRUE	TRUE	TRUE	TRUE
Non-Neuronal	Oligo	38	Agpat4	6	0.813624965874522	20.9693872325803	8.41734812010103	419.223070666887	0.776498317532056	0.667921133337495	3863.57142857143	7	FALSE	TRUE	TRUE	TRUE	TRUE	TRUE	TRUE
Non-Neuronal	Oligo	39	Stmn4	6	0.813422113023724	37.9517001659532	6.87531547136888	679.169798689949	0.75227027302106	0.677902855649133	3863.57142857143	7	FALSE	TRUE	TRUE	TRUE	TRUE	TRUE	TRUE
Non-Neuronal	Oligo	40	Zfp536	6	0.812274054936175	61.4024165507788	36.3512922125104	406.794366415931	0.950899613302828	0.639861243256885	3863.57142857143	7	FALSE	TRUE	TRUE	TRUE	TRUE	TRUE	TRUE
Non-Neuronal	Oligo	41	Grb14	6	0.811350417860113	20.2778758617307	8.97315340112685	509.801192262255	0.785240859470707	0.683840718113469	3863.57142857143	7	FALSE	TRUE	TRUE	TRUE	TRUE	TRUE	TRUE
Non-Neuronal	Oligo	42	1700047M11Rik	6	0.810151332187969	138.061659315484	118.124580791848	250.905314433881	0.986649683284505	0.623840438009751	3863.57142857143	7	FALSE	TRUE	TRUE	TRUE	TRUE	TRUE	TRUE
Non-Neuronal	Oligo	43	Qdpr	6	0.809627135656888	26.496625744546	5.57586706450456	894.1058023096	0.722928830620906	0.683762785332286	3863.57142857143	7	FALSE	TRUE	TRUE	TRUE	TRUE	TRUE	TRUE
Non-Neuronal	Oligo	44	Sh3d19	6	0.806405738734564	11.0909241863974	7.62362846107815	306.093967538036	0.762049045608051	0.674011948111227	3863.57142857143	7	FALSE	TRUE	TRUE	TRUE	TRUE	TRUE	TRUE
Non-Neuronal	Oligo	45	Bin1	6	0.802376801154091	6.36827854427155	3.7010078726095	656.540652171545	0.653228907242377	0.743163207176872	3863.57142857143	7	FALSE	TRUE	TRUE	TRUE	TRUE	TRUE	TRUE
Non-Neuronal	Oligo	46	Opalin	6	0.802236758143056	263.470596417173	110.638088213061	619.08114115183	0.976654068498736	0.609407664037326	3863.57142857143	7	FALSE	TRUE	TRUE	TRUE	TRUE	TRUE	TRUE
Non-Neuronal	Oligo	47	Il1rap	6	0.799069923624277	13.8354032424533	7.72847739019215	312.932062993777	0.778701215503204	0.655166945604754	3863.57142857143	7	FALSE	TRUE	TRUE	TRUE	TRUE	TRUE	TRUE
Non-Neuronal	Oligo	48	Josd2	6	0.798806246192105	11.0193831075456	5.72665324407323	376.973094865859	0.728515761300185	0.663756548910146	3863.57142857143	7	FALSE	TRUE	TRUE	TRUE	TRUE	TRUE	TRUE
Non-Neuronal	Oligo	49	Aspa	6	0.792879956971155	62.4749205103556	14.0865823742523	772.639640189313	0.831114171541126	0.608683411999485	3863.57142857143	7	FALSE	TRUE	TRUE	TRUE	TRUE	TRUE	TRUE
Non-Neuronal	Oligo	50	Mal	6	0.791724711507922	56.3715267115869	6.89402461236507	1803.97401275331	0.746691043920517	0.626205165761497	3863.57142857143	7	FALSE	TRUE	TRUE	TRUE	TRUE	TRUE	TRUE
Non-Neuronal	Oligo	51	Ano4	6	0.791452374208629	16.1265356384647	11.4876303920103	368.972331505176	0.805168459564268	0.629061505263068	3863.57142857143	7	FALSE	TRUE	TRUE	TRUE	TRUE	TRUE	TRUE
Non-Neuronal	Oligo	52	Prr5l	6	0.791064338204888	36.1220177233892	13.8082287985381	702.862873492194	0.796185626810738	0.627324235094527	3863.57142857143	7	FALSE	TRUE	TRUE	TRUE	TRUE	TRUE	TRUE
Non-Neuronal	Oligo	53	Slc12a2	6	0.789204367956166	8.34848568572692	5.4503408564662	457.169418867938	0.721788536540568	0.707549592979948	3863.57142857143	7	FALSE	TRUE	TRUE	TRUE	TRUE	TRUE	TRUE
Non-Neuronal	Oligo	54	Mast3	6	0.788733388295243	13.3036591444936	6.31631896847717	406.565277752978	0.739688657119794	0.644230795225994	3863.57142857143	7	FALSE	TRUE	TRUE	TRUE	TRUE	TRUE	TRUE
Non-Neuronal	Oligo	55	Trim2	6	0.785992672514024	5.80129477805768	3.33038191638491	436.640979416228	0.633605645024162	0.720493220198114	3863.57142857143	7	FALSE	TRUE	TRUE	TRUE	TRUE	TRUE	TRUE
Non-Neuronal	Oligo	56	Jam3	6	0.785582952994974	8.25294578716869	4.83133930910296	418.066231819664	0.703836246655347	0.66405033517044	3863.57142857143	7	FALSE	TRUE	TRUE	TRUE	TRUE	TRUE	TRUE
Non-Neuronal	Oligo	57	Pak7	6	0.783807971475894	15.3686335783113	7.56398559436482	0	NA	0.598603115260316	3863.57142857143	7	FALSE	TRUE	TRUE	TRUE	TRUE	TRUE	TRUE
Non-Neuronal	Oligo	58	Arhgap23	6	0.782004613915411	6.84770773461971	3.73198057229594	437.559583579733	0.65717379433399	0.670465408339359	3863.57142857143	7	FALSE	TRUE	TRUE	TRUE	TRUE	TRUE	TRUE
Non-Neuronal	Oligo	59	Gal3st1	6	0.781863495021019	163.751140854547	123.087299074126	268.759003367573	0.985379371185989	0.567158334031542	3863.57142857143	7	FALSE	TRUE	TRUE	TRUE	TRUE	TRUE	TRUE
Non-Neuronal	Oligo	60	Kcna1	6	0.778765512967438	39.9407553811037	31.238719632874002	268.327777121965	0.932675859910337	0.576027874857345	3863.57142857143	7	FALSE	TRUE	TRUE	TRUE	TRUE	TRUE	TRUE
Non-Neuronal	Oligo	61	Aatk	6	0.77750685211688	6.47428867968597	3.9634570218804	332.325638994065	0.666487678532045	0.661461786923158	3863.57142857143	7	FALSE	TRUE	TRUE	TRUE	TRUE	TRUE	TRUE
Non-Neuronal	Oligo	62	Tnfaip6	6	0.775944321005471	21.8673379321013	11.6926256856468	344.745894471456	0.850781736877485	0.584778511749921	3863.57142857143	7	FALSE	TRUE	TRUE	TRUE	TRUE	TRUE	TRUE
Non-Neuronal	Oligo	63	Car2	6	0.775867553032518	11.889093054959	2.47615918036898	1622.83532936047	0.573679871106818	0.672569521606725	3863.57142857143	7	FALSE	TRUE	TRUE	TRUE	TRUE	TRUE	TRUE
Non-Neuronal	Oligo	64	Ypel2	6	0.773557645811064	20.3824530426743	8.27701969040416	314.767814129097	0.774504605941875	0.600965993671807	3863.57142857143	7	FALSE	TRUE	TRUE	TRUE	TRUE	TRUE	TRUE
Non-Neuronal	Oligo	65	Lgi3	6	0.772335367943079	49.4062705558865	24.1269985095319	319.5443438	0.917350775524998	0.565842273835363	3863.57142857143	7	FALSE	TRUE	TRUE	TRUE	TRUE	TRUE	TRUE
Non-Neuronal	Oligo	66	Ttyh2	6	0.770690668670349	8.51839807791279	4.8508480926039	284.812953654517	0.704405063525468	0.629050164688743	3863.57142857143	7	FALSE	TRUE	TRUE	TRUE	TRUE	TRUE	TRUE
Non-Neuronal	Oligo	67	Ttll7	6	0.770099264383521	9.25151488708712	3.90880192407589	496.624471994204	0.679306109227003	0.643248119921699	3863.57142857143	7	FALSE	TRUE	TRUE	TRUE	TRUE	TRUE	TRUE
Non-Neuronal	Oligo	68	Myrf	6	0.769053635964274	98.4849950613945	123.947471692592	195.896809247078	0.98284567308706	0.542588974502199	3863.57142857143	7	FALSE	TRUE	TRUE	TRUE	TRUE	TRUE	TRUE
Non-Neuronal	Oligo	69	Ermn	6	0.764257923971626	148.225371285636	67.2559590653227	555.717886684212	0.973052868811099	0.535081383547102	3863.57142857143	7	FALSE	TRUE	TRUE	TRUE	TRUE	TRUE	TRUE
Non-Neuronal	Oligo	70	Arhgef10	6	0.762629085517811	14.8575491477606	8.64222337215594	237.205298867466	0.780074195379834	0.581894016357052	3863.57142857143	7	FALSE	TRUE	TRUE	TRUE	TRUE	TRUE	TRUE
Non-Neuronal	Oligo	71	Kif13b	6	0.760816980572214	5.08587368750553	3.98004475952907	265.306556486884	0.665555815283053	0.66751691705774	3863.57142857143	7	FALSE	TRUE	TRUE	TRUE	TRUE	TRUE	TRUE
Non-Neuronal	Oligo	72	Sec14l5	6	0.760806745817088	165.509867103621	128.174407638077	254.139308717828	0.987929067271209	0.524225678591398	3863.57142857143	7	FALSE	TRUE	TRUE	TRUE	TRUE	TRUE	TRUE
Non-Neuronal	Oligo	73	Elavl3	6	0.755792964209054	12.3477442107877	6.18413017621324	217.438980052735	0.761971741849486	0.57047880243271	3863.57142857143	7	FALSE	TRUE	TRUE	TRUE	TRUE	TRUE	TRUE
Non-Neuronal	Oligo	74	Ddr1	6	0.755383404907961	9.11922820259946	5.64346758935339	245.983967635683	0.72532887422598	0.596308356792527	3863.57142857143	7	FALSE	TRUE	TRUE	TRUE	TRUE	TRUE	TRUE
Non-Neuronal	Oligo	75	Gsn	6	0.752896356216686	19.8780245395431	9.56667565703036	357.572114632859	0.779991666233354	0.586999367221223	3863.57142857143	7	FALSE	TRUE	TRUE	TRUE	TRUE	TRUE	TRUE
Non-Neuronal	Oligo	76	Slain1	6	0.752739440143526	60.6006739106918	18.7897118126632	303.388950905944	0.874263792188208	0.521552061856199	3863.57142857143	7	FALSE	TRUE	TRUE	TRUE	TRUE	TRUE	TRUE
Non-Neuronal	Oligo	77	Abca2	6	0.752503111665059	9.07107331217619	6.05622051207259	275.667196432322	0.757745103095423	0.580049421203387	3863.57142857143	7	FALSE	TRUE	TRUE	TRUE	TRUE	TRUE	TRUE
Non-Neuronal	Oligo	78	Klhl2	6	0.751204218656087	8.87259283812696	3.90996456680983	433.803494297884	0.659782987496828	0.617046525077743	3863.57142857143	7	FALSE	TRUE	TRUE	TRUE	TRUE	TRUE	TRUE
Non-Neuronal	Oligo	79	Plekhh1	6	0.750689247218978	90.2594747065834	70.6133969272492	257.922024902833	0.979798520624391	0.506567349179873	3863.57142857143	7	FALSE	TRUE	TRUE	TRUE	TRUE	TRUE	TRUE
Non-Neuronal	Oligo	80	Efnb3	6	0.750581148769973	63.2181102540188	32.2467419002122	276.673584109189	0.897940322084931	0.510672096538476	3863.57142857143	7	FALSE	TRUE	TRUE	TRUE	TRUE	TRUE	TRUE
Non-Neuronal	Oligo	81	Lpar1	6	0.74993258612272	23.3629360206673	17.081048785754	314.379458617479	0.800135985380752	0.529253706445028	3863.57142857143	7	FALSE	TRUE	TRUE	TRUE	TRUE	TRUE	TRUE
Non-Neuronal	Oligo	82	C030029H02Rik	6	0.749894269450068	225.061362728682	120.822469422572	348.955984957347	0.982523636675773	0.503404466492626	3863.57142857143	7	FALSE	TRUE	TRUE	TRUE	TRUE	TRUE	TRUE
Non-Neuronal	Oligo	83	Dixdc1	6	0.748849487177861	12.0140741331231	9.02973638598126	221.468065005665	0.806628266590265	0.553755673565595	3863.57142857143	7	FALSE	TRUE	TRUE	TRUE	TRUE	TRUE	TRUE
Non-Neuronal	Oligo	84	Pak1	6	0.746530511535154	6.06328599723534	2.55637363690606	486.787169546239	0.584915440218752	0.647688425265674	3863.57142857143	7	FALSE	TRUE	TRUE	TRUE	TRUE	TRUE	TRUE
Non-Neuronal	Oligo	85	Serinc5	6	0.74576273896068	9.92249301829804	8.51569929097279	187.628287703262	0.782887125415765	0.550742239903697	3863.57142857143	7	FALSE	TRUE	TRUE	TRUE	TRUE	TRUE	TRUE
Non-Neuronal	Oligo	86	Sema6a	6	0.745726177468269	6.63182922538561	4.69189952660525	312.787182109465	0.694999582473817	0.618275555502073	3863.57142857143	7	FALSE	TRUE	TRUE	TRUE	TRUE	TRUE	TRUE
Non-Neuronal	Oligo	87	Kctd13	6	0.744048486880064	10.9759583183782	6.92064417833713	295.576537311543	0.753956467801319	0.560227896291196	3863.57142857143	7	FALSE	TRUE	TRUE	TRUE	TRUE	TRUE	TRUE
Non-Neuronal	Oligo	88	Hapln2	6	0.73947946936745	226.18349984316	136.14871213153	334.954501442637	0.979680403743331	0.48222172614502	3863.57142857143	7	FALSE	TRUE	TRUE	TRUE	TRUE	TRUE	TRUE
Non-Neuronal	Oligo	89	Trim59	6	0.73296800521528	134.241005850031	62.8745554514452	284.427557315659	0.968759247341547	0.471707106164381	3863.57142857143	7	FALSE	TRUE	TRUE	TRUE	TRUE	TRUE	TRUE
Non-Neuronal	Oligo	90	Kndc1	6	0.732345944198575	73.966735794625	38.368374392649	197.295486744451	0.904771346723827	0.47214652726617	3863.57142857143	7	FALSE	TRUE	TRUE	TRUE	TRUE	TRUE	TRUE
Non-Neuronal	Oligo	91	Wscd1	6	0.732147361028753	5.9591439002228	4.13712695401007	246.582690019073	0.67481184771728	0.567595362283039	3863.57142857143	7	FALSE	TRUE	TRUE	TRUE	TRUE	TRUE	TRUE
Non-Neuronal	Oligo	92	Litaf	6	0.726127441236323	7.72779037478747	5.08670533145721	381.037778491838	0.719866479163211	0.554220296937313	3863.57142857143	7	FALSE	TRUE	TRUE	TRUE	TRUE	TRUE	TRUE
Non-Neuronal	Oligo	93	Gpr37	6	0.721970109472794	23.9863517956614	15.3343984482165	310.880394665439	0.887214484229453	0.47614219810409	3863.57142857143	7	FALSE	TRUE	TRUE	TRUE	TRUE	TRUE	TRUE
Non-Neuronal	Oligo	94	Sez6l2	6	0.720245818500573	13.6882398944274	8.71984659350341	192.780670425033	0.787180301268336	0.481518300833672	3863.57142857143	7	FALSE	TRUE	TRUE	TRUE	TRUE	TRUE	TRUE
Non-Neuronal	Oligo	95	Desi1	6	0.718690700404798	9.43932110217952	3.68735200322561	410.048745120321	0.656034375571793	0.528598374119466	3863.57142857143	7	FALSE	TRUE	TRUE	TRUE	TRUE	TRUE	TRUE
Non-Neuronal	Oligo	96	Elovl7	6	0.716763234430406	7.96024125253615	7.71885997785877	225.004247532866	0.769332056487772	0.520541557239218	3863.57142857143	7	FALSE	TRUE	TRUE	TRUE	TRUE	TRUE	TRUE
Non-Neuronal	Oligo	97	Pls1	6	0.715089258837708	40.7288380077707	22.6232107093234	232.751126613867	0.92402214907092	0.451633721310914	3863.57142857143	7	FALSE	TRUE	TRUE	TRUE	TRUE	TRUE	TRUE
Non-Neuronal	Oligo	98	Eml1	6	0.708778665678163	8.34467795870398	7.19178021910522	218.817362345763	0.743284019792364	0.510804233945909	3863.57142857143	7	FALSE	TRUE	TRUE	TRUE	TRUE	TRUE	TRUE
Non-Neuronal	Oligo	99	Ppp1r14a	6	0.705477836737673	22.2052414989962	13.3564847340908	244.307540662505	0.811647333958491	0.483815264382818	3863.57142857143	7	FALSE	TRUE	TRUE	TRUE	TRUE	TRUE	TRUE
Non-Neuronal	Oligo	100	Sytl2	6	0.70517154853562	17.214759937247	10.0212979175292	196.789311326151	0.79329552180903	0.454725808647646	3863.57142857143	7	FALSE	TRUE	TRUE	TRUE	TRUE	TRUE	TRUE
Non-Neuronal	Peri	1	Vtn	4	0.982834212790451	109.301740006452	25.8905541283144	5954.28680755709	0.381872584297957	0.977191906538966	255.333333333333	6	FALSE	NA	TRUE	FALSE	TRUE	TRUE	TRUE
Non-Neuronal	Peri	2	Atp13a5	4	0.981838171393416	89.5282718530024	8.33610654168722	3900.13108842229	0.187767856240992	0.970045445564117	255.333333333333	6	FALSE	NA	TRUE	FALSE	TRUE	TRUE	TRUE
Non-Neuronal	Peri	3	Dlc1	4	0.963283117681222	25.5620458604479	3.38903910092143	3976.323034532	0.0977450595387679	0.979166666666666	255.333333333333	6	FALSE	NA	TRUE	FALSE	TRUE	TRUE	TRUE
Non-Neuronal	Peri	4	Cald1	4	0.952948163369094	19.2667913939301	4.58948921820517	2667.22835688194	0.10617020904934	0.998386353158137	255.333333333333	6	FALSE	NA	TRUE	FALSE	TRUE	TRUE	TRUE
Non-Neuronal	Peri	5	Pde8b	4	0.942219129916284	10.5893892367793	2.74849137820736	1948.9950076575	0.100272553675203	0.95357503240342	255.333333333333	6	FALSE	NA	TRUE	FALSE	TRUE	TRUE	TRUE
Non-Neuronal	Peri	6	Trpc3	4	0.927713755175586	99.3527035241022	22.7402763847635	982.934346651883	0.365217723560178	0.868977950140362	255.333333333333	6	FALSE	NA	TRUE	FALSE	TRUE	TRUE	TRUE
Non-Neuronal	Peri	7	Plce1	4	0.923325901064132	27.7766741929038	6.24296172781154	1552.36540244475	0.141308524545797	0.900370588878574	255.333333333333	6	FALSE	NA	TRUE	FALSE	TRUE	TRUE	TRUE
Non-Neuronal	Peri	8	Dock6	4	0.921146181916733	25.9250302820443	8.55075153841716	1032.2337571753	0.175942305996	0.890867672260062	255.333333333333	6	FALSE	NA	TRUE	FALSE	TRUE	TRUE	TRUE
Non-Neuronal	Peri	9	Adap2	4	0.919647485774053	13.5100606505708	9.7226291388975	976.994934015258	0.186652013117896	0.953879649409282	255.333333333333	6	FALSE	NA	TRUE	FALSE	TRUE	TRUE	TRUE
Non-Neuronal	Peri	10	Notch3	4	0.918532441550967	54.1571167579174	21.1088074805969	950.838382304991	0.317887235697728	0.917578871105841	255.333333333333	6	FALSE	NA	TRUE	FALSE	TRUE	TRUE	TRUE
Non-Neuronal	Peri	11	Atp1a2	4	0.916097973914227	4.54885483968583	1.83210642119603	4799.24567058625	0.0647987938703433	0.982180728446288	255.333333333333	6	FALSE	NA	TRUE	FALSE	TRUE	TRUE	TRUE
Non-Neuronal	Peri	12	Pde4d	4	0.90613318046744	5.98875573738836	1.72688849132048	1963.76879991744	0.0755461396822787	0.96303019824804	255.333333333333	6	FALSE	NA	TRUE	FALSE	TRUE	TRUE	TRUE
Non-Neuronal	Peri	13	Ebf1	4	0.904162361419567	15.5925896851487	7.48951593659851	1640.00564532254	0.151789702575302	0.873616874135546	255.333333333333	6	FALSE	NA	TRUE	FALSE	TRUE	TRUE	TRUE
Non-Neuronal	Peri	14	Igfbp7	4	0.900888595881253	10.3909703251369	8.67094571514543	1950.19999167066	0.172635657083991	0.944031370736138	255.333333333333	6	FALSE	NA	TRUE	FALSE	TRUE	TRUE	TRUE
Non-Neuronal	Peri	15	Lhfp	4	0.89392458217241	11.4626479739948	4.09170695323529	1154.53572703361	0.1002746341764	0.868337741814019	255.333333333333	6	FALSE	NA	TRUE	FALSE	TRUE	TRUE	TRUE
Non-Neuronal	Peri	16	Rbpms	4	0.889844382576656	19.5009501014187	10.0702090894043	1111.65309048435	0.181303757088121	0.899023796475452	255.333333333333	6	FALSE	NA	TRUE	FALSE	TRUE	TRUE	TRUE
Non-Neuronal	Peri	17	Grm7	4	0.886362109798374	9.97474061135045	2.5710748186684	1804.10658441019	0.0865256897436669	0.857929098333662	255.333333333333	6	FALSE	NA	TRUE	FALSE	TRUE	TRUE	TRUE
Non-Neuronal	Peri	18	Itga1	4	0.88438072968723	28.1261166701708	10.8477703598596	1141.9095950889	0.196177768515376	0.85108653981178	255.333333333333	6	FALSE	NA	TRUE	FALSE	TRUE	TRUE	TRUE
Non-Neuronal	Peri	19	Pdgfrb	4	0.883890374871615	8.23361293833993	1.96834289683586	0	0.138034730479692	0.810215683131208	255.333333333333	6	FALSE	NA	TRUE	FALSE	TRUE	TRUE	TRUE
Non-Neuronal	Peri	20	Pten	4	0.878838033179463	6.51066455863279	2.66691308925612	930.38316272128	0.0699699493713742	0.91707152301668	255.333333333333	6	FALSE	NA	TRUE	FALSE	TRUE	TRUE	TRUE
Non-Neuronal	Peri	21	Sept11	4	0.878032562807513	10.1894166938431	3.78338100586769	958.369389798072	0.0923680056767284	0.902911771979336	255.333333333333	6	FALSE	NA	TRUE	FALSE	TRUE	TRUE	TRUE
Non-Neuronal	Peri	22	Myo1b	4	0.843084895819085	8.04429449214881	3.35683816888017	0	0.184562641243602	0.743869384701608	255.333333333333	6	FALSE	NA	TRUE	FALSE	TRUE	TRUE	TRUE
Non-Neuronal	Peri	23	Abcc9	4	0.836028102975759	80.3588377409276	21.2829334423516	0	0.556974169824637	0.684794469733403	255.333333333333	6	FALSE	NA	TRUE	FALSE	TRUE	TRUE	TRUE
Non-Neuronal	Peri	24	Slc6a20a	4	0.829904196207871	12.144759138505	8.39487156589803	0	0.374139401688697	0.716419477966295	255.333333333333	6	FALSE	NA	TRUE	FALSE	TRUE	TRUE	TRUE
Non-Neuronal	Peri	25	Gm14005	4	0.827871419178	18.1422436685999	8.72858996929878	0	0.390673918447233	0.692776165373636	255.333333333333	6	FALSE	NA	TRUE	FALSE	TRUE	TRUE	TRUE
Non-Neuronal	Peri	26	Cacna1c	4	0.816976268675198	6.22241017052872	1.72000352899574	0	0.143806071466039	0.679253220769505	255.333333333333	6	FALSE	NA	TRUE	FALSE	TRUE	TRUE	TRUE
Non-Neuronal	Peri	27	Tbx3os1	4	0.808380823702941	30.5530111609889	12.006492298063	0	0.433033555382155	0.647162650258046	255.333333333333	6	FALSE	NA	TRUE	FALSE	TRUE	TRUE	TRUE
Non-Neuronal	Peri	28	Slc38a11	4	0.804102675705379	30.1432847503492	17.544762943783	0	0.496409926551436	0.692768647034481	255.333333333333	6	FALSE	NA	TRUE	FALSE	TRUE	TRUE	TRUE
Non-Neuronal	Peri	29	Inpp4b	4	0.799979810309707	2.85794500560687	1.66395175155947	0	0.112942151804381	0.732107253768179	255.333333333333	6	FALSE	NA	TRUE	FALSE	TRUE	TRUE	TRUE
Non-Neuronal	Peri	30	Pdzd2	4	0.79215621830273	4.08589631390137	1.90197993573512	0	0.141553111318144	0.673895052684295	255.333333333333	6	FALSE	NA	TRUE	FALSE	TRUE	TRUE	TRUE
Non-Neuronal	Peri	31	Phldb2	4	0.788601545468679	5.01971554471651	2.48905747752178	0	0.138486482254202	0.655337912064014	255.333333333333	6	FALSE	NA	TRUE	FALSE	TRUE	TRUE	TRUE
Non-Neuronal	Peri	32	Prkg1	4	0.787193251306814	1.44243297546378	0.427800295760711	0	0.0475695335755664	0.650579906275514	255.333333333333	6	FALSE	NA	TRUE	FALSE	TRUE	TRUE	TRUE
Non-Neuronal	Peri	33	Slc16a12	4	0.782052538680286	20.5440805617758	9.39294840506424	0	0.364629202008462	0.605575951380578	255.333333333333	6	FALSE	NA	TRUE	FALSE	TRUE	TRUE	TRUE
Non-Neuronal	Peri	34	Plxdc1	4	0.7722822895911	13.0459674049396	8.15278155659869	0	0.306688423342808	0.569601304338641	255.333333333333	6	FALSE	NA	TRUE	FALSE	TRUE	TRUE	TRUE
Non-Neuronal	Peri	35	Arhgap6	4	0.768800781205626	7.3175744928328	3.79176680468519	0	0.202690469625954	0.586383014021391	255.333333333333	6	FALSE	NA	TRUE	FALSE	TRUE	TRUE	TRUE
Non-Neuronal	Peri	36	Airn	4	0.765465141123218	8.21028282667572	3.32963231261913	0	0.216917661037995	0.562076844882372	255.333333333333	6	FALSE	NA	TRUE	FALSE	TRUE	TRUE	TRUE
Non-Neuronal	Peri	37	Fry	4	0.765210340397871	1.12417631779916	0.615018314275207	0	0.0562328991295064	0.766453434762563	255.333333333333	6	FALSE	NA	TRUE	FALSE	TRUE	TRUE	TRUE
Non-Neuronal	Peri	38	Rbms1	4	0.762400870238333	2.16090864628733	1.02954000839342	0	0.0829993016667005	0.710674053279549	255.333333333333	6	FALSE	NA	TRUE	FALSE	TRUE	TRUE	TRUE
Non-Neuronal	Peri	39	Utrn	4	0.760710436308606	1.56101344722445	0.826922895683087	0	0.0718971558089233	0.771119014687479	255.333333333333	6	FALSE	NA	TRUE	FALSE	TRUE	TRUE	TRUE
Non-Neuronal	Peri	40	Lamc1	4	0.758672941270144	3.36825365449959	1.5270188141115	0	0.0999627917865298	0.644606228540112	255.333333333333	6	FALSE	NA	TRUE	FALSE	TRUE	TRUE	TRUE
Non-Neuronal	Peri	41	Ano1	4	0.756677639237727	25.7907932871514	14.4538807766194	0	0.43767177493807	0.569637513529903	255.333333333333	6	FALSE	NA	TRUE	FALSE	TRUE	TRUE	TRUE
Non-Neuronal	Peri	42	Ggt5	4	0.7426211835108	11.3326602568975	7.93533922924361	0	0.323029838310344	0.530563819515123	255.333333333333	6	FALSE	NA	TRUE	FALSE	TRUE	TRUE	TRUE
Non-Neuronal	Peri	43	Egflam	4	0.733824528177457	11.7956981330488	4.54824749676001	0	0.238876983190084	0.513554959680576	255.333333333333	6	FALSE	NA	TRUE	FALSE	TRUE	TRUE	TRUE
Non-Neuronal	Peri	44	Rgs5	3	0.907420064687889	17.3661985637694	14.0064765644157	2117.9692619482	0.248976653877236	0.908404136204966	255.333333333333	6	FALSE	NA	TRUE	FALSE	TRUE	TRUE	FALSE
Non-Neuronal	Peri	45	Ptprk	3	0.901847047214696	5.32979376499853	2.43706163779773	1359.41651656058	0.0967168247465725	0.971399865042705	255.333333333333	6	FALSE	NA	TRUE	FALSE	FALSE	TRUE	TRUE
Non-Neuronal	Peri	46	Art3	3	0.89653970782593	89.8103902876457	28.7134150851275	1068.32369758652	0.419087266051213	0.814452546852922	255.333333333333	6	FALSE	NA	TRUE	FALSE	TRUE	TRUE	FALSE
Non-Neuronal	Peri	47	P2ry14	3	0.8898840823419	16.4664491471975	5.27570649038706	1015.99966163848	0.147505456003882	0.823864389044847	255.333333333333	6	FALSE	NA	TRUE	FALSE	TRUE	TRUE	FALSE
Non-Neuronal	Peri	48	Ndufa4l2	3	0.888596851410767	57.1831238696744	29.0901488628408	885.459245559056	0.404324017819362	0.832593615749491	255.333333333333	6	FALSE	NA	TRUE	FALSE	TRUE	TRUE	FALSE
Non-Neuronal	Peri	49	Pitpnc1	3	0.886799695794486	4.58049256235141	1.79659787053274	2723.98272130957	0.070288708167802	0.977783540802212	255.333333333333	6	FALSE	NA	TRUE	FALSE	TRUE	TRUE	FALSE
Non-Neuronal	Peri	50	Colec12	3	0.878753394575832	28.7527414202553	13.3516019325924	1031.17865735291	0.241550187512477	0.822272240924867	255.333333333333	6	FALSE	NA	TRUE	FALSE	TRUE	TRUE	FALSE
Non-Neuronal	Peri	51	Rgs4	3	0.876344457080653	15.5979945805163	4.69187152729006	1225.77008774904	0.122233961827373	0.814964725941004	255.333333333333	6	FALSE	NA	TRUE	FALSE	TRUE	TRUE	FALSE
Non-Neuronal	Peri	52	Myl9	3	0.841539201916679	23.6999423968628	18.6657838892999	1069.99796025079	0.306671968090212	0.832244230451386	255.333333333333	6	FALSE	NA	TRUE	FALSE	TRUE	TRUE	FALSE
Non-Neuronal	Peri	53	Sdc2	3	0.833860259632322	7.81932821345872	3.50956776461864	750.818840979064	0.0906829650891772	0.818827396952152	255.333333333333	6	FALSE	NA	TRUE	FALSE	TRUE	TRUE	FALSE
Non-Neuronal	Peri	54	Tmod3	3	0.827748902665871	7.72381516299765	3.63140481919173	623.093122374667	0.0956512648186919	0.780879543158373	255.333333333333	6	FALSE	NA	TRUE	FALSE	TRUE	TRUE	FALSE
Non-Neuronal	Peri	55	9530026P05Rik	3	0.813941732019069	8.52842792061135	5.98664392415883	436.121584213685	0.113161300231984	0.726103626946224	255.333333333333	6	FALSE	NA	TRUE	FALSE	TRUE	TRUE	FALSE
Non-Neuronal	Peri	56	Higd1b	3	0.813036156822939	20.3502493595885	10.7934278038105	0	0.421413620717244	0.645604878345816	255.333333333333	6	FALSE	NA	TRUE	FALSE	TRUE	TRUE	FALSE
Non-Neuronal	Peri	57	Kcnj8	3	0.789265338971629	61.8597064172175	25.0785016539468	0	0.593808316208369	0.585309460431788	255.333333333333	6	FALSE	NA	TRUE	FALSE	TRUE	TRUE	FALSE
Non-Neuronal	Peri	58	Phlda1	3	0.786622476018675	6.88860333442113	3.54263298926041	545.712064463203	0.0951861342429261	0.696798865165733	255.333333333333	6	FALSE	NA	TRUE	FALSE	TRUE	TRUE	FALSE
Non-Neuronal	Peri	59	Dtx3	3	0.786067685150422	4.74005110867257	2.04749745440551	593.640861467461	0.0637905868667079	0.74093600526408	255.333333333333	6	FALSE	NA	TRUE	FALSE	TRUE	TRUE	FALSE
Non-Neuronal	Peri	60	Nr2f2	3	0.78275458320269	8.27162539874971	4.72756571296829	0	0.242247548006246	0.657184239075729	255.333333333333	6	FALSE	NA	TRUE	FALSE	TRUE	TRUE	FALSE
Non-Neuronal	Peri	61	Arhgap42	3	0.775614925093993	3.7959902106792	1.27186427161493	0	0.104671162434347	0.645188806622103	255.333333333333	6	FALSE	NA	TRUE	FALSE	TRUE	TRUE	FALSE
Non-Neuronal	Peri	62	Ctdspl	3	0.773566710921415	2.516246541629	1.04391379813914	0	0.0866542644259977	0.679459866359968	255.333333333333	6	FALSE	NA	TRUE	FALSE	TRUE	TRUE	FALSE
Non-Neuronal	Peri	63	Rapgef5	3	0.769076466019213	3.24437559587632	1.44678379916095	0	0.123572897480748	0.640349512674925	255.333333333333	6	FALSE	NA	TRUE	FALSE	TRUE	TRUE	FALSE
Non-Neuronal	Peri	64	Nbl1	3	0.762730360714504	6.41193765837367	2.95689352457767	0	0.175771191849398	0.567617270557065	255.333333333333	6	FALSE	NA	TRUE	FALSE	TRUE	TRUE	FALSE
Non-Neuronal	Peri	65	Sod3	3	0.760280822201819	7.86546076167891	3.53861185279294	0	0.215721615963463	0.54013103036042	255.333333333333	6	FALSE	NA	TRUE	FALSE	TRUE	TRUE	FALSE
Non-Neuronal	Peri	66	Rbms3	3	0.759054513131129	3.35763259006604	1.28843802729953	0	0.0855496680265779	0.621537975690289	255.333333333333	6	FALSE	NA	TRUE	FALSE	TRUE	TRUE	FALSE
Non-Neuronal	Peri	67	Gjc1	3	0.753740460972238	8.00853628370115	4.7895849564226	0	0.222988175810855	0.59592791838936	255.333333333333	6	FALSE	NA	TRUE	FALSE	TRUE	TRUE	FALSE
Non-Neuronal	Peri	68	Zic1	3	0.752060602592542	10.4903578453001	5.9868577819819	0	0.284627288464984	0.563622158720217	255.333333333333	6	FALSE	NA	TRUE	FALSE	TRUE	TRUE	FALSE
Non-Neuronal	Peri	69	Sntb1	3	0.751079154270106	8.65160835084693	4.05398335174344	0	0.221234508190232	0.548226650586119	255.333333333333	6	FALSE	NA	TRUE	FALSE	TRUE	TRUE	FALSE
Non-Neuronal	Peri	70	Lin7a	3	0.746350190098622	6.22512164035756	2.72438084255758	0	0.162124701464813	0.572830757214809	255.333333333333	6	FALSE	NA	TRUE	FALSE	TRUE	TRUE	FALSE
Non-Neuronal	Peri	71	Gucy1a2	3	0.745307462651049	5.01515507264933	1.55786445132598	0	0.106836989667495	0.596924812880344	255.333333333333	6	FALSE	NA	TRUE	FALSE	TRUE	TRUE	FALSE
Non-Neuronal	Peri	72	Il34	3	0.741453764153923	8.86197269364256	3.63942469774176	0	0.220998201626202	0.553106907054687	255.333333333333	6	FALSE	NA	TRUE	FALSE	TRUE	TRUE	FALSE
Non-Neuronal	Peri	73	Pth1r	3	0.741113474350311	14.2955578572059	6.14313164872541	0	0.280628190027483	0.534544205348832	255.333333333333	6	FALSE	NA	TRUE	FALSE	TRUE	TRUE	FALSE
Non-Neuronal	Peri	74	Mprip	3	0.739931945501671	1.83869512577257	0.742886766523796	0	0.0639912975353138	0.640881559440238	255.333333333333	6	FALSE	NA	TRUE	FALSE	TRUE	TRUE	FALSE
Non-Neuronal	Peri	75	Tbc1d1	3	0.739762526973331	4.94199652770541	2.37666051789036	0	0.133662582977403	0.553645850808811	255.333333333333	6	FALSE	NA	TRUE	FALSE	TRUE	TRUE	FALSE
Non-Neuronal	Peri	76	Filip1l	3	0.73664651556508	7.51367094520931	6.09204486916586	393.634587882271	0.121364389951799	0.631634204217974	255.333333333333	6	FALSE	NA	TRUE	FALSE	TRUE	TRUE	FALSE
Non-Neuronal	Peri	77	Cped1	3	0.73348933841632	3.40319712984394	2.79616477213666	0	0.170292385230147	0.560464238802334	255.333333333333	6	FALSE	NA	FALSE	FALSE	TRUE	TRUE	TRUE
Non-Neuronal	Peri	78	Ece1	3	0.729129353947974	2.55315654827211	1.36262287546972	0	0.0955509796421632	0.60600806947691	255.333333333333	6	FALSE	NA	TRUE	FALSE	TRUE	TRUE	FALSE
Non-Neuronal	Peri	79	Lims1	3	0.727482248870463	1.5086760117103	0.656469116597909	0	0.0703307327123818	0.663693054794401	255.333333333333	6	FALSE	NA	FALSE	FALSE	TRUE	TRUE	TRUE
Non-Neuronal	Peri	80	Ddit4l	3	0.727350887955291	4.46066166542384	1.82869278219428	0	0.152065677562031	0.503616321133741	255.333333333333	6	FALSE	NA	TRUE	FALSE	TRUE	TRUE	FALSE
Non-Neuronal	Peri	81	Myh9	3	0.722204105142287	1.89812726515166	1.15328001110367	0	0.0873283634832133	0.633584032663144	255.333333333333	6	FALSE	NA	TRUE	FALSE	TRUE	TRUE	FALSE
Non-Neuronal	Peri	82	Cox4i2	3	0.718908602252407	12.6694403090779	6.90397594280562	0	0.326160686915283	0.494773185377389	255.333333333333	6	FALSE	NA	TRUE	FALSE	TRUE	TRUE	FALSE
Non-Neuronal	Peri	83	Car4	3	0.71847778622593	2.79152373043776	2.68074772055157	0	0.167949713292979	0.519821743906728	255.333333333333	6	FALSE	NA	TRUE	FALSE	TRUE	TRUE	FALSE
Non-Neuronal	Peri	84	Cobll1	3	0.718381302176408	1.45875988307582	0.875571950950368	0	0.0751635159880388	0.62444069148837	255.333333333333	6	FALSE	NA	TRUE	FALSE	TRUE	TRUE	FALSE
Non-Neuronal	Peri	85	Slco3a1	3	0.717636102469852	2.36942813889175	1.15668818477611	0	0.0844063650756483	0.571936960279557	255.333333333333	6	FALSE	NA	TRUE	FALSE	TRUE	TRUE	FALSE
Non-Neuronal	Peri	86	Pip5k1b	3	0.713000005005848	2.18676586801857	1.44555265471985	0	0.109512734188816	0.51307137824205	255.333333333333	6	FALSE	NA	TRUE	FALSE	TRUE	TRUE	FALSE
Non-Neuronal	Peri	87	Lama4	3	0.71262190248798	6.47471025342033	2.82633666987381	0	0.161987329144851	0.481397096926925	255.333333333333	6	FALSE	NA	FALSE	FALSE	TRUE	TRUE	TRUE
Non-Neuronal	Peri	88	Cp	3	0.709791122793485	3.10407002715501	1.87400599492669	0	0.118802774282132	0.539489082253115	255.333333333333	6	FALSE	NA	TRUE	FALSE	TRUE	TRUE	FALSE
Non-Neuronal	Peri	89	Arhgef17	3	0.70257797010166	4.61077763609444	1.98106461875951	0	0.127696045700997	0.486319108138571	255.333333333333	6	FALSE	NA	TRUE	FALSE	TRUE	TRUE	FALSE
Non-Neuronal	Peri	90	Eva1b	3	0.702524142138964	7.36201764420508	3.69293305028021	0	0.196996066824053	0.48028359051024	255.333333333333	6	FALSE	NA	TRUE	FALSE	TRUE	TRUE	FALSE
Non-Neuronal	Peri	91	Heyl	3	0.702448247636649	19.5397775582577	10.3638733826074	0	0.3839066463724	0.429699365849839	255.333333333333	6	FALSE	NA	TRUE	FALSE	TRUE	TRUE	FALSE
Non-Neuronal	Peri	92	Tnfaip1	3	0.700749000743289	3.38975460960643	1.59701826340463	0	0.100217736703302	0.498427222476976	255.333333333333	6	FALSE	NA	TRUE	FALSE	TRUE	TRUE	FALSE
Non-Neuronal	Peri	93	Ptp4a3	3	0.697701878302546	5.44821314691858	3.62891847887297	248.031735090978	0.0811324696735711	0.522528718812873	255.333333333333	6	FALSE	NA	TRUE	FALSE	TRUE	TRUE	FALSE
Non-Neuronal	Peri	94	Slc1a5	3	0.697572713079644	10.7161143630313	5.45861402011738	0	0.199761263562947	0.461413832998425	255.333333333333	6	FALSE	NA	TRUE	FALSE	TRUE	TRUE	FALSE
Non-Neuronal	Peri	95	Aspn	3	0.693118658037759	12.2520747067387	10.1363197864055	0	0.412395872881827	0.458198143032363	255.333333333333	6	FALSE	NA	TRUE	FALSE	TRUE	TRUE	FALSE
Non-Neuronal	Peri	96	Ifitm1	3	0.688664592919202	7.67857166690476	4.37053231911857	0	0.329124954329558	0.393750256307016	255.333333333333	6	FALSE	NA	TRUE	FALSE	TRUE	TRUE	FALSE
Non-Neuronal	Peri	97	S1pr3	3	0.688346094257443	17.7972369990602	5.90449570940917	0	0.285105975171412	0.403306344981167	255.333333333333	6	FALSE	NA	TRUE	FALSE	TRUE	TRUE	FALSE
Non-Neuronal	Peri	98	Col4a1	3	0.687600796229028	2.97528954780656	1.84411051946408	0	0.111797382124054	0.49763450370884	255.333333333333	6	FALSE	NA	TRUE	FALSE	TRUE	TRUE	FALSE
Non-Neuronal	Peri	99	Col4a2	3	0.683243216536399	2.65458108329087	1.64290087918058	0	0.101125598482078	0.488217411106513	255.333333333333	6	FALSE	NA	TRUE	FALSE	TRUE	TRUE	FALSE
Non-Neuronal	Peri	100	Tm4sf1	3	0.681681006435837	3.08854018236282	2.88254637769773	0	0.159272689932878	0.485141820109134	255.333333333333	6	FALSE	NA	TRUE	FALSE	TRUE	TRUE	FALSE
GABAergic	Pvalb	1	Pvalb	7	0.908453670182849	50.2027070196389	10.2914932430844	548.272708534891	0.730663292101786	0.83556155451426	2562.42857142857	7	TRUE	TRUE	TRUE	TRUE	TRUE	TRUE	TRUE
GABAergic	Pvalb	2	Cemip	7	0.898919674689933	10.5207039014513	4.05896928807845	307.282073304036	0.568983711909813	0.887894809580537	2562.42857142857	7	TRUE	TRUE	TRUE	TRUE	TRUE	TRUE	TRUE
GABAergic	Pvalb	3	Esrrg	7	0.893544409168488	5.3838456100334	1.93145545297453	382.100936392734	0.40831734400311	0.939066098962974	2562.42857142857	7	TRUE	TRUE	TRUE	TRUE	TRUE	TRUE	TRUE
GABAergic	Pvalb	4	Dock4	7	0.880597966836107	6.14487017798512	1.8748711584746	628.794529187118	0.406484422129304	0.923557238886129	2562.42857142857	7	TRUE	TRUE	TRUE	TRUE	TRUE	TRUE	TRUE
GABAergic	Pvalb	5	Slit2	7	0.878999135125328	18.3265269672262	8.97411165658422	266.985473075595	0.713977857201622	0.801130714362067	2562.42857142857	7	TRUE	TRUE	TRUE	TRUE	TRUE	TRUE	TRUE
GABAergic	Pvalb	6	Gm13629	7	0.875733527240639	5.59395331755719	3.05946670179737	273.30311788519	0.506187792420958	0.896926999579325	2562.42857142857	7	TRUE	TRUE	TRUE	TRUE	TRUE	TRUE	TRUE
GABAergic	Pvalb	7	Nek7	7	0.868046829888215	7.52622219785271	4.11121397256296	325.881813061998	0.568945848806605	0.843410307049667	2562.42857142857	7	TRUE	TRUE	TRUE	TRUE	TRUE	TRUE	TRUE
GABAergic	Pvalb	8	Phlda1	7	0.849297666642785	7.39357877040943	3.8495503969343	187.823391817506	0.547695571271509	0.79059055973207	2562.42857142857	7	TRUE	TRUE	TRUE	TRUE	TRUE	TRUE	TRUE
GABAergic	Pvalb	9	Plcxd3	7	0.847746320603631	7.87172301349881	4.46770792062523	269.2070780769	0.584902030165199	0.802734279062961	2562.42857142857	7	TRUE	TRUE	TRUE	TRUE	TRUE	TRUE	TRUE
GABAergic	Pvalb	10	Kcnip2	7	0.814126260141124	7.74276181413221	4.13738653268524	193.933798172774	0.572154746107867	0.736770509012331	2562.42857142857	7	TRUE	TRUE	TRUE	TRUE	TRUE	TRUE	TRUE
GABAergic	Pvalb	11	Tac1	7	0.796989365081121	45.272165713576896	20.2327030720535	360.842139325073	0.854317549444848	0.61082942005524	2562.42857142857	7	TRUE	TRUE	TRUE	TRUE	TRUE	TRUE	TRUE
GABAergic	Pvalb	12	St3gal6	7	0.794032454777511	8.93287401597611	6.65269758101095	107.932297611843	0.666176491479081	0.663537086636376	2562.42857142857	7	TRUE	TRUE	TRUE	TRUE	TRUE	TRUE	TRUE
GABAergic	Pvalb	13	Prss23	7	0.786657339110906	18.3111504739572	14.0340065038206	123.156840818285	0.789403924100957	0.598416890014932	2562.42857142857	7	TRUE	TRUE	TRUE	TRUE	TRUE	TRUE	TRUE
GABAergic	Pvalb	14	Inpp5j	7	0.782456894342271	4.70178574374374	3.29833969968564	118.268813839597	0.520406123177024	0.725541411151555	2562.42857142857	7	TRUE	TRUE	TRUE	TRUE	TRUE	TRUE	TRUE
GABAergic	Pvalb	15	Bcan	7	0.777953914228281	7.01536240571374	5.47105852368348	90.2506005000482	0.624201441651082	0.654035432156313	2562.42857142857	7	TRUE	TRUE	TRUE	TRUE	TRUE	TRUE	TRUE
GABAergic	Pvalb	16	Syt2	7	0.777059990343894	26.2217188683271	14.0092512762279	134.704738165106	0.777419706573352	0.582807393076447	2562.42857142857	7	TRUE	TRUE	TRUE	TRUE	TRUE	TRUE	TRUE
GABAergic	Pvalb	17	Tspan9	7	0.764067315119302	6.60860346257501	5.7006543263832	77.9304324449833	0.636609684887891	0.616820728234225	2562.42857142857	7	TRUE	TRUE	TRUE	TRUE	TRUE	TRUE	TRUE
GABAergic	Pvalb	18	Frmpd1	7	0.755285360689145	6.62248392262531	5.25557419888631	83.0901845011396	0.62289920462919	0.600341781580571	2562.42857142857	7	TRUE	TRUE	TRUE	TRUE	TRUE	TRUE	TRUE
GABAergic	Pvalb	19	Myo5b	7	0.74175853693598	10.2709671948721	11.3868133328733	58.967243588692	0.759584584616167	0.52112144160803	2562.42857142857	7	TRUE	TRUE	TRUE	TRUE	TRUE	TRUE	TRUE
GABAergic	Pvalb	20	Myo1e	7	0.741611918182804	22.3014478105244	16.6645615747466	74.6787179140259	0.807876770412025	0.504527591149934	2562.42857142857	7	TRUE	TRUE	TRUE	TRUE	TRUE	TRUE	TRUE
GABAergic	Pvalb	21	Nog	7	0.710101477862315	8.79482001321113	6.82173400340096	41.005961744069	0.66835769561269	0.46351595582957	2562.42857142857	7	TRUE	TRUE	TRUE	TRUE	TRUE	TRUE	TRUE
GABAergic	Pvalb	22	Adamtsl5	7	0.705496762442918	21.2095306040942	25.9975884825412	55.864018135127	0.839844372884254	0.426333950199084	2562.42857142857	7	TRUE	TRUE	TRUE	TRUE	TRUE	TRUE	TRUE
GABAergic	Pvalb	23	Lpl	7	0.700982456174715	20.114880107387	21.365495304956	42.3219195649425	0.849721500883865	0.412147615656645	2562.42857142857	7	TRUE	TRUE	TRUE	TRUE	TRUE	TRUE	TRUE
GABAergic	Pvalb	24	Rgcc	7	0.698756345550027	5.92062035695066	5.16723193623119	49.9028543016645	0.614065892906694	0.471131615962317	2562.42857142857	7	TRUE	TRUE	TRUE	TRUE	TRUE	TRUE	TRUE
GABAergic	Pvalb	25	Lrrc38	7	0.687563958459072	6.56415571522165	7.25368515222892	46.4802308480813	0.679574926946133	0.434927535284654	2562.42857142857	7	TRUE	TRUE	TRUE	TRUE	TRUE	TRUE	TRUE
GABAergic	Pvalb	26	Adssl1	7	0.682486756188323	5.35071835516213	5.20748210356877	45.8635864874694	0.613842733188941	0.436372932931676	2562.42857142857	7	TRUE	TRUE	TRUE	TRUE	TRUE	TRUE	TRUE
GABAergic	Pvalb	27	Adamts15	7	0.647661255610723	8.625821557572	10.0709118477588	28.7950193976319	0.736775118347526	0.327910610038289	2562.42857142857	7	TRUE	TRUE	TRUE	TRUE	TRUE	TRUE	TRUE
GABAergic	Pvalb	28	Gm19410	7	0.621234369890289	8.44966912121035	14.2975871527661	19.3852993916684	0.793952495691894	0.257458633206218	2562.42857142857	7	TRUE	TRUE	TRUE	TRUE	TRUE	TRUE	TRUE
GABAergic	Pvalb	29	Adamts8	7	0.600848011258344	6.91092781855796	9.84073444146877	16.4298317690266	0.746027738409327	0.220192987732469	2562.42857142857	7	TRUE	TRUE	TRUE	TRUE	TRUE	TRUE	TRUE
GABAergic	Pvalb	30	Rasa4	7	0.580649702638753	6.15829407368795	8.53091325962496	15.9382410432265	0.717472581892785	0.180199757090258	2562.42857142857	7	TRUE	TRUE	TRUE	TRUE	TRUE	TRUE	TRUE
GABAergic	Pvalb	31	Gpnmb	7	0.573879162411357	10.1833393878121	23.0761276430554	14.7060790819578	0.863019756367984	0.153724496438522	2562.42857142857	7	TRUE	TRUE	TRUE	TRUE	TRUE	TRUE	TRUE
GABAergic	Pvalb	32	Cntnap4	6	0.871671798881843	5.48062703402073	2.79513465989344	399.706681681455	0.487988364490638	0.892491416318642	2562.42857142857	7	FALSE	TRUE	TRUE	TRUE	TRUE	TRUE	TRUE
GABAergic	Pvalb	33	Rapgef5	6	0.827014421917773	4.80592616827337	2.91820917508253	179.072394341739	0.498194347491043	0.809330293955329	2562.42857142857	7	TRUE	TRUE	TRUE	FALSE	TRUE	TRUE	TRUE
GABAergic	Pvalb	34	Iqgap2	6	0.804867661513763	4.84680569418278	2.73195409351899	236.748720728423	0.483782322461214	0.784317357946909	2562.42857142857	7	TRUE	TRUE	TRUE	TRUE	FALSE	TRUE	TRUE
GABAergic	Pvalb	35	Slc35f3	6	0.780972265648646	4.63629020124497	3.06718452199294	126.263280543939	0.512274694638744	0.715457124286945	2562.42857142857	7	TRUE	TRUE	TRUE	FALSE	TRUE	TRUE	TRUE
GABAergic	Pvalb	36	Kcnab3	6	0.773970066174498	4.8203613697333	3.20663091201483	125.53033439429	0.514879214134428	0.680265400425279	2562.42857142857	7	TRUE	TRUE	TRUE	TRUE	TRUE	TRUE	FALSE
GABAergic	Pvalb	37	Mitf	6	0.77348479728127	5.07821156803082	3.82169649449181	90.1040952901872	0.559232500651504	0.674638384432231	2562.42857142857	7	TRUE	TRUE	TRUE	TRUE	TRUE	FALSE	TRUE
GABAergic	Pvalb	38	Flt3	6	0.763686637074185	4.4896750277115	3.35644109127927	95.402616448127	0.525612850275202	0.684129738216416	2562.42857142857	7	TRUE	TRUE	TRUE	TRUE	TRUE	FALSE	TRUE
GABAergic	Pvalb	39	Tmem132c	6	0.755105872427995	4.68407951537264	3.9159722484187	116.075331925553	0.559163100027235	0.650595511743338	2562.42857142857	7	TRUE	TRUE	TRUE	FALSE	TRUE	TRUE	TRUE
GABAergic	Pvalb	40	Trps1	6	0.74745508093177	5.00951656988312	2.44006196689112	206.653470078908	0.465559805470294	0.69390619605223	2562.42857142857	7	TRUE	TRUE	TRUE	FALSE	TRUE	TRUE	TRUE
GABAergic	Pvalb	41	Nefh	6	0.674861072968177	4.77586998248035	3.70617846386618	47.0818666243687	0.5485508795189	0.455987018372071	2562.42857142857	7	TRUE	TRUE	TRUE	TRUE	TRUE	TRUE	FALSE
GABAergic	Pvalb	42	Mypn	6	0.667197714713421	6.86098811154534	7.09177821804851	35.6729424512098	0.676535317116731	0.383394473951814	2562.42857142857	7	FALSE	TRUE	TRUE	TRUE	TRUE	TRUE	TRUE
GABAergic	Pvalb	43	Bcl2l11	6	0.653129558271488	4.95441775197751	4.51758599498823	30.4716495978274	0.589473576259916	0.372280608602268	2562.42857142857	7	TRUE	TRUE	TRUE	FALSE	TRUE	TRUE	TRUE
GABAergic	Pvalb	44	Nxph2	6	0.640284806563831	6.04945952751456	6.77045018751953	46.2574081151573	0.674034519462882	0.323449302093629	2562.42857142857	7	TRUE	TRUE	TRUE	TRUE	TRUE	TRUE	FALSE
GABAergic	Pvalb	45	Tcap	6	0.628259118258814	11.7141738473302	13.8144350456308	22.1906785010039	0.801135506283924	0.267628263245185	2562.42857142857	7	TRUE	TRUE	TRUE	TRUE	TRUE	TRUE	FALSE
GABAergic	Pvalb	46	Sgpp2	6	0.624249573066017	5.19723062983575	6.15713002142119	27.9382927439358	0.6514812446274	0.293814162470083	2562.42857142857	7	FALSE	TRUE	TRUE	TRUE	TRUE	TRUE	TRUE
GABAergic	Pvalb	47	Acan	6	0.590782594098704	8.60174780854267	36.0612780260208	10.1844277942098	0.920988991488098	0.185286769970029	2562.42857142857	7	TRUE	TRUE	TRUE	FALSE	TRUE	TRUE	TRUE
GABAergic	Pvalb	48	Sphk1	6	0.569590828090911	6.3995761315097	17.6493003930713	8.52940299188883	0.842124536191668	0.145105950794616	2562.42857142857	7	TRUE	TRUE	TRUE	TRUE	TRUE	FALSE	TRUE
GABAergic	Pvalb	49	Tmem108	5	0.81899664024935	4.87431075205693	2.02188273259488	330.800219399088	0.420810598113063	0.869058749193602	2562.42857142857	7	FALSE	TRUE	TRUE	TRUE	TRUE	FALSE	TRUE
GABAergic	Pvalb	50	Man1c1	5	0.811226964243124	4.89073192585411	2.92970941526648	168.978122523099	0.502348399035517	0.762707741581015	2562.42857142857	7	TRUE	TRUE	TRUE	FALSE	TRUE	TRUE	FALSE
GABAergic	Pvalb	51	Cox6a2	5	0.744125164300727	5.0168537569993	4.20290746211549	104.918669570976	0.569020401776701	0.595228285935037	2562.42857142857	7	TRUE	FALSE	TRUE	TRUE	TRUE	TRUE	FALSE
GABAergic	Pvalb	52	Oprd1	5	0.731437169694774	4.89439074691163	4.48039761981181	75.57573392318	0.58428275423542	0.583469512413783	2562.42857142857	7	TRUE	TRUE	TRUE	FALSE	TRUE	TRUE	FALSE
GABAergic	Pvalb	53	Ahr	5	0.703131733985529	4.10784428288837	3.7643714144211202	59.5789540304712	0.549479988255836	0.536378826978986	2562.42857142857	7	FALSE	TRUE	TRUE	FALSE	TRUE	TRUE	TRUE
GABAergic	Pvalb	54	1190002N15Rik	5	0.700349576457828	4.99011875908445	4.11189459418691	58.2225814732237	0.569555753080565	0.495812658282715	2562.42857142857	7	TRUE	TRUE	TRUE	FALSE	TRUE	TRUE	FALSE
GABAergic	Pvalb	55	Il1rapl2	5	0.662313147127788	5.60877506990979	2.5223554093643	463.201491228913	0.469341996415466	0.528602891470005	2562.42857142857	7	TRUE	TRUE	FALSE	FALSE	TRUE	TRUE	TRUE
GABAergic	Pvalb	56	Fam43a	5	0.652236507395159	4.61018891736572	5.33161953182363	24.8999708057663	0.62573920360651	0.356946095909051	2562.42857142857	7	TRUE	TRUE	TRUE	FALSE	TRUE	TRUE	FALSE
GABAergic	Pvalb	57	Npnt	5	0.648342019417223	5.23036449501004	5.45353688545397	33.9566228968303	0.629971303897533	0.350732445694452	2562.42857142857	7	TRUE	TRUE	TRUE	FALSE	TRUE	TRUE	FALSE
GABAergic	Pvalb	58	Cartpt	5	0.641495143778282	4.98358858386256	6.35065017336567	32.4741780479737	0.664749318463731	0.323533105368612	2562.42857142857	7	TRUE	TRUE	TRUE	FALSE	TRUE	TRUE	FALSE
GABAergic	Pvalb	59	Fras1	5	0.620331816759553	5.3881060944506904	6.25138729495062	30.0108842951108	0.653044587994633	0.284255692679202	2562.42857142857	7	FALSE	TRUE	TRUE	FALSE	TRUE	TRUE	TRUE
GABAergic	Pvalb	60	Dhrs3	5	0.619508386971203	5.86542758991987	6.59700767237733	18.2546181918387	0.671322221487548	0.271124991487498	2562.42857142857	7	TRUE	TRUE	TRUE	TRUE	FALSE	TRUE	FALSE
GABAergic	Pvalb	61	Gm26633	5	0.607936144041803	9.06645049233594	27.7884704260599	9.91872434207409	0.928895839060804	0.220955868173051	2562.42857142857	7	FALSE	FALSE	TRUE	TRUE	TRUE	TRUE	TRUE
GABAergic	Pvalb	62	Tll1	5	0.602017086301538	4.1904567989415	4.60290460991747	31.7353837077792	0.594538343902882	0.262507934225358	2562.42857142857	7	FALSE	TRUE	TRUE	TRUE	TRUE	FALSE	TRUE
GABAergic	Pvalb	63	Fzd6	5	0.559204927963761	5.00691971072649	7.78457650918005	10.7556106426999	0.699851924213645	0.136051536586834	2562.42857142857	7	TRUE	FALSE	TRUE	TRUE	TRUE	FALSE	TRUE
GABAergic	Pvalb	64	Agmat	5	0.556458688272914	5.28268420822041	10.1321536400166	8.94599502902295	0.755463241847045	0.123198583201057	2562.42857142857	7	TRUE	FALSE	TRUE	FALSE	TRUE	TRUE	TRUE
GABAergic	Pvalb	65	Kcng4	5	0.556319973886713	8.45785197223615	19.5103382188908	10.0317320705484	0.836674131452686	0.117755372947112	2562.42857142857	7	TRUE	TRUE	TRUE	FALSE	TRUE	TRUE	FALSE
GABAergic	Pvalb	66	Myof	5	0.549425494273005	3.68566426259415	5.23577239926629	7.47920782589412	0.626644530027519	0.117453874900134	2562.42857142857	7	FALSE	TRUE	TRUE	FALSE	TRUE	TRUE	TRUE
GABAergic	Pvalb	67	Fam135b	4	0.840143259542907	3.76133372712064	2.23695025572978	334.684653824822	0.440664299032842	0.895027853509742	2562.42857142857	7	TRUE	TRUE	TRUE	FALSE	FALSE	TRUE	FALSE
GABAergic	Pvalb	68	Rnd2	4	0.748204729510432	3.98047562576499	2.49188448603883	94.4147374010877	0.466568530326784	0.619777475133444	2562.42857142857	7	TRUE	TRUE	TRUE	FALSE	FALSE	TRUE	FALSE
GABAergic	Pvalb	69	Etv6	4	0.733820678996521	4.09570842217047	2.77319784881225	108.180888439333	0.489952409666828	0.647456822605057	2562.42857142857	7	FALSE	TRUE	TRUE	FALSE	TRUE	FALSE	TRUE
GABAergic	Pvalb	70	Sox5os4	4	0.697439670822362	3.94308920272075	3.90228377880877	0	NA	0.467087441198124	2562.42857142857	7	FALSE	FALSE	TRUE	TRUE	TRUE	FALSE	TRUE
GABAergic	Pvalb	71	Gpr83	4	0.681406509296352	4.73556719083291	3.54056861224579	80.7313511751643	0.535543194160047	0.47698118537631	2562.42857142857	7	TRUE	TRUE	TRUE	FALSE	FALSE	TRUE	FALSE
GABAergic	Pvalb	72	Nefl	4	0.670137885229874	3.01571016216419	2.66464592392004	53.9029250855692	0.471109708225906	0.47906155891336	2562.42857142857	7	TRUE	TRUE	TRUE	FALSE	FALSE	TRUE	FALSE
GABAergic	Pvalb	73	Relt	4	0.648298608642656	3.53190451032641	3.55379718214253	33.7889424144929	0.536523727493075	0.391329548693188	2562.42857142857	7	TRUE	TRUE	TRUE	FALSE	FALSE	TRUE	FALSE
GABAergic	Pvalb	74	Sfmbt2	4	0.645189995424794	4.17914008824476	4.25050965465391	40.4365256059595	0.576109937133809	0.377749334371485	2562.42857142857	7	TRUE	FALSE	TRUE	FALSE	TRUE	TRUE	FALSE
GABAergic	Pvalb	75	Rbm20	4	0.632688204885066	3.6834353459278	3.70811585996817	33.7654162636412	0.550926538336641	0.364900543051723	2562.42857142857	7	FALSE	TRUE	FALSE	TRUE	TRUE	FALSE	TRUE
GABAergic	Pvalb	76	Cckbr	4	0.62388794869114	3.94339902024473	4.5551266034187	24.8168875881133	0.588268166865114	0.301836073467669	2562.42857142857	7	TRUE	FALSE	TRUE	FALSE	TRUE	TRUE	FALSE
GABAergic	Pvalb	77	Aff1	4	0.598368592962917	3.53098142681712	4.42769594413957	18.248342190516	0.585688777898076	0.25884445981214	2562.42857142857	7	FALSE	TRUE	FALSE	TRUE	TRUE	FALSE	TRUE
GABAergic	Pvalb	78	Adm	4	0.59709849673497	4.57540724235477	6.76902235617396	19.1018312469865	0.665687880615243	0.233156111085733	2562.42857142857	7	TRUE	TRUE	FALSE	TRUE	TRUE	FALSE	FALSE
GABAergic	Pvalb	79	BC030867	4	0.575183293134583	4.35818528573537	5.47242751583941	11.3490162724908	0.633606831143823	0.177069402246989	2562.42857142857	7	TRUE	TRUE	TRUE	FALSE	FALSE	FALSE	TRUE
GABAergic	Pvalb	80	Ch25h	4	0.561477049977655	4.08456950956087	6.55467633656201	7.68970787413437	0.688544517161111	0.143330286153399	2562.42857142857	7	TRUE	TRUE	TRUE	FALSE	FALSE	TRUE	FALSE
GABAergic	Pvalb	81	C230035I16Rik	4	0.559277514338272	4.52620747258336	9.70241698457149	7.30998092877052	0.738399897675117	0.130947025448882	2562.42857142857	7	FALSE	TRUE	FALSE	TRUE	TRUE	FALSE	TRUE
GABAergic	Pvalb	82	Adamts1	4	0.551103198547606	4.11929094337684	6.98324018530233	8.33392123070892	0.685663504784491	0.118425422362348	2562.42857142857	7	FALSE	TRUE	TRUE	FALSE	FALSE	TRUE	TRUE
GABAergic	Pvalb	83	Gm3985	4	0.54109237529654	5.68082177871286	26.0252722549827	4.62656885591561	0.906784144348285	0.0843891478931456	2562.42857142857	7	FALSE	FALSE	TRUE	FALSE	TRUE	TRUE	TRUE
GABAergic	Pvalb	84	Gabrd	3	0.807332242542297	3.92899313290347	2.82511445042638	222.103006339162	0.486693028430805	0.817568393681133	2562.42857142857	7	TRUE	FALSE	TRUE	FALSE	TRUE	FALSE	FALSE
GABAergic	Pvalb	85	Eya4	3	0.714653302701405	4.5184671509224	3.52243098974562	147.247392097974	0.533716753390795	0.565419213829789	2562.42857142857	7	TRUE	FALSE	TRUE	FALSE	FALSE	TRUE	FALSE
GABAergic	Pvalb	86	Hapln4	3	0.701285591232559	3.62655033681902	2.80683365352033	67.9362849679503	0.489504351269533	0.540512788011663	2562.42857142857	7	TRUE	TRUE	TRUE	FALSE	FALSE	FALSE	FALSE
GABAergic	Pvalb	87	Pla2g3	3	0.700266311197609	2.68315570528341	2.38395339675632	55.4608661186003	0.455076207475729	0.579355714523964	2562.42857142857	7	FALSE	FALSE	FALSE	TRUE	TRUE	FALSE	TRUE
GABAergic	Pvalb	88	Mybpc1	3	0.686679503996671	4.14329005408493	8.1220565170712	55.0916665105073	0.701162502469852	0.430887954117813	2562.42857142857	7	TRUE	TRUE	FALSE	FALSE	TRUE	FALSE	FALSE
GABAergic	Pvalb	89	Slit3	3	0.672671142042817	4.1136782148616	3.64275055662819	63.529160360856	0.548436338389594	0.473323801448577	2562.42857142857	7	FALSE	TRUE	FALSE	FALSE	TRUE	FALSE	TRUE
GABAergic	Pvalb	90	Lhfp	3	0.672337556528238	3.6449460319034	3.37836525387576	62.259390792119	0.527741017879435	0.476132888252692	2562.42857142857	7	TRUE	TRUE	FALSE	FALSE	FALSE	TRUE	FALSE
GABAergic	Pvalb	91	Casz1	3	0.663520210067993	3.88633064713227	3.65985269139842	36.8090641673618	0.539338960632767	0.427052345370473	2562.42857142857	7	TRUE	FALSE	TRUE	FALSE	FALSE	TRUE	FALSE
GABAergic	Pvalb	92	Gng5	3	0.647128198160807	3.5690837017165	3.61755962104206	15.4478875939918	0.537351251953847	0.35983269987759	2562.42857142857	7	TRUE	FALSE	TRUE	FALSE	FALSE	TRUE	FALSE
GABAergic	Pvalb	93	Mme	3	0.632422380089491	3.45812110164882	3.92230402393198	36.756707122547	0.55865732376929	0.350754867954311	2562.42857142857	7	FALSE	TRUE	TRUE	FALSE	FALSE	TRUE	FALSE
GABAergic	Pvalb	94	Tgfbr2	3	0.622384234189493	3.66733699692758	4.76529031409386	27.6177662864003	0.605257391635821	0.319785378952363	2562.42857142857	7	TRUE	FALSE	TRUE	TRUE	FALSE	FALSE	FALSE
GABAergic	Pvalb	95	Spsb4	3	0.618688893444839	4.22683163939817	5.07060838859162	21.7022127317608	0.613619562547942	0.288225223497559	2562.42857142857	7	TRUE	FALSE	TRUE	FALSE	FALSE	TRUE	FALSE
GABAergic	Pvalb	96	Hhatl	3	0.590879549514814	3.97936340437857	5.85719729364546	14.7262902296147	0.649231076563013	0.217873466796356	2562.42857142857	7	TRUE	TRUE	FALSE	TRUE	FALSE	FALSE	FALSE
GABAergic	Pvalb	97	Impa2	3	0.584008449178814	3.87715735051595	5.00512122264933	14.8816019596225	0.614581026609106	0.21113927852094	2562.42857142857	7	TRUE	TRUE	FALSE	TRUE	FALSE	FALSE	FALSE
GABAergic	Pvalb	98	Ppfibp1	3	0.5760884120562	3.50162263360648	4.44373494674012	13.6469270737667	0.583527458032222	0.186930156373317	2562.42857142857	7	TRUE	FALSE	TRUE	FALSE	FALSE	TRUE	FALSE
GABAergic	Pvalb	99	Tmem74	3	0.566765666139445	3.39888513373911	3.99297241580965	9.34430567669955	0.566967376615412	0.171987227082165	2562.42857142857	7	TRUE	TRUE	FALSE	FALSE	FALSE	TRUE	FALSE
GABAergic	Pvalb	100	Ostn	3	0.55771150255152	6.16248726701839	16.0479295408042	7.4861740642835	0.859337897806204	0.117762144118136	2562.42857142857	7	TRUE	FALSE	TRUE	FALSE	FALSE	TRUE	FALSE
Non-Neuronal	SMC	1	Mylk	4	0.984436179279405	40.2349365195305	12.2427248739999	1111.72341959701	0.17615760306261	1	11	5	TRUE	NA	TRUE	NA	TRUE	TRUE	FALSE
Non-Neuronal	SMC	2	Pde3a	4	0.972357092707271	47.2961666293629	10.0436074558028	1042.21867927382	0.198085168281531	0.974089068825911	11	5	TRUE	NA	TRUE	NA	TRUE	TRUE	FALSE
Non-Neuronal	SMC	3	Filip1l	4	0.965837159775356	33.7225791098714	7.72792736299315	1330.10967154077	0.166089395975519	0.968421052631579	11	5	TRUE	NA	TRUE	NA	TRUE	TRUE	FALSE
Non-Neuronal	SMC	4	Acta2	4	0.899282777120956	256.239561768866	25.6589060910882	0	0.449859225741579	0.8	11	5	TRUE	NA	TRUE	NA	TRUE	TRUE	FALSE
Non-Neuronal	SMC	5	Myh11	4	0.887758481387433	105.871930258391	33.5277074882983	0	0.370982519590115	0.778947368421053	11	5	TRUE	NA	TRUE	NA	TRUE	TRUE	FALSE
Non-Neuronal	SMC	6	Crip1	4	0.867082397609918	20.3977637841175	4.14433991522061	0	0.15094003500982	0.747368421052632	11	5	TRUE	NA	TRUE	NA	TRUE	TRUE	FALSE
Non-Neuronal	SMC	7	Myl9	4	0.863725058353034	10.5361088636695	3.49134453745473	0	0.157394788778415	0.747368421052632	11	5	TRUE	NA	TRUE	NA	TRUE	TRUE	FALSE
Non-Neuronal	SMC	8	Tpm1	4	0.849908053977791	4.50387023618047	0.753608186767533	0	0.0892680010327069	0.762280701754386	11	5	TRUE	NA	TRUE	NA	TRUE	TRUE	FALSE
Non-Neuronal	SMC	9	Tagln	4	0.819995401321843	84.1437691623138	18.7322480970846	0	0.380555555555556	0.643738191632929	11	5	TRUE	NA	TRUE	NA	TRUE	TRUE	FALSE
Non-Neuronal	SMC	10	Flna	4	0.810829001873175	8.82426475791637	2.45044999727271	0	0.161592289586909	0.663508771929824	11	5	TRUE	NA	TRUE	NA	TRUE	TRUE	FALSE
Non-Neuronal	SMC	11	Tpm2	4	0.787319325043937	38.5839752561172	11.9239364709823	0	0.354137392661983	0.580350877192982	11	5	TRUE	NA	TRUE	NA	TRUE	TRUE	FALSE
Non-Neuronal	SMC	12	Notch3	3	0.945486302972291	19.6034106466031	12.3603468520335	846.170763775229	0.162855241013232	0.978947368421052	11	5	FALSE	NA	TRUE	NA	TRUE	TRUE	FALSE
Non-Neuronal	SMC	13	Rbpms	3	0.943295108940937	13.2594294021047	7.00300667311834	1239.00171678469	0.128277352693295	0.989473684210526	11	5	FALSE	NA	TRUE	NA	TRUE	TRUE	FALSE
Non-Neuronal	SMC	14	Cap2	3	0.942611173233749	14.9554055768071	3.73546318818349	791.744545744494	0.145908339423101	0.92331983805668	11	5	FALSE	NA	TRUE	NA	TRUE	TRUE	FALSE
Non-Neuronal	SMC	15	Prkg1	3	0.937584571523484	18.7937185433897	4.33962549139624	2722.60743675904	0.183427043936372	0.892307692307692	11	5	FALSE	NA	TRUE	NA	TRUE	TRUE	FALSE
Non-Neuronal	SMC	16	Igfbp7	3	0.936568124112454	5.95505712595389	6.36084656253106	1444.06168621666	0.111090079546712	0.978947368421052	11	5	FALSE	NA	TRUE	NA	TRUE	TRUE	FALSE
Non-Neuronal	SMC	17	Fry	3	0.936201408785588	6.0149130801846	1.81848770084638	1653.75121879352	0.0995615421806493	1	11	5	FALSE	NA	TRUE	NA	TRUE	TRUE	FALSE
Non-Neuronal	SMC	18	Ntn4	3	0.933297884595748	38.7398454508056	13.4829716632405	658.114313307736	0.21337649463399	0.901214574898785	11	5	FALSE	NA	TRUE	NA	TRUE	TRUE	FALSE
Non-Neuronal	SMC	19	Wtip	3	0.926401070573869	33.1402598565494	12.3262703508762	663.124199547842	0.206643236138203	0.90251012145749	11	5	FALSE	NA	TRUE	NA	TRUE	TRUE	FALSE
Non-Neuronal	SMC	20	Ebf1	3	0.922042395022264	10.9985022291409	7.07957939486539	1646.34111543948	0.159398779248307	0.923076923076923	11	5	FALSE	NA	TRUE	NA	TRUE	TRUE	FALSE
Non-Neuronal	SMC	21	Dgkb	3	0.921201248864776	5.63657323966281	1.82000210738065	2729.86575049739	0.131276231458349	0.974089068825911	11	5	FALSE	NA	TRUE	NA	TRUE	TRUE	FALSE
Non-Neuronal	SMC	22	Plce1	3	0.910388132414017	10.2498141016332	4.98334887471688	912.019786518298	0.140680046470687	0.901794871794872	11	5	FALSE	NA	TRUE	NA	TRUE	TRUE	FALSE
Non-Neuronal	SMC	23	Dlc1	3	0.906338065110605	7.18646519308456	2.60524552069479	2147.26857222357	0.101122456751241	0.94331983805668	11	5	FALSE	NA	TRUE	NA	TRUE	TRUE	FALSE
Non-Neuronal	SMC	24	Rgs5	3	0.906242327327415	9.83340056396899	9.59462212734554	1903.86756625569	0.149819049397147	0.931754385964912	11	5	FALSE	NA	TRUE	NA	TRUE	TRUE	FALSE
Non-Neuronal	SMC	25	Cacnb2	3	0.905053013523982	9.87725614747576	5.49603594827232	835.050526083541	0.16660929210061	0.855870445344129	11	5	FALSE	NA	TRUE	NA	TRUE	TRUE	FALSE
Non-Neuronal	SMC	26	Ano1	3	0.904938079129943	31.5137807402402	24.8675064511952	851.380852987227	0.256651937300811	0.845371120107962	11	5	FALSE	NA	TRUE	NA	TRUE	TRUE	FALSE
Non-Neuronal	SMC	27	Utrn	3	0.893434668250604	5.28355893928174	2.14346117573772	1850.67203501515	0.081381900436296	0.969473684210526	11	5	FALSE	NA	TRUE	NA	TRUE	TRUE	FALSE
Non-Neuronal	SMC	28	Cacna1c	3	0.890764472337898	9.30649044065546	3.85455311536415	752.019773231757	0.116657302817475	0.826153846153846	11	5	FALSE	NA	TRUE	NA	TRUE	TRUE	FALSE
Non-Neuronal	SMC	29	Rasl12	3	0.888672671761002	34.5663464923839	13.3653035082594	547.902282993419	0.181927076846432	0.808110661268556	11	5	FALSE	NA	TRUE	NA	TRUE	TRUE	FALSE
Non-Neuronal	SMC	30	Aspn	3	0.887539539557484	27.071190831981	27.027410635892	497.302394454752	0.277069679862705	0.804777327935223	11	5	FALSE	NA	TRUE	NA	TRUE	TRUE	FALSE
Non-Neuronal	SMC	31	Pip5k1b	3	0.88342460819877	18.102143370497	5.7673639815758	569.06750397794406	0.166425992502234	0.825114709851552	11	5	FALSE	NA	TRUE	NA	TRUE	TRUE	FALSE
Non-Neuronal	SMC	32	Pde1a	3	0.882460779239476	13.9678393729933	4.51284633341328	726.680676442862	0.148375189360743	0.827867746288799	11	5	FALSE	NA	TRUE	NA	TRUE	TRUE	FALSE
Non-Neuronal	SMC	33	Inpp4b	3	0.879370819999686	5.13172214999354	4.28456346689501	903.876305625023	0.134286091147909	0.94689608636977	11	5	FALSE	NA	TRUE	NA	TRUE	TRUE	FALSE
Non-Neuronal	SMC	34	Nr2f2	3	0.870119764318797	10.2931140272202	10.4799642172665	447.909446993115	0.14099407473772	0.87970310391363	11	5	FALSE	NA	TRUE	NA	TRUE	TRUE	FALSE
Non-Neuronal	SMC	35	Gucy1a2	3	0.868500087539065	8.08690247507981	4.83977548185484	475.335392216733	0.142541118222244	0.850458839406208	11	5	FALSE	NA	TRUE	NA	TRUE	TRUE	FALSE
Non-Neuronal	SMC	36	Rbms3	3	0.865476744247662	5.0339722452378	3.67718856584069	530.201212113977	0.11042173449601	0.882024291497976	11	5	FALSE	NA	TRUE	NA	TRUE	TRUE	FALSE
Non-Neuronal	SMC	37	Lpp	3	0.864714140035454	4.08603701746279	2.22418791600258	637.11311107844	0.0960984653047523	0.877165991902834	11	5	FALSE	NA	TRUE	NA	TRUE	TRUE	FALSE
Non-Neuronal	SMC	38	Sntb1	3	0.863785619336303	17.0622086622368	10.2474004499546	487.884769308526	0.171685650128659	0.772010796221323	11	5	FALSE	NA	TRUE	NA	TRUE	TRUE	FALSE
Non-Neuronal	SMC	39	Dmd	3	0.862753273568754	4.4108120767757	1.59637319229725	2244.33312940497	0.0899470030111372	0.978947368421052	11	5	FALSE	NA	TRUE	NA	TRUE	TRUE	FALSE
Non-Neuronal	SMC	40	Arhgap6	3	0.862354024992683	17.2696860147275	8.63097790928067	564.669536680824	0.134976564653984	0.780485829959514	11	5	FALSE	NA	TRUE	NA	TRUE	TRUE	FALSE
Non-Neuronal	SMC	41	Tns1	3	0.860482944552052	6.14885515715291	3.61652659623607	556.139780271251	0.100882745738124	0.876599190283401	11	5	FALSE	NA	TRUE	NA	TRUE	TRUE	FALSE
Non-Neuronal	SMC	42	Slc38a11	3	0.855623787474986	8.0521559482781	5.88152036080001	0	0.226164313673748	0.778947368421053	11	5	FALSE	NA	TRUE	NA	TRUE	TRUE	FALSE
Non-Neuronal	SMC	43	Syne2	3	0.852979716720795	9.31335009145712	4.81865097147563	477.621140789673	0.135269153487166	0.793778677462888	11	5	FALSE	NA	TRUE	NA	TRUE	TRUE	FALSE
Non-Neuronal	SMC	44	Itga1	3	0.85257792716474	7.016989259786	6.6961210624777	549.166619942505	0.112576719214731	0.846882591093117	11	5	FALSE	NA	TRUE	NA	TRUE	TRUE	FALSE
Non-Neuronal	SMC	45	Nudt4	3	0.847684646807702	6.51959861819125	3.15216028376743	526.59079701023	0.140424639229257	0.818070175438596	11	5	TRUE	NA	TRUE	NA	FALSE	TRUE	FALSE
Non-Neuronal	SMC	46	Arhgap10	3	0.846663120039691	14.0987082492583	7.04487301147442	355.542099227574	0.134375167961939	0.758394062078273	11	5	FALSE	NA	TRUE	NA	TRUE	TRUE	FALSE
Non-Neuronal	SMC	47	Limd1	3	0.843859053424249	6.4562564619275	3.442863753434	503.597704310989	0.113724248573606	0.816302294197031	11	5	FALSE	NA	TRUE	NA	TRUE	TRUE	FALSE
Non-Neuronal	SMC	48	Bcam	3	0.841906786659799	14.5280045148044	10.5107237312939	340.921160319799	0.162939984065391	0.743684210526316	11	5	TRUE	NA	TRUE	NA	FALSE	TRUE	FALSE
Non-Neuronal	SMC	49	Sox5	3	0.836035807044552	4.6558237388367	2.52105850783629	755.311471549589	0.150259981634014	0.836923076923077	11	5	FALSE	NA	TRUE	NA	TRUE	TRUE	FALSE
Non-Neuronal	SMC	50	Gjc1	3	0.835560157686791	12.8437649240276	9.2226141084672	528.10209585564	0.148442095317898	0.770634278002699	11	5	FALSE	NA	TRUE	NA	TRUE	TRUE	FALSE
Non-Neuronal	SMC	51	Cald1	3	0.832168557701295	2.71558616544996	0.829710836712364	0	0.096441399992383	0.778947368421053	11	5	FALSE	NA	TRUE	NA	TRUE	TRUE	FALSE
Non-Neuronal	SMC	52	Phldb2	3	0.831984591283031	10.0536686116675	4.77565278437692	712.232891786511	0.102197737575439	0.778394062078273	11	5	FALSE	NA	TRUE	NA	TRUE	TRUE	FALSE
Non-Neuronal	SMC	53	Ednra	3	0.827605590961572	12.1464118606717	8.4259409329907	383.873566323411	0.146737606855351	0.731673414304993	11	5	FALSE	NA	TRUE	NA	TRUE	TRUE	FALSE
Non-Neuronal	SMC	54	Ctnna3	3	0.820815391320457	8.36046092755088	5.80324421480421	874.8164319776	0.21066594228896	0.820242914979757	11	5	FALSE	NA	TRUE	NA	TRUE	TRUE	FALSE
Non-Neuronal	SMC	55	Tbx3os1	3	0.819783341309844	10.7724745476159	15.2457254273823	271.558034082613	0.182915775581373	0.692537112010796	11	5	FALSE	NA	TRUE	NA	TRUE	TRUE	FALSE
Non-Neuronal	SMC	56	Rock1	3	0.817800466485358	3.31658227088786	1.78857769808088	617.031449276705	0.0853210564475065	0.897651821862348	11	5	FALSE	NA	TRUE	NA	TRUE	TRUE	FALSE
Non-Neuronal	SMC	57	Cabp1	3	0.817765339300649	12.2068971392267	5.80900968059843	332.02508583472	0.146385946175337	0.72195681511471	11	5	FALSE	NA	TRUE	NA	TRUE	TRUE	FALSE
Non-Neuronal	SMC	58	Itpr1	3	0.817408287807462	4.95580532664305	3.11348482392121	416.293097599354	0.106173993774977	0.829635627530364	11	5	FALSE	NA	TRUE	NA	TRUE	TRUE	FALSE
Non-Neuronal	SMC	59	Slit3	3	0.808241479926472	16.44331954616	18.1892320404194	180.563796198673	0.231916364710832	0.668609986504723	11	5	FALSE	NA	TRUE	NA	TRUE	TRUE	FALSE
Non-Neuronal	SMC	60	Map3k7cl	3	0.802293212231284	49.8693422922873	57.8222447649515	0	0.423333333333333	0.606828609986505	11	5	FALSE	NA	TRUE	NA	TRUE	TRUE	FALSE
Non-Neuronal	SMC	61	Rgs4	3	0.796769175745505	2.70257289725223	1.2993833285047	0	0.114462789844791	0.71578947368421	11	5	FALSE	NA	TRUE	NA	TRUE	TRUE	FALSE
Non-Neuronal	SMC	62	Cacna2d1	3	0.795289592092356	4.78254828647021	2.52742747091706	362.556930139331	0.109487179974204	0.733522267206478	11	5	FALSE	NA	TRUE	NA	TRUE	TRUE	FALSE
Non-Neuronal	SMC	63	Pcp4l1	3	0.79382852907636	3.74212045564413	2.0815329288392	0	0.12797556667397	0.649878542510121	11	5	FALSE	NA	TRUE	NA	TRUE	TRUE	FALSE
Non-Neuronal	SMC	64	Myl6	3	0.791626677548834	2.0998925129859	0.56794542557608	0	0.0725271690917051	0.699122807017544	11	5	TRUE	NA	TRUE	NA	FALSE	TRUE	FALSE
Non-Neuronal	SMC	65	Pde5a	3	0.786814654462208	7.58121124170842	3.40064148222282	0	0.174627390059023	0.629635627530364	11	5	FALSE	NA	TRUE	NA	TRUE	TRUE	FALSE
Non-Neuronal	SMC	66	Lmod1	3	0.785339938915609	25.977232574054	7.27051806820095	0	0.265716852591326	0.581160593792173	11	5	FALSE	NA	TRUE	NA	TRUE	TRUE	FALSE
Non-Neuronal	SMC	67	Actn1	3	0.779242133852277	5.42382573742177	1.93521672419517	0	0.162757880443367	0.608353576248313	11	5	FALSE	NA	TRUE	NA	TRUE	TRUE	FALSE
Non-Neuronal	SMC	68	Mrvi1	3	0.777120609415654	11.960562639641	6.86554808743218	0	0.27095131326073	0.57863697705803	11	5	FALSE	NA	TRUE	NA	TRUE	TRUE	FALSE
Non-Neuronal	SMC	69	Rgs7bp	3	0.770214434131444	1.80817733779366	0.797538028989236	0	0.150586067734488	0.671740890688259	11	5	FALSE	NA	TRUE	NA	TRUE	TRUE	FALSE
Non-Neuronal	SMC	70	Ppp1r12b	3	0.768417457276964	2.01438725578469	0.596579665988697	0	0.108704558391964	0.680971659919028	11	5	FALSE	NA	TRUE	NA	TRUE	TRUE	FALSE
Non-Neuronal	SMC	71	Crim1	3	0.76733391497842	3.03014455196448	0.843695493940663	0	0.122706841726058	0.654493927125506	11	5	FALSE	NA	TRUE	NA	TRUE	TRUE	FALSE
Non-Neuronal	SMC	72	Sorbs2	3	0.765200926623654	1.90312272538151	0.769072774685223	0	0.110526313806475	0.680161943319838	11	5	FALSE	NA	TRUE	NA	TRUE	TRUE	FALSE
Non-Neuronal	SMC	73	Rbpms2	3	0.763968145487962	10.6264452531463	4.7489976484786	0	0.241897418353115	0.553198380566802	11	5	FALSE	NA	TRUE	NA	TRUE	TRUE	FALSE
Non-Neuronal	SMC	74	Rhoj	3	0.759987296149761	2.360331331843	1.25134277669888	0	0.123469020602117	0.643738191632929	11	5	FALSE	NA	TRUE	NA	TRUE	TRUE	FALSE
Non-Neuronal	SMC	75	Lbh	3	0.757993194155808	2.87941603394217	1.27296415939207	0	0.146578999826615	0.599109311740891	11	5	FALSE	NA	TRUE	NA	TRUE	TRUE	FALSE
Non-Neuronal	SMC	76	Ackr3	3	0.756150172472915	5.2962362614047	2.20494165142383	0	0.159829742283969	0.577827260458839	11	5	FALSE	NA	TRUE	NA	TRUE	TRUE	FALSE
Non-Neuronal	SMC	77	Vim	3	0.755911128687445	3.88208431178875	1.91457264675355	0	0.126224355280107	0.593211875843455	11	5	FALSE	NA	TRUE	NA	TRUE	TRUE	FALSE
Non-Neuronal	SMC	78	Pdlim3	3	0.750428610641719	37.3280539973349	42.5471305958026	0	0.533071895424837	0.507813765182186	11	5	FALSE	NA	TRUE	NA	TRUE	TRUE	FALSE
Non-Neuronal	SMC	79	Des	3	0.744736024539066	14.1536592780623	8.87432897345437	0	0.253104345563362	0.536531713900135	11	5	FALSE	NA	TRUE	NA	TRUE	TRUE	FALSE
Non-Neuronal	SMC	80	Filip1	3	0.743930937967743	8.25500031719652	2.645973236486	0	0.165449026232677	0.52885290148448	11	5	FALSE	NA	TRUE	NA	TRUE	TRUE	FALSE
Non-Neuronal	SMC	81	Actn4	3	0.741906186745136	1.38687575872846	0.579738566602324	0	0.0927716078885347	0.691983805668016	11	5	FALSE	NA	TRUE	NA	TRUE	TRUE	FALSE
Non-Neuronal	SMC	82	Itgb1	3	0.74152869169932	1.58959580968267	0.561214209610655	0	0.0786039436225681	0.670458839406208	11	5	FALSE	NA	TRUE	NA	TRUE	TRUE	FALSE
Non-Neuronal	SMC	83	Mcam	3	0.738596812188227	2.99598866574094	1.37435391000403	0	0.139069618001767	0.561390013495277	11	5	FALSE	NA	TRUE	NA	TRUE	TRUE	FALSE
Non-Neuronal	SMC	84	Ndufa4l2	3	0.734381465229299	2.70715107158925	3.59684186360013	0	0.168043775847609	0.597543859649123	11	5	FALSE	NA	TRUE	NA	TRUE	TRUE	FALSE
Non-Neuronal	SMC	85	Dstn	3	0.731344981037465	2.12039924062427	0.638980929844359	0	0.0812938854951434	0.579298245614035	11	5	TRUE	NA	TRUE	NA	FALSE	TRUE	FALSE
Non-Neuronal	SMC	86	Zc2hc1a	3	0.727589504969415	2.98133370418093	1.33087053147263	0	0.155139767663923	0.543198380566802	11	5	FALSE	NA	TRUE	NA	TRUE	TRUE	FALSE
Non-Neuronal	SMC	87	4930523C07Rik	3	0.726311696163699	4.49300666390016	2.6330476622991	0	0.121288876956755	0.566005398110661	11	5	FALSE	NA	TRUE	NA	TRUE	TRUE	FALSE
Non-Neuronal	SMC	88	Cd200	3	0.716760929214937	2.61049999341191	1.41657855547878	0	0.113512340623703	0.553967611336032	11	5	FALSE	NA	TRUE	NA	TRUE	TRUE	FALSE
Non-Neuronal	SMC	89	Ppm1e	3	0.705099549832895	2.46134500958253	0.898481193601509	0	0.175659731564423	0.564291497975709	11	5	FALSE	NA	TRUE	NA	TRUE	TRUE	FALSE
Non-Neuronal	SMC	90	Plekhg3	3	0.701179330710504	1.51604698461111	0.7976567851257	0	0.0877300811264721	0.558151147098515	11	5	FALSE	NA	TRUE	NA	TRUE	TRUE	FALSE
Non-Neuronal	SMC	91	Mprip	3	0.686927075256809	0.94487974533476	0.497050916202075	0	0.0737640734659352	0.696369770580297	11	5	FALSE	NA	TRUE	NA	TRUE	TRUE	FALSE
Non-Neuronal	SMC	92	Ano6	3	0.663255624119158	1.5585656557373	0.873187905600901	0	0.093954426642674	0.473468286099865	11	5	FALSE	NA	TRUE	NA	TRUE	TRUE	FALSE
Non-Neuronal	SMC	93	C1qtnf7	2	0.841065279137236	32.5719677205285	23.4004592670206	515.707582477463	0.269728093909144	0.71221322537112	11	5	FALSE	NA	FALSE	NA	TRUE	TRUE	FALSE
Non-Neuronal	SMC	94	Msrb3	2	0.839283022846278	7.98113157943372	6.58715583036065	249.60746985491	0.151190043668332	0.783495276653171	11	5	FALSE	NA	FALSE	NA	TRUE	TRUE	FALSE
Non-Neuronal	SMC	95	Pls3	2	0.829779995536859	5.34317896477502	2.96956420404545	616.491076818648	0.112300215849818	0.818070175438596	11	5	FALSE	NA	TRUE	NA	FALSE	TRUE	FALSE
Non-Neuronal	SMC	96	Tbx2	2	0.827343069305525	25.2334692164451	30.2495013752752	318.378313339712	0.275301039695878	0.734790823211876	11	5	FALSE	NA	FALSE	NA	TRUE	TRUE	FALSE
Non-Neuronal	SMC	97	Angpt1	2	0.822250685009392	26.421472264936	12.8916729782655	353.050018393797	0.20624105972449	0.672726045883941	11	5	FALSE	NA	FALSE	NA	TRUE	TRUE	FALSE
Non-Neuronal	SMC	98	Lhfp	2	0.819037624161904	4.08422960904523	3.38912380855194	572.704337787831	0.111444646008103	0.854021592442645	11	5	FALSE	NA	TRUE	NA	FALSE	TRUE	FALSE
Non-Neuronal	SMC	99	Thsd4	2	0.810551233199992	28.5015480334157	15.6250036317108	393.778691851143	0.228141817190057	0.645856950067476	11	5	FALSE	NA	FALSE	NA	TRUE	TRUE	FALSE
Non-Neuronal	SMC	100	Axl	2	0.80418708390501	7.97441596948496	4.90985762665868	281.693999433511	0.100786088287059	0.746018893387315	11	5	FALSE	NA	FALSE	NA	TRUE	TRUE	FALSE
GABAergic	Sncg	1	Cnr1	7	0.974765802205453	10.7487245965258	1.82209139775093	3350.68364687511	0.0759467262089125	0.98333333333333	442.857142857143	7	TRUE	TRUE	TRUE	TRUE	TRUE	TRUE	TRUE
GABAergic	Sncg	2	Cadps2	7	0.929936658103635	50.6253688904322	5.98056658058831	1356.12475729243	0.223317250263061	0.894248361924219	442.857142857143	7	TRUE	TRUE	TRUE	TRUE	TRUE	TRUE	TRUE
GABAergic	Sncg	3	Col25a1	7	0.871152031168407	9.70910445114576	3.59702454433367	823.489859875809	0.134256242170254	0.868466628054175	442.857142857143	7	TRUE	TRUE	TRUE	TRUE	TRUE	TRUE	TRUE
GABAergic	Sncg	4	Rgs12	7	0.86866835955365	8.98318550280936	4.63636688506445	458.907603932727	0.169760705751588	0.839979078101497	442.857142857143	7	TRUE	TRUE	TRUE	TRUE	TRUE	TRUE	TRUE
GABAergic	Sncg	5	Cxcl14	7	0.85676540699925	5.08858877818386	3.93285966206239	1044.06562147574	0.142044277548055	0.876997044683866	442.857142857143	7	TRUE	TRUE	TRUE	TRUE	TRUE	TRUE	TRUE
GABAergic	Sncg	6	Frem1	7	0.844941024482143	20.252486826555	12.5121452440631	266.314121127551	0.349965557383554	0.731694394404117	442.857142857143	7	TRUE	TRUE	TRUE	TRUE	TRUE	TRUE	TRUE
GABAergic	Sncg	7	Megf10	7	0.822670195366273	30.6640911168232	19.305294311771	140.568449174368	0.455965291553608	0.664668992543864	442.857142857143	7	TRUE	TRUE	TRUE	TRUE	TRUE	TRUE	TRUE
GABAergic	Sncg	8	Trpm3	7	0.820098952409252	7.30339924143459	3.73266939898493	286.909857806169	0.148242330248031	0.747550883460749	442.857142857143	7	TRUE	TRUE	TRUE	TRUE	TRUE	TRUE	TRUE
GABAergic	Sncg	9	Eps8	7	0.799277190380909	8.98268610988588	4.03779241250265	237.78750789465	0.154530311899827	0.718700596208418	442.857142857143	7	TRUE	TRUE	TRUE	TRUE	TRUE	TRUE	TRUE
GABAergic	Sncg	10	Htr3a	7	0.794119519441604	9.98820588065247	6.8464404704483	312.951017436584	0.227805225436127	0.661295924381969	442.857142857143	7	TRUE	TRUE	TRUE	TRUE	TRUE	TRUE	TRUE
GABAergic	Sncg	11	Unc5b	7	0.793515288222879	12.2477043921413	13.1464807406937	77.651853745469	0.363823888195893	0.630530295503688	442.857142857143	7	TRUE	TRUE	TRUE	TRUE	TRUE	TRUE	TRUE
GABAergic	Sncg	12	Jam2	7	0.787033311775984	6.42633571951369	4.89035318027112	154.106667696031	0.172599251771178	0.686468711737329	442.857142857143	7	TRUE	TRUE	TRUE	TRUE	TRUE	TRUE	TRUE
GABAergic	Sncg	13	Egln3	7	0.785484557947382	8.01543181034963	5.08235818841281	152.363360509073	0.177416082532419	0.664348518533728	442.857142857143	7	TRUE	TRUE	TRUE	TRUE	TRUE	TRUE	TRUE
GABAergic	Sncg	14	Kctd12	7	0.776415237131597	14.8346243390749	4.76599656912086	267.966993445883	0.178939825657921	0.642849739215369	442.857142857143	7	TRUE	TRUE	TRUE	TRUE	TRUE	TRUE	TRUE
GABAergic	Sncg	15	Cpne2	7	0.776128337195001	5.32918868158978	4.28845085439699	156.704166738253	0.1544726548456	0.683530755779105	442.857142857143	7	TRUE	TRUE	TRUE	TRUE	TRUE	TRUE	TRUE
GABAergic	Sncg	16	Gng4	7	0.776041294510066	5.12600724457123	3.18553829334983	157.136553401148	0.123170441030772	0.681919071355122	442.857142857143	7	TRUE	TRUE	TRUE	TRUE	TRUE	TRUE	TRUE
GABAergic	Sncg	17	Trp53i11	7	0.771817399622116	13.1876538965212	5.87709557444516	187.798111934626	0.207706161355333	0.631566722577669	442.857142857143	7	TRUE	TRUE	TRUE	TRUE	TRUE	TRUE	TRUE
GABAergic	Sncg	18	Lix1	7	0.763940156511938	6.98909398019522	4.63483890415637	104.035740157273	0.164342220942973	0.632151479326641	442.857142857143	7	TRUE	TRUE	TRUE	TRUE	TRUE	TRUE	TRUE
GABAergic	Sncg	19	Prkd1	7	0.760972413817698	6.16073787606002	3.39273713557847	169.004718678135	0.132277659964662	0.67205884621783	442.857142857143	7	TRUE	TRUE	TRUE	TRUE	TRUE	TRUE	TRUE
GABAergic	Sncg	20	Serpine2	7	0.749986121306755	5.48592340061663	3.65196397752024	291.044659629916	0.133600768542822	0.640502468796472	442.857142857143	7	TRUE	TRUE	TRUE	TRUE	TRUE	TRUE	TRUE
GABAergic	Sncg	21	Tnfaip8l3	7	0.741769763211299	8.63647626522999	4.76334325736469	207.693571948484	0.170760690411585	0.589562069224206	442.857142857143	7	TRUE	TRUE	TRUE	TRUE	TRUE	TRUE	TRUE
GABAergic	Sncg	22	Clic4	7	0.734300857923708	4.90931019283171	3.68181125390927	99.9081102951917	0.137333427413202	0.610295783098108	442.857142857143	7	TRUE	TRUE	TRUE	TRUE	TRUE	TRUE	TRUE
GABAergic	Sncg	23	Syt6	7	0.72314123845879	8.13319415126759	6.26507551008101	104.332617439768	0.211943801143849	0.528025943277983	442.857142857143	7	TRUE	TRUE	TRUE	TRUE	TRUE	TRUE	TRUE
GABAergic	Sncg	24	Necab1	6	0.916785677945343	5.29409703140524	2.40254402651005	758.744779006245	0.0938735532429447	0.965563596471849	442.857142857143	7	TRUE	TRUE	TRUE	TRUE	TRUE	FALSE	TRUE
GABAergic	Sncg	25	Cck	6	0.900411820441966	9.20210411561001	1.71084184408016	1897.40197681165	0.0670549575915344	0.90825501722328	442.857142857143	7	TRUE	TRUE	TRUE	TRUE	TRUE	TRUE	FALSE
GABAergic	Sncg	26	Slc44a5	6	0.890994622601562	5.32808815866669	2.52162587544328	553.747284379868	0.101145958000421	0.934094900405411	442.857142857143	7	FALSE	TRUE	TRUE	TRUE	TRUE	TRUE	TRUE
GABAergic	Sncg	27	Npas1	6	0.862147631327104	4.74682307189296	3.07381808508945	319.812536503135	0.114768791060391	0.895912919575144	442.857142857143	7	TRUE	TRUE	TRUE	TRUE	TRUE	FALSE	TRUE
GABAergic	Sncg	28	March3	6	0.834345496805934	9.3510201662958	6.10248199426254	159.512056295483	0.210378390979401	0.742036602248205	442.857142857143	7	TRUE	FALSE	TRUE	TRUE	TRUE	TRUE	TRUE
GABAergic	Sncg	29	Khdrbs2	6	0.828674949500512	6.28054145246237	3.11556853491693	250.671943424213	0.125879176807022	0.823257390871026	442.857142857143	7	TRUE	TRUE	TRUE	TRUE	TRUE	FALSE	TRUE
GABAergic	Sncg	30	Adam12	6	0.762416405523169	6.72587716844928	6.15170517777937	104.928744973153	0.21495625778008	0.614170626714934	442.857142857143	7	FALSE	TRUE	TRUE	TRUE	TRUE	TRUE	TRUE
GABAergic	Sncg	31	Tns1	6	0.722355167127966	11.1680870545105	11.7745948930357	50.2330584018064	0.339310207252817	0.482708696319987	442.857142857143	7	TRUE	TRUE	TRUE	FALSE	TRUE	TRUE	TRUE
GABAergic	Sncg	32	Gulp1	6	0.719252232107344	8.00346524005146	5.95651234048712	90.5798979640911	0.223607899252764	0.521533424815407	442.857142857143	7	TRUE	TRUE	TRUE	FALSE	TRUE	TRUE	TRUE
GABAergic	Sncg	33	Gldn	6	0.686184481927906	18.0836663124488	27.2645501581079	35.5139180009609	0.556003894492361	0.384174291143809	442.857142857143	7	TRUE	TRUE	TRUE	FALSE	TRUE	TRUE	TRUE
GABAergic	Sncg	34	Adamtsl2	6	0.643855540522815	13.9385631166483	17.8592327721744	31.1977750273239	0.447802696665449	0.303557476904907	442.857142857143	7	TRUE	TRUE	TRUE	FALSE	TRUE	TRUE	TRUE
GABAergic	Sncg	35	Trim36	6	0.631972962018283	7.81392196637623	10.9818540673169	22.6275207403923	0.332263340021811	0.296067667445098	442.857142857143	7	TRUE	TRUE	TRUE	FALSE	TRUE	TRUE	TRUE
GABAergic	Sncg	36	Tnc	6	0.609615142350363	16.5774422106894	30.2288093501373	25.6723540248411	0.588969168793126	0.225174913876977	442.857142857143	7	TRUE	TRUE	TRUE	FALSE	TRUE	TRUE	TRUE
GABAergic	Sncg	37	Adarb2	5	0.948526660866659	5.38693628033947	1.97585979154319	8641.33537890992	0.0767752581595242	0.999999999999996	442.857142857143	7	FALSE	TRUE	TRUE	TRUE	TRUE	FALSE	TRUE
GABAergic	Sncg	38	Sema3c	5	0.856302248074564	4.82852330400089	2.6994910680375	567.281191759645	0.104606554707196	0.906299203950969	442.857142857143	7	FALSE	TRUE	TRUE	TRUE	TRUE	FALSE	TRUE
GABAergic	Sncg	39	9530059O14Rik	5	0.806085885754652	4.68165478530187	1.84698984823583	301.303472883235	0.0738495057556918	0.834213279693593	442.857142857143	7	FALSE	TRUE	TRUE	TRUE	TRUE	FALSE	TRUE
GABAergic	Sncg	40	Pcdh20	5	0.734223867896278	5.47119743163759	5.6534266984359	88.5995082927288	0.197038308651084	0.577536537484466	442.857142857143	7	TRUE	TRUE	TRUE	FALSE	TRUE	FALSE	TRUE
GABAergic	Sncg	41	Cacng4	5	0.732455991628945	4.21138014137484	4.14042436956408	60.0283570888488	0.15247186848718	0.589700586936409	442.857142857143	7	TRUE	TRUE	TRUE	FALSE	TRUE	FALSE	TRUE
GABAergic	Sncg	42	Scml4	5	0.716280171116461	5.38212710545815	5.64412131910481	65.8346417028204	0.196022056463937	0.530481145175561	442.857142857143	7	FALSE	FALSE	TRUE	TRUE	TRUE	TRUE	TRUE
GABAergic	Sncg	43	Sncg	5	0.702472890745043	35.1693503577484	54.0673704774648	49.1046724706597	0.77078290965509	0.408792434527949	442.857142857143	7	TRUE	TRUE	TRUE	FALSE	TRUE	TRUE	FALSE
GABAergic	Sncg	44	Wnt5a	5	0.696639788872786	4.35802736461642	4.7552925627929	75.6239674020205	0.168399943728535	0.507268505618615	442.857142857143	7	FALSE	TRUE	TRUE	FALSE	TRUE	TRUE	TRUE
GABAergic	Sncg	45	P2ry1	5	0.667798934255284	10.5883197122798	18.2504420224071	24.0255924026932	0.481986065150989	0.35454294535362	442.857142857143	7	TRUE	TRUE	TRUE	FALSE	TRUE	TRUE	FALSE
GABAergic	Sncg	46	Itga8	5	0.655432853780262	6.163876941005	5.52446388051248	58.2890437160892	0.194414966075967	0.375516441780646	442.857142857143	7	TRUE	FALSE	TRUE	FALSE	TRUE	TRUE	TRUE
GABAergic	Sncg	47	Sox8	5	0.644983534977877	5.28217325355766	6.95106741525095	30.2249688858688	0.233648707790774	0.340884169496553	442.857142857143	7	TRUE	FALSE	TRUE	TRUE	TRUE	FALSE	TRUE
GABAergic	Sncg	48	Gm2516	5	0.639749697905969	3.73749210880122	5.24378794195054	20.0564697091143	0.185656857635374	0.339428085799125	442.857142857143	7	FALSE	FALSE	TRUE	TRUE	TRUE	TRUE	TRUE
GABAergic	Sncg	49	Megf11	5	0.630561602422298	4.96427744387874	3.61557561438292	71.8879747428283	0.143311854247645	0.41922097453803	442.857142857143	7	FALSE	FALSE	TRUE	TRUE	TRUE	TRUE	TRUE
GABAergic	Sncg	50	Npy2r	5	0.626949928965522	5.01590843280114	4.51286253102101	87.3664122795041	0.162163815885671	0.331260251606566	442.857142857143	7	TRUE	TRUE	TRUE	FALSE	TRUE	FALSE	TRUE
GABAergic	Sncg	51	Pax6	5	0.620971133064827	5.09524954362678	7.91872648888996	25.6984831704123	0.258607640890001	0.285066209519019	442.857142857143	7	FALSE	TRUE	TRUE	FALSE	TRUE	TRUE	TRUE
GABAergic	Sncg	52	Tmem176b	5	0.596340185920247	3.61564059181086	3.67252097062625	19.3583538711044	0.159780539798708	0.24016567972066	442.857142857143	7	TRUE	TRUE	TRUE	FALSE	TRUE	TRUE	FALSE
GABAergic	Sncg	53	Col12a1	5	0.586703961113931	6.14712603031712	7.07457414669193	18.9865379113897	0.246056297595765	0.199132129930364	442.857142857143	7	TRUE	FALSE	TRUE	FALSE	TRUE	TRUE	TRUE
GABAergic	Sncg	54	Krt73	5	0.579179503475482	14.7861709681069	22.4591126468946	25.1414480876669	0.542130603205708	0.163509708643531	442.857142857143	7	TRUE	TRUE	TRUE	FALSE	TRUE	TRUE	FALSE
GABAergic	Sncg	55	Dlx1as	4	0.812565079461078	3.96411441738609	1.4811924830043	529.769518019592	0.0590700492608489	0.911873500991586	442.857142857143	7	FALSE	TRUE	TRUE	TRUE	TRUE	FALSE	FALSE
GABAergic	Sncg	56	Stk32c	4	0.785046775386038	3.86031474026026	2.1889900073439	185.214983385859	0.0863877716236791	0.765060623598535	442.857142857143	7	TRUE	TRUE	TRUE	FALSE	FALSE	FALSE	TRUE
GABAergic	Sncg	57	Sgcd	4	0.731818034021027	3.24634884153665	2.28657140413506	212.902757176664	0.0935761210387308	0.679703934673416	442.857142857143	7	FALSE	FALSE	TRUE	TRUE	TRUE	FALSE	TRUE
GABAergic	Sncg	58	Rgma	4	0.67679696321441	4.1838122792888	6.04695527433495	27.4945025816763	0.209819509834309	0.438660729588119	442.857142857143	7	FALSE	FALSE	TRUE	TRUE	TRUE	FALSE	TRUE
GABAergic	Sncg	59	Fam19a1	4	0.668095511901947	4.82071020019857	3.39774237478462	98.5039681820554	0.143410687577474	0.475358373231318	442.857142857143	7	TRUE	TRUE	TRUE	FALSE	TRUE	FALSE	FALSE
GABAergic	Sncg	60	Necab2	4	0.654595397545144	3.65332842628128	2.88130597099228	98.4602437947045	0.111836883284104	0.5061815311356	442.857142857143	7	FALSE	TRUE	TRUE	FALSE	TRUE	FALSE	TRUE
GABAergic	Sncg	61	S100a10	4	0.649681056064979	3.35783880022076	3.72401108488678	30.2535762747808	0.14239629804546	0.383407512286787	442.857142857143	7	TRUE	TRUE	TRUE	FALSE	TRUE	FALSE	FALSE
GABAergic	Sncg	62	Nbl1	4	0.641023460978511	4.43334304938964	4.61235050030664	28.5018129005843	0.169723303814859	0.341712004801688	442.857142857143	7	TRUE	FALSE	TRUE	FALSE	TRUE	TRUE	FALSE
GABAergic	Sncg	63	Gm11844	4	0.63911648114663	4.20567601815988	5.48988985097789	19.5342337242312	0.194427945827928	0.334549927969631	442.857142857143	7	FALSE	TRUE	FALSE	TRUE	TRUE	FALSE	TRUE
GABAergic	Sncg	64	Rspo3	4	0.637621707691457	5.07909314870431	3.73050252090801	50.9181149173719	0.13955453562278	0.354830861238747	442.857142857143	7	TRUE	FALSE	TRUE	FALSE	FALSE	TRUE	TRUE
GABAergic	Sncg	65	Dysf	4	0.630730860521758	6.53754821336363	8.78146559220321	19.1831739534827	0.283553565549188	0.291314232120323	442.857142857143	7	FALSE	FALSE	TRUE	FALSE	TRUE	TRUE	TRUE
GABAergic	Sncg	66	H2-K1	4	0.608323987512597	5.15170128185913	6.8025163416696	18.2287822811102	0.240474291125242	0.260418138595582	442.857142857143	7	TRUE	FALSE	TRUE	FALSE	TRUE	TRUE	FALSE
GABAergic	Sncg	67	Ror1	4	0.576919727222439	4.34250231733321	5.07923250976069	17.7241072718327	0.196995487152407	0.194079992556891	442.857142857143	7	FALSE	FALSE	TRUE	TRUE	TRUE	FALSE	TRUE
GABAergic	Sncg	68	Cdkn1c	4	0.575796065654387	5.12701316421169	10.5707669039898	9.64184090241709	0.339546655679661	0.163747231489919	442.857142857143	7	TRUE	FALSE	TRUE	FALSE	TRUE	TRUE	FALSE
GABAergic	Sncg	69	G630018N14Rik	4	0.567572854181424	5.59806883249951	14.5675142327614	8.09018602948211	0.419530430095267	0.144185899800205	442.857142857143	7	TRUE	FALSE	TRUE	FALSE	TRUE	TRUE	FALSE
GABAergic	Sncg	70	Slc17a8	4	0.564146494645896	59.5245574581595	20.3877278376247	91.8594123798761	0.511899445026724	0.134125763401449	442.857142857143	7	FALSE	FALSE	TRUE	TRUE	TRUE	FALSE	TRUE
GABAergic	Sncg	71	F730016J06Rik	4	0.549359059054733	5.06673038460463	15.2841810642696	4.89009694004942	0.489769790628264	0.102443885806592	442.857142857143	7	TRUE	FALSE	TRUE	FALSE	TRUE	TRUE	FALSE
GABAergic	Sncg	72	Casq2	4	0.540565553220812	5.51464376699294	10.6341065892458	7.16859939751371	0.382957358798773	0.0857178725404744	442.857142857143	7	TRUE	FALSE	TRUE	FALSE	TRUE	TRUE	FALSE
GABAergic	Sncg	73	Shisa9	3	0.858473781545106	3.65566563588876	1.91065952663349	682.863721768423	0.0777020984963442	0.929371543862775	442.857142857143	7	FALSE	TRUE	FALSE	TRUE	FALSE	FALSE	TRUE
GABAergic	Sncg	74	Cplx2	3	0.85337197390044806	3.85334975851488	1.91241994272446	456.109728939783	0.0760430753358163	0.862954669030759	442.857142857143	7	TRUE	TRUE	FALSE	FALSE	TRUE	FALSE	FALSE
GABAergic	Sncg	75	Galnt18	3	0.816702206097553	4.08129516138569	2.58152568443187	286.207033406361	0.100534734277061	0.83785121044819	442.857142857143	7	FALSE	FALSE	TRUE	TRUE	FALSE	FALSE	TRUE
GABAergic	Sncg	76	Ramp1	3	0.728770551766656	3.75317561204598	3.4552345289918	101.583201446608	0.127672038770406	0.611496988127919	442.857142857143	7	TRUE	FALSE	FALSE	FALSE	TRUE	FALSE	TRUE
GABAergic	Sncg	77	Gnb4	3	0.704657056116457	3.89378500914346	3.14628639443337	82.6336946606906	0.117864797169269	0.558494082868467	442.857142857143	7	TRUE	FALSE	FALSE	FALSE	TRUE	FALSE	TRUE
GABAergic	Sncg	78	Gprin3	3	0.699599769782026	3.82970601920576	3.85321005620234	66.8108904984567	0.142266971581604	0.528560574027754	442.857142857143	7	FALSE	FALSE	FALSE	TRUE	TRUE	FALSE	TRUE
GABAergic	Sncg	79	Arhgap24	3	0.691090972333837	3.10992698786063	2.83917334734372	67.415694656797	0.109992628962285	0.547402774472519	442.857142857143	7	TRUE	TRUE	FALSE	FALSE	TRUE	FALSE	FALSE
GABAergic	Sncg	80	Htr7	3	0.680627287056183	3.94558766391645	4.41535085120161	50.3071274725138	0.161899663077983	0.462692193261872	442.857142857143	7	TRUE	FALSE	FALSE	FALSE	TRUE	FALSE	TRUE
GABAergic	Sncg	81	Grb14	3	0.653546615708595	3.86650059632242	3.70776020335903	52.2878381661109	0.138516496310708	0.429501577996913	442.857142857143	7	FALSE	TRUE	FALSE	FALSE	TRUE	FALSE	TRUE
GABAergic	Sncg	82	Gm29683	3	0.649109550222579	4.5326073353119	6.60257743416215	35.6204664305761	0.227358353482329	0.370052359890516	442.857142857143	7	FALSE	FALSE	FALSE	TRUE	TRUE	FALSE	TRUE
GABAergic	Sncg	83	Strip2	3	0.647730658139532	4.07620884550791	4.18610490027788	34.8770651008916	0.153079401325797	0.37872222729421	442.857142857143	7	TRUE	FALSE	FALSE	FALSE	TRUE	FALSE	TRUE
GABAergic	Sncg	84	Bmp3	3	0.644557125913362	3.76878533619604	3.92604793250451	60.8078548492103	0.148647059474854	0.416715730639085	442.857142857143	7	FALSE	TRUE	TRUE	FALSE	TRUE	FALSE	FALSE
GABAergic	Sncg	85	Fgf1	3	0.631191401706506	2.02937048306188	1.72084043752439	100.305112423086	0.0844495655944593	0.624161309819153	442.857142857143	7	TRUE	TRUE	TRUE	FALSE	FALSE	FALSE	FALSE
GABAergic	Sncg	86	Serpina12	3	0.603579362997671	4.29032424014412	8.02163375843946	7.92550033168405	0.279283748694402	0.236572198068375	442.857142857143	7	TRUE	TRUE	FALSE	FALSE	TRUE	FALSE	FALSE
GABAergic	Sncg	87	Fam69c	3	0.597236893589538	4.42308687914356	7.6673526914076	12.9318128171266	0.254344029898721	0.226330044193862	442.857142857143	7	TRUE	FALSE	TRUE	FALSE	TRUE	FALSE	FALSE
GABAergic	Sncg	88	Frem2	3	0.589865559110132	3.83282440343987	7.42535373729558	14.9408359535466	0.246541020339259	0.211678980424776	442.857142857143	7	FALSE	FALSE	TRUE	FALSE	TRUE	FALSE	TRUE
GABAergic	Sncg	89	Csrp2	3	0.585073565286394	5.82889994243933	6.33359507740445	17.5463955931223	0.226392937895214	0.20322847250374	442.857142857143	7	TRUE	FALSE	TRUE	FALSE	TRUE	FALSE	FALSE
GABAergic	Sncg	90	Frmd7	3	0.583483275675319	4.74281086430286	7.43297202221332	14.8034507471845	0.251187317221432	0.191037802884778	442.857142857143	7	FALSE	TRUE	FALSE	FALSE	TRUE	TRUE	FALSE
GABAergic	Sncg	91	Itgb5	3	0.573699316860146	5.03512746669764	7.33833430602238	12.9607168228417	0.257861269847469	0.165713901812057	442.857142857143	7	TRUE	FALSE	TRUE	FALSE	FALSE	TRUE	FALSE
GABAergic	Sncg	92	Ermn	3	0.572924858042804	4.51985201982157	6.4444819751999	9.52425504556921	0.264370880186344	0.162144349521572	442.857142857143	7	TRUE	FALSE	TRUE	FALSE	FALSE	TRUE	FALSE
GABAergic	Sncg	93	Tmem176a	3	0.5691212639772	3.83026402760362	5.11843825068658	9.93524787789263	0.197146552099477	0.162417663983218	442.857142857143	7	TRUE	FALSE	TRUE	FALSE	FALSE	TRUE	FALSE
GABAergic	Sncg	94	Fam107a	3	0.568860043924948	3.13143293137449	4.3472312470413	12.016089122898	0.168055003428818	0.175909493503337	442.857142857143	7	TRUE	FALSE	TRUE	FALSE	FALSE	TRUE	FALSE
GABAergic	Sncg	95	Emp2	3	0.56880192294431	4.56295781657807	8.84684820058978	11.1859282421154	0.287621357955875	0.154037772544976	442.857142857143	7	TRUE	FALSE	FALSE	FALSE	TRUE	TRUE	FALSE
GABAergic	Sncg	96	Crabp1	3	0.56501318332782	9.29979174177584	16.8065408683276	0	0.56368603288978	0.132830389342568	442.857142857143	7	TRUE	FALSE	TRUE	FALSE	FALSE	TRUE	FALSE
GABAergic	Sncg	97	Gm27243	3	0.561683134482785	3.6242796765063	10.6964742765628	3.32048278769899	0.38250306203947	0.130712964848932	442.857142857143	7	TRUE	TRUE	FALSE	FALSE	TRUE	FALSE	FALSE
GABAergic	Sncg	98	Cilp2	3	0.561261179557262	6.79474571604164	16.9288056117465	10.0647724286652	0.459472324910113	0.131370251206841	442.857142857143	7	FALSE	FALSE	TRUE	FALSE	TRUE	FALSE	TRUE
GABAergic	Sncg	99	Bhlhe22	3	0.559371863935167	5.04213802535496	4.85494130650364	12.6430555012976	0.194860849733911	0.142038376540255	442.857142857143	7	TRUE	FALSE	TRUE	FALSE	FALSE	TRUE	FALSE
GABAergic	Sncg	100	Cyyr1	3	0.545031692736689	6.19166159021585	14.8008665903009	6.98556039614645	0.435199109217875	0.0957803892798501	442.857142857143	7	FALSE	FALSE	TRUE	FALSE	TRUE	TRUE	FALSE
GABAergic	Sst	1	Sst	7	0.938716815026059	23.6212811141088	5.69493556543621	2877.26898386875	0.64086934584558	0.916721249650918	2559.71428571429	7	TRUE	TRUE	TRUE	TRUE	TRUE	TRUE	TRUE
GABAergic	Sst	2	Grin3a	7	0.916059536567008	9.24955174787656	3.89381884793543	726.326185056688	0.550359891920156	0.923200000141936	2559.71428571429	7	TRUE	TRUE	TRUE	TRUE	TRUE	TRUE	TRUE
GABAergic	Sst	3	Grm1	7	0.875624563753138	6.76519110517786	2.81894494156469	514.464980507916	0.47398838887394	0.865499381706775	2559.71428571429	7	TRUE	TRUE	TRUE	TRUE	TRUE	TRUE	TRUE
GABAergic	Sst	4	Unc13c	7	0.842768075171914	90.4876596510408	20.0856235782381	396.333853435756	0.857251186989929	0.700325756842572	2559.71428571429	7	TRUE	TRUE	TRUE	TRUE	TRUE	TRUE	TRUE
GABAergic	Sst	5	Grik3	7	0.837831671287593	8.91374397009784	3.79477845207536	201.278773391922	0.545417534689794	0.760629752901632	2559.71428571429	7	TRUE	TRUE	TRUE	TRUE	TRUE	TRUE	TRUE
GABAergic	Sst	6	Prkcg	7	0.834120927146546	6.79707865122382	3.36876959550269	203.574952629573	0.518164086975361	0.779409662230694	2559.71428571429	7	TRUE	TRUE	TRUE	TRUE	TRUE	TRUE	TRUE
GABAergic	Sst	7	Mgat4c	7	0.815358051741492	6.47124802224089	1.36392201166386	2041.01148068009	0.303622162749601	0.891566303423441	2559.71428571429	7	TRUE	TRUE	TRUE	TRUE	TRUE	TRUE	TRUE
GABAergic	Sst	8	Trhde	7	0.814369626146485	6.10144793735694	2.3463113056748	594.555191111659	0.429487567771717	0.813728952519557	2559.71428571429	7	TRUE	TRUE	TRUE	TRUE	TRUE	TRUE	TRUE
GABAergic	Sst	9	Cdh13	7	0.804397401005119	5.27401192855399	1.80478264125703	837.031879561888	0.367861123594198	0.84162765315825006	2559.71428571429	7	TRUE	TRUE	TRUE	TRUE	TRUE	TRUE	TRUE
GABAergic	Sst	10	Frmd4b	7	0.801618317159494	5.17799612477225	2.39525646102611	205.591059902011	0.434609063085246	0.764291268502709	2559.71428571429	7	TRUE	TRUE	TRUE	TRUE	TRUE	TRUE	TRUE
GABAergic	Sst	11	Calb1	7	0.799623358685716	12.7838381950741	5.09400904619537	455.906686289519	0.61740190365046	0.674929893655644	2559.71428571429	7	TRUE	TRUE	TRUE	TRUE	TRUE	TRUE	TRUE
GABAergic	Sst	12	Lypd6b	7	0.797153713404932	8.06355554846202	3.91181209421272	219.618659908664	0.554622271452379	0.691483763683281	2559.71428571429	7	TRUE	TRUE	TRUE	TRUE	TRUE	TRUE	TRUE
GABAergic	Sst	13	Tmcc3	7	0.778080628074673	7.95124613532679	4.56810658328883	122.550001374172	0.590956713075928	0.646630881731512	2559.71428571429	7	TRUE	TRUE	TRUE	TRUE	TRUE	TRUE	TRUE
GABAergic	Sst	14	Rbp4	7	0.776742934566235	6.13883381631345	3.37639724677567	256.820019981664	0.519571233441424	0.677368104130843	2559.71428571429	7	TRUE	TRUE	TRUE	TRUE	TRUE	TRUE	TRUE
GABAergic	Sst	15	Lypd6	7	0.770929605077681	9.67437274255594	4.4206239585471	202.314445368879	0.584775757656572	0.616626927435071	2559.71428571429	7	TRUE	TRUE	TRUE	TRUE	TRUE	TRUE	TRUE
GABAergic	Sst	16	Klf5	7	0.770214233530884	6.075950649099	4.13311098498183	106.746015751069	0.568275220523426	0.649543936852859	2559.71428571429	7	TRUE	TRUE	TRUE	TRUE	TRUE	TRUE	TRUE
GABAergic	Sst	17	Sema3a	7	0.753542969613731	7.9163391918241	4.64450413848397	131.039002862858	0.596020535778712	0.601549235887021	2559.71428571429	7	TRUE	TRUE	TRUE	TRUE	TRUE	TRUE	TRUE
GABAergic	Sst	18	Masp1	7	0.752718098528185	7.23525974568208	4.74186547901861	68.149239816597	0.602159471308853	0.5867743907351	2559.71428571429	7	TRUE	TRUE	TRUE	TRUE	TRUE	TRUE	TRUE
GABAergic	Sst	19	Cdh9	7	0.730171238581321	4.94181602598303	1.95726513787144	424.531230311456	0.384763193258996	0.69134735423365	2559.71428571429	7	TRUE	TRUE	TRUE	TRUE	TRUE	TRUE	TRUE
GABAergic	Sst	20	Ano3	7	0.728051481224315	7.23384714191521	2.7410475551211	192.074791452226	0.466952415378806	0.600439262028927	2559.71428571429	7	TRUE	TRUE	TRUE	TRUE	TRUE	TRUE	TRUE
GABAergic	Sst	21	Spon1	7	0.725934695517302	14.0392393633543	4.44650329571488	230.497726008071	0.585418650551366	0.526818151571469	2559.71428571429	7	TRUE	TRUE	TRUE	TRUE	TRUE	TRUE	TRUE
GABAergic	Sst	22	Rgs9	7	0.7168888857573	9.93498547730442	7.26300176380699	65.6999792531222	0.698875866228594	0.485429286686851	2559.71428571429	7	TRUE	TRUE	TRUE	TRUE	TRUE	TRUE	TRUE
GABAergic	Sst	23	Lama4	7	0.715074631875433	27.0369862034238	25.4749631478989	62.434359687909	0.891004169728902	0.443036563365607	2559.71428571429	7	TRUE	TRUE	TRUE	TRUE	TRUE	TRUE	TRUE
GABAergic	Sst	24	Cpne5	7	0.708191100291431	5.85004630357306	4.14188961355822	85.8361931314965	0.568479127712312	0.520995097316997	2559.71428571429	7	TRUE	TRUE	TRUE	TRUE	TRUE	TRUE	TRUE
GABAergic	Sst	25	Ptpru	7	0.694891359502348	7.33417225595411	6.24903081123961	61.8081648969372	0.665074620322442	0.454159103987509	2559.71428571429	7	TRUE	TRUE	TRUE	TRUE	TRUE	TRUE	TRUE
GABAergic	Sst	26	Smc2	7	0.6789094253855	4.50805866033848	3.3152224556932	70.293401467021	0.51460199654439	0.485128007371297	2559.71428571429	7	TRUE	TRUE	TRUE	TRUE	TRUE	TRUE	TRUE
GABAergic	Sst	27	9630002D21Rik	7	0.669007658511483	7.8279536792049	6.09827905634427	59.9008327308836	0.651577914288549	0.39891904459881	2559.71428571429	7	TRUE	TRUE	TRUE	TRUE	TRUE	TRUE	TRUE
GABAergic	Sst	28	Pdyn	7	0.629891241015713	68.3778684720148	27.3330097608702	110.318111745241	0.902609953827527	0.267334463395688	2559.71428571429	7	TRUE	TRUE	TRUE	TRUE	TRUE	TRUE	TRUE
GABAergic	Sst	29	Prkg2	7	0.613292680193796	7.60459053269272	4.59690020734852	48.8977080026935	0.594748122613518	0.280285070897525	2559.71428571429	7	TRUE	TRUE	TRUE	TRUE	TRUE	TRUE	TRUE
GABAergic	Sst	30	Ifit1	7	0.577885618914398	14.0160705396068	16.1530670842898	24.522594444504	0.846882623612934	0.164725813846403	2559.71428571429	7	TRUE	TRUE	TRUE	TRUE	TRUE	TRUE	TRUE
GABAergic	Sst	31	Stxbp6	6	0.819044967791958	5.42152710554365	3.3797150533212	300.408506604981	0.518309524792395	0.793418667781696	2559.71428571429	7	TRUE	TRUE	TRUE	FALSE	TRUE	TRUE	TRUE
GABAergic	Sst	32	Elfn1	6	0.772011847947711	4.57050795306315	3.45684078119015	170.282720139046	0.523847215607471	0.711285853169299	2559.71428571429	7	TRUE	TRUE	TRUE	TRUE	TRUE	FALSE	TRUE
GABAergic	Sst	33	Gm16083	6	0.769638720131165	5.02379903589136	4.10113928482774	119.182826772395	0.566118648898605	0.670273718317592	2559.71428571429	7	TRUE	TRUE	TRUE	TRUE	TRUE	FALSE	TRUE
GABAergic	Sst	34	Ildr2	6	0.763052657609121	4.71493238059368	3.15144375990088	132.149711934659	0.502134680519379	0.667696616600541	2559.71428571429	7	TRUE	TRUE	TRUE	FALSE	TRUE	TRUE	TRUE
GABAergic	Sst	35	Kcnmb4	6	0.731402191297421	5.72484845689735	3.00297952103401	88.9235746275177	0.490659773782352	0.575532339513767	2559.71428571429	7	TRUE	TRUE	TRUE	FALSE	TRUE	TRUE	TRUE
GABAergic	Sst	36	Slc5a5	6	0.684057751437252	6.08164673426014	5.2710026733729	36.7913564161922	0.6320530087893	0.419821847345286	2559.71428571429	7	TRUE	TRUE	TRUE	TRUE	TRUE	TRUE	FALSE
GABAergic	Sst	37	Ifit2	6	0.653737788291185	6.45696523131803	5.23473431236137	40.4691349612691	0.628701092290392	0.37001908078532	2559.71428571429	7	TRUE	TRUE	TRUE	FALSE	TRUE	TRUE	TRUE
GABAergic	Sst	38	Adamts18	6	0.628674235413441	8.98930874429388	11.8650756261	28.0170038945347	0.796812016766228	0.278373389530052	2559.71428571429	7	FALSE	TRUE	TRUE	TRUE	TRUE	TRUE	TRUE
GABAergic	Sst	39	Sstr1	6	0.62517456545953	5.0955091585623	5.83931299356749	23.7848260896571	0.655506087288291	0.298647522257702	2559.71428571429	7	TRUE	TRUE	TRUE	FALSE	TRUE	TRUE	TRUE
GABAergic	Sst	40	Gpx3	6	0.615775303986198	7.98517640934392	6.06151508369159	28.9754306838885	0.668326860606021	0.261888615229219	2559.71428571429	7	TRUE	TRUE	TRUE	TRUE	TRUE	TRUE	FALSE
GABAergic	Sst	41	Pou6f2	6	0.603963807725083	4.92838626681606	4.73014288192924	31.2022400348658	0.60259039415937	0.263038117202583	2559.71428571429	7	FALSE	TRUE	TRUE	TRUE	TRUE	TRUE	TRUE
GABAergic	Sst	42	Glra3	6	0.594979474962276	6.95039833377005	5.17663359734165	34.1982202166479	0.622288496531543	0.227929649788614	2559.71428571429	7	TRUE	TRUE	TRUE	FALSE	TRUE	TRUE	TRUE
GABAergic	Sst	43	Tnni3k	6	0.580679672759074	8.97010376732824	9.5132669557196	25.5553881075688	0.74346840635414	0.181962444709278	2559.71428571429	7	TRUE	TRUE	TRUE	FALSE	TRUE	TRUE	TRUE
GABAergic	Sst	44	Ccna1	6	0.578625206566654	8.89459348249092	18.2133290244231	12.6539903321745	0.873805265696022	0.165010864330647	2559.71428571429	7	TRUE	TRUE	TRUE	TRUE	TRUE	TRUE	FALSE
GABAergic	Sst	45	Paqr5	6	0.576887533212419	8.17766319197863	12.2036622522615	17.835926767128	0.802765284724353	0.164574851316432	2559.71428571429	7	TRUE	FALSE	TRUE	TRUE	TRUE	TRUE	TRUE
GABAergic	Sst	46	Prdm1	6	0.574701288776152	11.4409771448074	23.6790820357314	15.5551034141581	0.893535688943756	0.153912917334538	2559.71428571429	7	TRUE	TRUE	TRUE	FALSE	TRUE	TRUE	TRUE
GABAergic	Sst	47	4930426D05Rik	6	0.565327698135897	5.66608599337551	9.17905252256845	10.6720207449107	0.746167444052203	0.144985245160501	2559.71428571429	7	FALSE	TRUE	TRUE	TRUE	TRUE	TRUE	TRUE
GABAergic	Sst	48	Hpse	6	0.563616406469517	13.5131928565076	16.469029932282	22.1314284668108	0.84446882294141	0.134416039888922	2559.71428571429	7	FALSE	TRUE	TRUE	TRUE	TRUE	TRUE	TRUE
GABAergic	Sst	49	Kctd8	5	0.786083502801684	5.74164634906265	2.99700899370634	221.293124436868	0.488968534712576	0.719815927207518	2559.71428571429	7	TRUE	FALSE	TRUE	TRUE	TRUE	TRUE	FALSE
GABAergic	Sst	50	Trpc6	5	0.705010361319371	4.29053732738027	3.48433498000574	157.381908920716	0.526586995496446	0.574917204333692	2559.71428571429	7	TRUE	TRUE	FALSE	TRUE	TRUE	FALSE	TRUE
GABAergic	Sst	51	Arhgap6	5	0.642026354144304	3.38968879115391	2.48494168196418	65.2823772348387	0.444709872846183	0.419335854552904	2559.71428571429	7	FALSE	FALSE	TRUE	TRUE	TRUE	TRUE	TRUE
GABAergic	Sst	52	Klhl1	5	0.630920684449141	5.34130885303135	4.9823347961443	39.1970617559277	0.61604591333388	0.323270295055806	2559.71428571429	7	TRUE	FALSE	TRUE	FALSE	TRUE	TRUE	TRUE
GABAergic	Sst	53	Kcnmb4os2	5	0.628141147271975	6.04888850746807	6.37816377776048	17.8579639123509	0.669066494950787	0.286842970969808	2559.71428571429	7	TRUE	TRUE	TRUE	FALSE	FALSE	TRUE	TRUE
GABAergic	Sst	54	4930567K20Rik	5	0.625916520306373	4.0575655050223	5.65739600808001	15.8953835162089	0.650454275751455	0.301425021991446	2559.71428571429	7	FALSE	FALSE	TRUE	TRUE	TRUE	TRUE	TRUE
GABAergic	Sst	55	Stk32b	5	0.6154825654231	6.22187512450978	7.65865824204871	22.0886965983083	0.716375566792057	0.257855391392169	2559.71428571429	7	TRUE	FALSE	TRUE	FALSE	TRUE	TRUE	TRUE
GABAergic	Sst	56	Tunar	5	0.610846136899239	5.48662369932405	7.52128290548868	13.6669721157638	0.722546313966789	0.254086072719689	2559.71428571429	7	TRUE	FALSE	TRUE	FALSE	TRUE	TRUE	TRUE
GABAergic	Sst	57	Ifit3	5	0.598022405969793	7.38740151777228	9.50486094645328	16.1470652577316	0.756937848592838	0.215164100125669	2559.71428571429	7	TRUE	TRUE	TRUE	FALSE	TRUE	TRUE	FALSE
GABAergic	Sst	58	Klhl14	5	0.593495776845127	6.36782955066678	6.89841342015888	20.4172714941333	0.68739392152358	0.215081324121256	2559.71428571429	7	TRUE	FALSE	TRUE	FALSE	TRUE	TRUE	TRUE
GABAergic	Sst	59	Stk32a	5	0.593062301968526	6.01282113147952	6.43243739521571	36.659080591289	0.671059700284454	0.225800779455905	2559.71428571429	7	TRUE	TRUE	FALSE	TRUE	TRUE	FALSE	TRUE
GABAergic	Sst	60	Ror2	5	0.59079985094617	6.41616751006153	8.26820623868757	17.8043557039064	0.746204760602388	0.203685751231995	2559.71428571429	7	FALSE	FALSE	TRUE	TRUE	TRUE	TRUE	TRUE
GABAergic	Sst	61	Fibcd1	5	0.585085486589613	4.39531450416601	5.7432124455236	20.5956797727228	0.653702862234585	0.211874554451769	2559.71428571429	7	TRUE	TRUE	TRUE	FALSE	TRUE	TRUE	FALSE
GABAergic	Sst	62	C1qtnf7	5	0.575400061079636	14.2565090664593	12.5709331887023	26.7481631416285	0.789612203538754	0.160445569669573	2559.71428571429	7	TRUE	FALSE	TRUE	FALSE	TRUE	TRUE	TRUE
GABAergic	Sst	63	Lpar1	5	0.566480029312162	5.5630981215853	6.56642402828833	14.0718937880054	0.676671240620774	0.1553988852479	2559.71428571429	7	TRUE	FALSE	TRUE	FALSE	TRUE	TRUE	TRUE
GABAergic	Sst	64	Cbln4	5	0.561170051783693	5.43209022055464	4.8496349701025	27.6630946788017	0.607815822642176	0.163770727289155	2559.71428571429	7	TRUE	TRUE	TRUE	TRUE	TRUE	FALSE	FALSE
GABAergic	Sst	65	Prkcq	5	0.550000482596913	5.4843933426264	8.78492705527036	10.1856274723778	0.757021987664845	0.111388780676458	2559.71428571429	7	TRUE	FALSE	TRUE	FALSE	TRUE	TRUE	TRUE
GABAergic	Sst	66	Kif23	5	0.547502945854375	5.28225171201503	9.34385295970699	9.09517677031445	0.762302465975813	0.104629865600839	2559.71428571429	7	TRUE	FALSE	TRUE	FALSE	TRUE	TRUE	TRUE
GABAergic	Sst	67	Gpc5	5	0.545607160680582	4.88379971982219	2.17729567505127	47.2400040401361	0.417874092293442	0.195116244963477	2559.71428571429	7	FALSE	FALSE	TRUE	TRUE	TRUE	TRUE	TRUE
GABAergic	Sst	68	Dmrt2	5	0.543974232505403	6.50795180986987	9.67277612269446	11.1948353053184	0.762975178738661	0.0979473155276568	2559.71428571429	7	TRUE	TRUE	TRUE	FALSE	TRUE	TRUE	FALSE
GABAergic	Sst	69	Satb1	4	0.867748826317099	5.59612588851148	2.00609598838244	646.572415964893	0.390502760962532	0.917702827932709	2559.71428571429	7	TRUE	TRUE	TRUE	FALSE	FALSE	TRUE	FALSE
GABAergic	Sst	70	Rab3b	4	0.846528915062969	3.65268225514833	1.63301168991381	640.950894972893	0.346190891037544	0.88742658079691	2559.71428571429	7	TRUE	TRUE	TRUE	FALSE	FALSE	TRUE	FALSE
GABAergic	Sst	71	Pitpnc1	4	0.827147514002716	3.85157080342026	1.4743948288711	538.99590451727	0.321978869864401	0.89599206862079706	2559.71428571429	7	TRUE	TRUE	TRUE	FALSE	FALSE	TRUE	FALSE
GABAergic	Sst	72	Man1a	4	0.660877922024093	3.65229027339182	3.00541572804455	154.251850925107	0.491143796859295	0.470343657007864	2559.71428571429	7	FALSE	TRUE	FALSE	TRUE	TRUE	FALSE	TRUE
GABAergic	Sst	73	B3gat2	4	0.656862544920859	5.10896813432404	3.50356347345905	40.0431413425953	0.527481642408517	0.399926270092259	2559.71428571429	7	TRUE	FALSE	TRUE	TRUE	FALSE	TRUE	FALSE
GABAergic	Sst	74	Lgals1	4	0.651010479747339	5.42553734284485	3.43323109183515	87.3904291438134	0.521924940219297	0.399605526577925	2559.71428571429	7	TRUE	TRUE	TRUE	FALSE	FALSE	TRUE	FALSE
GABAergic	Sst	75	4930452B06Rik	4	0.65070983456317	3.812026703342	2.51867664760882	69.8428081177271	0.44604832424611	0.450840538788936	2559.71428571429	7	TRUE	TRUE	TRUE	FALSE	FALSE	TRUE	FALSE
GABAergic	Sst	76	Cd55	4	0.602905471180441	4.60130106075718	6.66753575241113	10.8413793594588	0.694200274374102	0.242952439274054	2559.71428571429	7	TRUE	TRUE	FALSE	FALSE	TRUE	TRUE	FALSE
GABAergic	Sst	77	Ankfn1	4	0.601637889223287	4.73260791124568	5.34023455338395	19.455882209255	0.635396632962647	0.238719927294033	2559.71428571429	7	FALSE	FALSE	TRUE	FALSE	TRUE	TRUE	TRUE
GABAergic	Sst	78	Stard13	4	0.595260121683475	3.9401155845314	4.01311223934769	13.6256159444203	0.573055684101705	0.243237584925343	2559.71428571429	7	TRUE	TRUE	TRUE	FALSE	FALSE	TRUE	FALSE
GABAergic	Sst	79	Dact1	4	0.59447214671478	4.52324923425399	4.44847032519742	14.5633565395753	0.594739008912862	0.228219550196242	2559.71428571429	7	TRUE	FALSE	TRUE	FALSE	FALSE	TRUE	TRUE
GABAergic	Sst	80	Gxylt2	4	0.578047321999184	4.10129931715316	4.06292453270779	21.410069293787	0.56912019520018	0.209715203642299	2559.71428571429	7	FALSE	FALSE	TRUE	FALSE	TRUE	TRUE	TRUE
GABAergic	Sst	81	Zfp831	4	0.570330415352708	3.75529668719884	5.39248600809873	8.52108267698338	0.640069255947538	0.166488744673955	2559.71428571429	7	FALSE	FALSE	TRUE	FALSE	TRUE	TRUE	TRUE
GABAergic	Sst	82	Gm8281	4	0.567454328688773	4.77754279073958	8.98622788296281	6.18636322692233	0.762104725441129	0.148484546394117	2559.71428571429	7	TRUE	TRUE	TRUE	FALSE	FALSE	TRUE	FALSE
GABAergic	Sst	83	Layn	4	0.550395494641399	5.43878182375972	8.10481297294677	9.30632290403371	0.729830269550954	0.113568566469628	2559.71428571429	7	TRUE	FALSE	TRUE	FALSE	TRUE	TRUE	FALSE
GABAergic	Sst	84	Rxfp3	4	0.546961629949229	6.39793257071954	11.0487411801328	9.39035726169671	0.806740580127952	0.101603093467538	2559.71428571429	7	TRUE	FALSE	TRUE	FALSE	TRUE	TRUE	FALSE
GABAergic	Sst	85	Vgll3	4	0.545864580453981	5.07068873366533	11.2809893572925	5.97828497284506	0.818755165577419	0.0971196704629209	2559.71428571429	7	TRUE	FALSE	TRUE	FALSE	TRUE	TRUE	FALSE
GABAergic	Sst	86	Prokr2	4	0.544911091249835	5.98787564018284	9.42138570634002	8.67566374794482	0.776172084877527	0.0978715087331722	2559.71428571429	7	TRUE	FALSE	TRUE	FALSE	TRUE	TRUE	FALSE
GABAergic	Sst	87	Gm32036	4	0.54277247426714	2.82376101768789	2.37857802595942	2.95802717528558	0.470177888697791	0.116103437466489	2559.71428571429	7	FALSE	FALSE	FALSE	TRUE	TRUE	TRUE	TRUE
GABAergic	Sst	88	Rassf10	4	0.531244371613451	4.54032893430163	25.917984955398	3.64658703876332	0.971607944826823	0.0630803405855338	2559.71428571429	7	TRUE	FALSE	TRUE	FALSE	TRUE	TRUE	FALSE
GABAergic	Sst	89	Myh13	4	0.530487376212372	5.92070582521619	6.72349238138505	6.80754464925082	0.716872554340095	0.0684185762912457	2559.71428571429	7	TRUE	FALSE	TRUE	FALSE	TRUE	TRUE	FALSE
GABAergic	Sst	90	Tshz3	3	0.786234084755973	3.66458951442313	2.27089714513388	156.049825716882	0.419994820049575	0.785740358427075	2559.71428571429	7	TRUE	FALSE	TRUE	FALSE	FALSE	TRUE	FALSE
GABAergic	Sst	91	Sema6d	3	0.776153021993484	3.75316669589783	2.10103242452248	321.185111290186	0.402900083637187	0.79441347541856	2559.71428571429	7	FALSE	FALSE	FALSE	TRUE	TRUE	FALSE	TRUE
GABAergic	Sst	92	Pcdh11x	3	0.73325024187061	4.03618751726761	2.53942344944704	300.638064745552	0.447857487658383	0.671253099587564	2559.71428571429	7	FALSE	TRUE	FALSE	FALSE	TRUE	FALSE	TRUE
GABAergic	Sst	93	Gm28175	3	0.729587764545567	3.75351032011316	3.09560293448701	169.858339932382	0.497086042256058	0.649926040496635	2559.71428571429	7	FALSE	FALSE	FALSE	TRUE	TRUE	FALSE	TRUE
GABAergic	Sst	94	Slc30a3	3	0.723183810198628	3.51965066881424	2.47360719301996	100.685623991321	0.441013624283674	0.61781546301674	2559.71428571429	7	TRUE	FALSE	TRUE	FALSE	FALSE	TRUE	FALSE
GABAergic	Sst	95	Crhbp	3	0.669337120964191	3.36093151620816	2.98639993504233	186.390888674293	0.488782683637013	0.472803587432814	2559.71428571429	7	FALSE	TRUE	FALSE	FALSE	TRUE	TRUE	FALSE
GABAergic	Sst	96	Tox	3	0.645034145898957	3.55284979428154	2.2516323008554	131.82148128868	0.421175064699303	0.479394416236237	2559.71428571429	7	FALSE	TRUE	FALSE	FALSE	TRUE	FALSE	TRUE
GABAergic	Sst	97	Tgfbr1	3	0.606811244786149	3.35911794825622	3.11014179056447	28.2980719898151	0.499387984814765	0.302652192364448	2559.71428571429	7	TRUE	FALSE	TRUE	FALSE	FALSE	TRUE	FALSE
GABAergic	Sst	98	Rprml	3	0.603781239599557	3.39593555128497	2.53772648449836	35.060006312725	0.449198233985321	0.310577930236281	2559.71428571429	7	TRUE	TRUE	TRUE	FALSE	FALSE	FALSE	FALSE
GABAergic	Sst	99	Igfbp3	3	0.599197992244999	3.83583636974882	3.24216584484074	33.3305976349156	0.513433216654737	0.29595487301797	2559.71428571429	7	TRUE	TRUE	FALSE	FALSE	FALSE	TRUE	FALSE
GABAergic	Sst	100	Cdc42ep5	3	0.589749079600367	3.53904388248388	3.94068013212181	9.83033349776701	0.55729294188801	0.218051347765494	2559.71428571429	7	TRUE	FALSE	TRUE	FALSE	FALSE	TRUE	FALSE
GABAergic	Sst Chodl	1	Nos1	7	0.995777293420204	113.720289645562	7.99063086040491	2139.70593922024	0.117711796304663	0.993798117030558	125.142857142857	7	TRUE	TRUE	TRUE	TRUE	TRUE	TRUE	TRUE
GABAergic	Sst Chodl	2	Col25a1	7	0.985757518504751	17.6199811809471	3.87879278458682	1677.11360975401	0.0460177627954989	1	125.142857142857	7	TRUE	TRUE	TRUE	TRUE	TRUE	TRUE	TRUE
GABAergic	Sst Chodl	3	Pde1a	7	0.985423018666477	16.2689483972947	2.94626194510768	2043.09175907303	0.0361037692220976	0.994202811486244	125.142857142857	7	TRUE	TRUE	TRUE	TRUE	TRUE	TRUE	TRUE
GABAergic	Sst Chodl	4	Ptn	7	0.979509834471185	36.5136410382527	3.3264363053716	1453.25315610122	0.0433440482017186	0.976360687252194	125.142857142857	7	TRUE	TRUE	TRUE	TRUE	TRUE	TRUE	TRUE
GABAergic	Sst Chodl	5	Man1a	7	0.977851354643451	16.0921187892644	4.51555787934556	988.710223806382	0.0551019601406887	0.990353037766832	125.142857142857	7	TRUE	TRUE	TRUE	TRUE	TRUE	TRUE	TRUE
GABAergic	Sst Chodl	6	Crhbp	7	0.96741581866583	25.3973320229589	4.48116165087492	1720.78239417945	0.0560439200318894	0.968261451565381	125.142857142857	7	TRUE	TRUE	TRUE	TRUE	TRUE	TRUE	TRUE
GABAergic	Sst Chodl	7	Chrm2	7	0.948560915867703	22.2551899942596	5.88838305405647	704.142729134742	0.0701525523310158	0.931484077082779	125.142857142857	7	TRUE	TRUE	TRUE	TRUE	TRUE	TRUE	TRUE
GABAergic	Sst Chodl	8	Rasgef1b	7	0.9458019445769	36.579300048309	8.07650755203257	533.242815965365	0.115309677092556	0.905479602072009	125.142857142857	7	TRUE	TRUE	TRUE	TRUE	TRUE	TRUE	TRUE
GABAergic	Sst Chodl	9	Gabra2	7	0.938139506311075	7.47701134352934	2.40167339303739	633.146352402194	0.0304301030438561	0.95302542508151	125.142857142857	7	TRUE	TRUE	TRUE	TRUE	TRUE	TRUE	TRUE
GABAergic	Sst Chodl	10	Ndst4	7	0.933646828252529	34.5036017373081	13.7915699665566	446.910047418329	0.151039098998405	0.894355978083379	125.142857142857	7	TRUE	TRUE	TRUE	TRUE	TRUE	TRUE	TRUE
GABAergic	Sst Chodl	11	Cacna1e	7	0.932735705255117	7.28141978381249	2.19823397755845	630.785292223052	0.0273472769535361	0.954028803081261	125.142857142857	7	TRUE	TRUE	TRUE	TRUE	TRUE	TRUE	TRUE
GABAergic	Sst Chodl	12	Sst	7	0.932145693189274	8.04344519649746	2.90016835865388	5848.82953209651	0.0351945147676326	0.975505434103729	125.142857142857	7	TRUE	TRUE	TRUE	TRUE	TRUE	TRUE	TRUE
GABAergic	Sst Chodl	13	Ptprt	7	0.931190342076082	6.12246933461715	2.16716315258495	1447.55779185429	0.0271966393786674	0.978243021346471	125.142857142857	7	TRUE	TRUE	TRUE	TRUE	TRUE	TRUE	TRUE
GABAergic	Sst Chodl	14	Cpne4	7	0.923998191152579	8.129150032365	2.46443598076116	591.64874879741	0.0335880222823178	0.940804463723987	125.142857142857	7	TRUE	TRUE	TRUE	TRUE	TRUE	TRUE	TRUE
GABAergic	Sst Chodl	15	Chodl	7	0.921126904426254	307.888280816092	256.017133381427	404.317801365962	0.813732376683223	0.84275147074724	125.142857142857	7	TRUE	TRUE	TRUE	TRUE	TRUE	TRUE	TRUE
GABAergic	Sst Chodl	16	Nkain3	7	0.915639650454625	6.12537023009843	2.69911918350632	661.245216296654	0.0340799881151752	0.944909554035974	125.142857142857	7	TRUE	TRUE	TRUE	TRUE	TRUE	TRUE	TRUE
GABAergic	Sst Chodl	17	9330158H04Rik	7	0.909233559003602	44.3030144213685	20.6937749802786	190.11378444639	0.210229771104456	0.831565591758711	125.142857142857	7	TRUE	TRUE	TRUE	TRUE	TRUE	TRUE	TRUE
GABAergic	Sst Chodl	18	Tacr1	7	0.9013956724837	72.1340260462395	31.8957890073944	288.665137438206	0.29156251451102	0.81159510314036	125.142857142857	7	TRUE	TRUE	TRUE	TRUE	TRUE	TRUE	TRUE
GABAergic	Sst Chodl	19	Ntn1	7	0.87525404316447	23.8112462492486	18.2560303337351	164.209965431469	0.18936427988487	0.775460948346489	125.142857142857	7	TRUE	TRUE	TRUE	TRUE	TRUE	TRUE	TRUE
GABAergic	Sst Chodl	20	Slc4a4	7	0.873443649592322	5.93762583936758	2.35060790378155	442.234071283754	0.0290230746637772	0.870715011727024	125.142857142857	7	TRUE	TRUE	TRUE	TRUE	TRUE	TRUE	TRUE
GABAergic	Sst Chodl	21	Nell1	7	0.864082075255364	6.20440166964959	2.58599516873489	589.750018310414	0.0319466226025406	0.8734247188727	125.142857142857	7	TRUE	TRUE	TRUE	TRUE	TRUE	TRUE	TRUE
GABAergic	Sst Chodl	22	Gabrg1	7	0.862518850096178	34.8590585874434	22.266942655057	189.669938247873	0.222579694548081	0.743804625851371	125.142857142857	7	TRUE	TRUE	TRUE	TRUE	TRUE	TRUE	TRUE
GABAergic	Sst Chodl	23	Nnat	7	0.858361936892781	16.800673191472	5.28445836962977	327.179558117415	0.070556230578753	0.770448622580953	125.142857142857	7	TRUE	TRUE	TRUE	TRUE	TRUE	TRUE	TRUE
GABAergic	Sst Chodl	24	Fndc1	7	0.835604732524892	9.50506287004015	4.80459741361296	168.529501803741	0.0570595587971711	0.755607860429153	125.142857142857	7	TRUE	TRUE	TRUE	TRUE	TRUE	TRUE	TRUE
GABAergic	Sst Chodl	25	Dbpht2	7	0.832346648141676	9.25141912646734	4.49660017026679	132.372749704206	0.0568112544488094	0.748075687506901	125.142857142857	7	TRUE	TRUE	TRUE	TRUE	TRUE	TRUE	TRUE
GABAergic	Sst Chodl	26	Mpp7	7	0.827765322728128	7.93767705839462	4.88029201581409	129.125780217192	0.0579867416838476	0.743973716543659	125.142857142857	7	TRUE	TRUE	TRUE	TRUE	TRUE	TRUE	TRUE
[truncated: 274 more rows]
