# Supplementary material for: How many markers are needed to robustly determine a cell’s type?
Source: iScience. 2022 Jan 10;25(1):103378. doi: 10.1016/j.isci.2021.103378 (PMC8786641; doi:10.1016/j.isci.2021.103378)
Supplement: Data S3. Cluster-level markers, related to STAR Methods [file mmc2.csv]

group	cell_type	rank	gene	recurrence	auroc	fold_change	fold_change_detection	expression	precision	recall	population_size	n_datasets	scSS	snSS	scCv2	snCv2	snCv3M	scCv3	snCv3Z
L2/3 IT	L2/3 IT_1	1	6530403H02Rik	5	0.842733758006972	5.41020248075159	2.60665472360464	255.840030224018	0.0953039010525041	0.830881636027249	492.833333333333	6	NA	FALSE	TRUE	TRUE	TRUE	TRUE	TRUE
L2/3 IT	L2/3 IT_1	2	Adamts2	5	0.752061972174402	7.55766568226629	4.6219086800959	99.357998807939	0.152135353555482	0.582932310239406	492.833333333333	6	NA	FALSE	TRUE	TRUE	TRUE	TRUE	TRUE
L2/3 IT	L2/3 IT_1	3	Col23a1	5	0.702306439682236	12.4604105799694	7.98035174909248	61.6763113343746	0.219896636322976	0.44629788522894	492.833333333333	6	NA	FALSE	TRUE	TRUE	TRUE	TRUE	TRUE
L2/3 IT	L2/3 IT_1	4	Met	5	0.702246664384944	9.14720951367483	6.44266543553144	53.928588928583	0.201545946459718	0.445978794464718	492.833333333333	6	NA	FALSE	TRUE	TRUE	TRUE	TRUE	TRUE
L2/3 IT	L2/3 IT_1	5	Ust	5	0.696202035073904	6.21714740651199	3.64529607318021	59.4896535459505	0.121974068786106	0.479271378473518	492.833333333333	6	NA	FALSE	TRUE	TRUE	TRUE	TRUE	TRUE
L2/3 IT	L2/3 IT_1	6	Thsd7a	4	0.774556388012749	5.44844011773284	2.86521993403316	161.704625277934	0.0982519288549991	0.684696214103334	492.833333333333	6	NA	FALSE	TRUE	FALSE	TRUE	TRUE	TRUE
L2/3 IT	L2/3 IT_1	7	Dpyd	4	0.750407289912998	6.12496988860087	2.80533780161296	153.985828993311	0.0952075639973461	0.631180986916439	492.833333333333	6	NA	FALSE	TRUE	FALSE	TRUE	TRUE	TRUE
L2/3 IT	L2/3 IT_1	8	Fst	4	0.681915055479036	4.67997548423137	3.34162828315824	70.3270042873341	0.118642449439816	0.469067551471383	492.833333333333	6	NA	FALSE	TRUE	FALSE	TRUE	TRUE	TRUE
L2/3 IT	L2/3 IT_1	9	Rhbdl3	4	0.680789184725304	4.97931048627953	4.02607804298426	43.891351355736	0.129846338675442	0.439023437960099	492.833333333333	6	NA	FALSE	TRUE	FALSE	TRUE	TRUE	TRUE
L2/3 IT	L2/3 IT_1	10	Syt10	4	0.640997180399786	5.64297928623772	5.34124848866733	31.0522037801657	0.165736407585079	0.336479403075506	492.833333333333	6	NA	FALSE	TRUE	FALSE	TRUE	TRUE	TRUE
L2/3 IT	L2/3 IT_1	11	Vrk2	4	0.637783183686555	5.30196270968015	3.90572815802988	40.3650081405063	0.125806112741811	0.356469637139099	492.833333333333	6	NA	FALSE	TRUE	FALSE	TRUE	TRUE	TRUE
L2/3 IT	L2/3 IT_1	12	Scml4	4	0.619565337162333	3.8360404948576	3.79237648438412	22.8122513290066	0.126056922125287	0.305696917001654	492.833333333333	6	NA	FALSE	TRUE	TRUE	TRUE	TRUE	FALSE
L2/3 IT	L2/3 IT_1	13	Vwc2l	4	0.613985417920092	5.59770117393141	4.04635712754104	35.3449034131476	0.137377658099716	0.281431740251927	492.833333333333	6	NA	FALSE	TRUE	FALSE	TRUE	TRUE	TRUE
L2/3 IT	L2/3 IT_1	14	Ndst4	4	0.594838755953416	4.88441813905246	2.44037943908848	0	0.115060741946466	0.22816451453204	492.833333333333	6	NA	FALSE	TRUE	FALSE	TRUE	TRUE	TRUE
L2/3 IT	L2/3 IT_1	15	Arhgef28	3	0.768258958416891	4.22438731987649	2.38865581306511	133.508271553448	0.0880231619983372	0.701570525871269	492.833333333333	6	NA	TRUE	FALSE	FALSE	TRUE	TRUE	FALSE
L2/3 IT	L2/3 IT_1	16	Gpc5	3	0.763873212614881	4.54579045595825	2.4034096476458	210.762053436471	0.0838284982610763	0.720378873345476	492.833333333333	6	NA	FALSE	TRUE	TRUE	FALSE	TRUE	FALSE
L2/3 IT	L2/3 IT_1	17	Spon1	3	0.699572789847404	3.95310424842535	2.58563494490185	72.6318391132527	0.0856263642863541	0.538057843954667	492.833333333333	6	NA	FALSE	TRUE	FALSE	TRUE	TRUE	FALSE
L2/3 IT	L2/3 IT_1	18	Marcksl1	3	0.676645450102782	4.3949688019497	3.60985302445443	43.9013529767371	0.125030084975695	0.430013240333861	492.833333333333	6	NA	FALSE	TRUE	FALSE	TRUE	TRUE	FALSE
L2/3 IT	L2/3 IT_1	19	Ptpru	3	0.667589969191455	4.0897320009767	3.46631128611148	39.5300718066076	0.118868196754942	0.424624338185668	492.833333333333	6	NA	FALSE	TRUE	FALSE	TRUE	TRUE	FALSE
L2/3 IT	L2/3 IT_1	20	St6gal1	3	0.641938998173421	5.91193713019978	5.08932463555214	27.2916062732452	0.151692281236605	0.331464311291543	492.833333333333	6	NA	FALSE	TRUE	FALSE	TRUE	TRUE	FALSE
L2/3 IT	L2/3 IT_1	21	Esr1	3	0.618830492220831	3.69633092991601	2.66267482490592	33.6163765114272	0.0884367486135382	0.332910189609013	492.833333333333	6	NA	FALSE	TRUE	FALSE	TRUE	TRUE	FALSE
L2/3 IT	L2/3 IT_1	22	Cald1	3	0.607209259862147	4.4278975477625	3.69512885283902	28.5259987757183	0.118941125940816	0.279679841361002	492.833333333333	6	NA	FALSE	TRUE	FALSE	FALSE	TRUE	TRUE
L2/3 IT	L2/3 IT_1	23	Fibcd1	3	0.603928382363592	4.99072107323928	5.66744228089505	16.0564653165599	0.192179806640181	0.25071744899791	492.833333333333	6	NA	FALSE	TRUE	FALSE	TRUE	TRUE	FALSE
L2/3 IT	L2/3 IT_1	24	Btbd11	3	0.588538223268448	4.23111082633715	3.61532943346948	18.1834864755093	0.115763241425874	0.227430331835746	492.833333333333	6	NA	FALSE	TRUE	FALSE	TRUE	TRUE	FALSE
L2/3 IT	L2/3 IT_1	25	St3gal1	3	0.58553611393259	3.27266583726757	3.89756854093871	8.20287277810116	0.13835422896809	0.21481189912116	492.833333333333	6	NA	FALSE	TRUE	FALSE	FALSE	TRUE	TRUE
L2/3 IT	L2/3 IT_1	26	Ngf	3	0.57073926308314	6.33721293400003	8.00928612022207	0	0.296784827028316	0.148026691070385	492.833333333333	6	NA	FALSE	TRUE	FALSE	TRUE	TRUE	FALSE
L2/3 IT	L2/3 IT_1	27	Gjc1	3	0.56608898176402	6.31937614437691	7.40933129931054	10.007052082408	0.230724440320641	0.147115104688237	492.833333333333	6	NA	FALSE	TRUE	FALSE	TRUE	TRUE	FALSE
L2/3 IT	L2/3 IT_1	28	St8sia2	3	0.5602578991827	3.14373580510066	3.1489742569004	0	0.163151863803542	0.134001401201866	492.833333333333	6	NA	FALSE	TRUE	FALSE	TRUE	TRUE	FALSE
L2/3 IT	L2/3 IT_1	29	Nkain3	2	0.649212308034206	2.70807949476088	1.89279637035054	53.3732426935279	0.0659843366275856	0.465501460607736	492.833333333333	6	NA	FALSE	TRUE	FALSE	FALSE	TRUE	FALSE
L2/3 IT	L2/3 IT_1	30	Raver2	2	0.641110396153639	3.47273844238802	3.32255619462348	33.431194754492	0.111942781257481	0.376802496888471	492.833333333333	6	NA	FALSE	TRUE	FALSE	FALSE	TRUE	FALSE
L2/3 IT	L2/3 IT_1	31	Cnih3	2	0.621467758269595	3.50508186559974	2.66937796432824	32.2353143510752	0.0930080356866605	0.338082633982346	492.833333333333	6	NA	FALSE	TRUE	FALSE	FALSE	TRUE	FALSE
L2/3 IT	L2/3 IT_1	32	Nacc2	2	0.598846334083636	3.93140461382119	3.3697993311904	15.5509565191111	0.112944121314142	0.251957874962675	492.833333333333	6	NA	FALSE	TRUE	FALSE	FALSE	TRUE	FALSE
L2/3 IT	L2/3 IT_1	33	Rab27a	2	0.589795025809707	4.18177065075382	3.58533609605235	19.5121455685911	0.117843451631051	0.236702621914236	492.833333333333	6	NA	FALSE	TRUE	FALSE	FALSE	TRUE	FALSE
L2/3 IT	L2/3 IT_1	34	Ngb	2	0.580477771841118	3.18103264710361	3.29859784729358	11.4307900565	0.117328372078253	0.208686563481311	492.833333333333	6	NA	FALSE	TRUE	FALSE	FALSE	TRUE	FALSE
L2/3 IT	L2/3 IT_1	35	Wnt7b	2	0.576792336643952	2.75044674242796	2.14413766586677	0	0.0958834141948151	0.174215803720283	492.833333333333	6	NA	FALSE	TRUE	FALSE	FALSE	TRUE	FALSE
L2/3 IT	L2/3 IT_1	36	Plcxd3	2	0.57381420221948	2.61585871885869	1.53831794611437	0	0.0769567910120951	0.216457033301732	492.833333333333	6	NA	FALSE	TRUE	FALSE	FALSE	TRUE	FALSE
L2/3 IT	L2/3 IT_1	37	Oxtr	2	0.572538744641429	2.75808680478063	2.62466325472849	0	0.172500302808293	0.175176656640691	492.833333333333	6	NA	FALSE	TRUE	FALSE	FALSE	TRUE	FALSE
L2/3 IT	L2/3 IT_1	38	Aldh1a3	2	0.56592940848341	2.47914622450496	2.93804449151143	8.47785132196573	0.111410366261053	0.183617286316349	492.833333333333	6	NA	FALSE	FALSE	FALSE	TRUE	TRUE	FALSE
L2/3 IT	L2/3 IT_1	39	Slc22a3	2	0.565370611327169	4.29707204159461	3.34311687071493	13.6943872024058	0.114809257433497	0.177980275568517	492.833333333333	6	NA	FALSE	TRUE	FALSE	FALSE	TRUE	FALSE
L2/3 IT	L2/3 IT_1	40	Nxn	2	0.562654955506975	2.7541733874662	2.11092736813551	0	0.0919851086026376	0.172476636803555	492.833333333333	6	NA	FALSE	FALSE	FALSE	TRUE	TRUE	FALSE
L2/3 IT	L2/3 IT_1	41	Ptger3	2	0.561331247365682	4.0868544143144	5.33654810826912	10.4372058543725	0.168333444949015	0.148185670240403	492.833333333333	6	NA	FALSE	TRUE	FALSE	FALSE	TRUE	FALSE
L2/3 IT	L2/3 IT_1	42	Sla	2	0.552526985696737	1.84556339188465	2.86764377606651	3.56121121342576	0.088645805564528	0.135556396503652	492.833333333333	6	NA	FALSE	TRUE	FALSE	FALSE	TRUE	FALSE
L2/3 IT	L2/3 IT_1	43	Ly6g6e	2	0.541995044186905	3.82256844018618	8.79774353137739	3.40305135003001	0.254899655715852	0.0886257362952757	492.833333333333	6	NA	FALSE	TRUE	FALSE	FALSE	TRUE	FALSE
L2/3 IT	L2/3 IT_1	44	Tenm1	1	0.795870817026033	3.3544327307486	1.58459334135783	321.678082547035	0.057689850728493	0.862971129936442	492.833333333333	6	NA	TRUE	FALSE	FALSE	FALSE	FALSE	FALSE
L2/3 IT	L2/3 IT_1	45	Pcdh19	1	0.700924496535194	4.34270078273175	2.59825287527812	88.7207898670081	0.0971526496177994	0.539627176951481	492.833333333333	6	NA	FALSE	FALSE	FALSE	FALSE	FALSE	TRUE
L2/3 IT	L2/3 IT_1	46	Egfem1	1	0.696848069607928	2.51557782400268	1.66221103994124	369.109986415687	0.057696000962899	0.707074204751972	492.833333333333	6	NA	FALSE	FALSE	FALSE	FALSE	TRUE	FALSE
L2/3 IT	L2/3 IT_1	47	Fstl5	1	0.681907294748006	3.24377481976448	2.37068033035443	73.8998578071433	0.080537878511419	0.529756718504093	492.833333333333	6	NA	FALSE	FALSE	FALSE	FALSE	TRUE	FALSE
L2/3 IT	L2/3 IT_1	48	Cdh13	1	0.680952488588452	2.56796828299587	1.79517133645311	140.407007153411	0.0668015701134581	0.594510107979714	492.833333333333	6	NA	FALSE	FALSE	FALSE	TRUE	FALSE	FALSE
L2/3 IT	L2/3 IT_1	49	St6galnac5	1	0.666765779502415	3.03140246096218	2.27417136559313	75.3485998404011	0.080321130270439	0.500536108498983	492.833333333333	6	NA	FALSE	FALSE	FALSE	FALSE	TRUE	FALSE
L2/3 IT	L2/3 IT_1	50	Glra3	1	0.651527964020604	2.34721744241846	1.97461964994537	59.8671234122489	0.0777777527343515	0.504444136386074	492.833333333333	6	NA	FALSE	FALSE	FALSE	FALSE	FALSE	TRUE
L2/3 IT	L2/3 IT_2	1	Angpt1	5	0.658102778031349	3.47694307453406	1.63966666941424	0	0.203535220509422	0.431092086826014	702.857142857143	7	FALSE	FALSE	TRUE	TRUE	TRUE	TRUE	TRUE
L2/3 IT	L2/3 IT_2	2	Gm13974	5	0.607362537635987	3.64945951236312	2.16836397936839	0	0.235641761699893	0.281396837746444	702.857142857143	7	FALSE	FALSE	TRUE	TRUE	TRUE	TRUE	TRUE
L2/3 IT	L2/3 IT_2	3	Zbtb20	4	0.85756418514878	4.65988363074034	1.89026913767355	317.577703435942	0.108668414003302	0.866506187657546	702.857142857143	7	FALSE	TRUE	FALSE	TRUE	FALSE	TRUE	TRUE
L2/3 IT	L2/3 IT_2	4	Ccdc3	4	0.68258767237826	3.49582691644338	3.18665789094747	46.9500699033714	0.163323268014862	0.518876355158411	702.857142857143	7	FALSE	FALSE	TRUE	TRUE	TRUE	TRUE	FALSE
L2/3 IT	L2/3 IT_2	5	Ndst4	4	0.655121027518888	5.21931005362136	7.22178796240207	15.6984766426096	0.26107690915367	0.346624917225398	702.857142857143	7	FALSE	FALSE	TRUE	TRUE	TRUE	TRUE	FALSE
L2/3 IT	L2/3 IT_2	6	Cdh13	3	0.739575171993574	2.01127292551325	2.48287813180321	79.3750658224645	0.131800757743204	0.76784121813447	702.857142857143	7	FALSE	FALSE	TRUE	TRUE	FALSE	TRUE	FALSE
L2/3 IT	L2/3 IT_2	7	Bmpr1b	3	0.712300104698911	4.92574435502171	3.31653725740772	49.8602611316195	0.153022888032214	0.530691394079742	702.857142857143	7	FALSE	FALSE	TRUE	TRUE	TRUE	FALSE	FALSE
L2/3 IT	L2/3 IT_2	8	Grin3a	3	0.694004795176508	3.96361465630763	3.20689661139918	32.8735525993567	0.14998166062397	0.470121192974742	702.857142857143	7	FALSE	FALSE	TRUE	TRUE	FALSE	TRUE	FALSE
L2/3 IT	L2/3 IT_2	9	Eya1	3	0.634249556716005	2.90690470615046	4.00409737999922	11.0523906875211	0.178516832144826	0.339272261249599	702.857142857143	7	FALSE	FALSE	TRUE	FALSE	TRUE	TRUE	FALSE
L2/3 IT	L2/3 IT_2	10	Raver2	3	0.630803702899358	2.92917570564273	1.56385536527678	0	0.190512960000849	0.373189309888265	702.857142857143	7	FALSE	FALSE	TRUE	FALSE	TRUE	TRUE	FALSE
L2/3 IT	L2/3 IT_2	11	Emid1	3	0.551905952538964	2.879081074038	1.88999822424293	0	0.203515419205876	0.149182851675287	702.857142857143	7	FALSE	FALSE	TRUE	TRUE	FALSE	TRUE	FALSE
L2/3 IT	L2/3 IT_2	12	Thsd7a	2	0.751349888333965	3.05860283692375	2.80128065597514	71.4151867935963	0.135307305668057	0.702929216523996	702.857142857143	7	FALSE	FALSE	TRUE	FALSE	FALSE	TRUE	FALSE
L2/3 IT	L2/3 IT_2	13	Fras1	2	0.747461024158989	3.10239757817728	2.62182561450007	72.4088892043004	0.128859214364849	0.693060883143441	702.857142857143	7	FALSE	FALSE	FALSE	FALSE	TRUE	TRUE	FALSE
L2/3 IT	L2/3 IT_2	14	Tox3	2	0.693240761725668	3.93776582105536	3.61886127027155	30.0077263382577	0.163997855156477	0.485600667012218	702.857142857143	7	FALSE	FALSE	TRUE	FALSE	FALSE	TRUE	FALSE
L2/3 IT	L2/3 IT_2	15	Dpyd	2	0.683182725106029	2.70604117105997	1.20261115063537	0	0.146638394286889	0.53416353593137	702.857142857143	7	FALSE	FALSE	TRUE	FALSE	FALSE	TRUE	FALSE
L2/3 IT	L2/3 IT_2	16	Marcksl1	2	0.668890287416092	2.61633412640094	2.21310103163937	32.3220194059275	0.108237010470353	0.430551210494735	702.857142857143	7	FALSE	FALSE	TRUE	FALSE	FALSE	TRUE	FALSE
L2/3 IT	L2/3 IT_2	17	Jam2	2	0.617334820077451	4.03223743667331	4.5027868653771	12.437219535527	0.199562235874417	0.272206937656332	702.857142857143	7	FALSE	FALSE	TRUE	FALSE	FALSE	TRUE	FALSE
L2/3 IT	L2/3 IT_2	18	Lct	2	0.614825217668025	3.29419590503749	6.42666827168737	6.79842656440733	0.257642711014222	0.269642219821307	702.857142857143	7	FALSE	FALSE	TRUE	FALSE	FALSE	TRUE	FALSE
L2/3 IT	L2/3 IT_2	19	Inpp4b	2	0.613445590170791	2.52060802025372	1.36197755698596	0	0.13783687938308	0.336816734163942	702.857142857143	7	FALSE	FALSE	FALSE	FALSE	TRUE	TRUE	FALSE
L2/3 IT	L2/3 IT_2	20	Sla	2	0.582109513290809	2.98309590109262	2.12128139496702	0	0.228103289585942	0.198535025019946	702.857142857143	7	FALSE	FALSE	TRUE	FALSE	FALSE	TRUE	FALSE
L2/3 IT	L2/3 IT_2	21	Ankfn1	2	0.561683350843008	2.06629559754952	1.28955027784875	0	0.130551743970927	0.200932266369882	702.857142857143	7	FALSE	FALSE	TRUE	FALSE	FALSE	TRUE	FALSE
L2/3 IT	L2/3 IT_2	22	Prss35	2	0.534253818463878	1.65003385277054	1.18381689062197	0	0.148692643632597	0.147091972584588	702.857142857143	7	FALSE	FALSE	TRUE	FALSE	FALSE	TRUE	FALSE
L2/3 IT	L2/3 IT_2	23	Ndrg1	2	0.524540545043084	2.14609287574309	1.66617187797219	0	0.193394112137348	0.082065764139281	702.857142857143	7	FALSE	FALSE	TRUE	FALSE	FALSE	TRUE	FALSE
L2/3 IT	L2/3 IT_2	24	Cntnap5c	1	0.787798000892709	3.38871722676757	2.22531498332879	120.545383395911	0.11923631884074	0.82500939998464	702.857142857143	7	FALSE	FALSE	FALSE	FALSE	TRUE	FALSE	FALSE
L2/3 IT	L2/3 IT_2	25	Htr2a	1	0.745018452168454	2.89661979836345	2.11561620933998	79.7618257540585	0.112327743132952	0.648536612435329	702.857142857143	7	FALSE	FALSE	TRUE	FALSE	FALSE	FALSE	FALSE
L2/3 IT	L2/3 IT_2	26	Samd5	1	0.65671521328073	3.47648248462305	2.9038102346253	25.384264956353	0.131983371080174	0.409823562874579	702.857142857143	7	FALSE	FALSE	FALSE	FALSE	FALSE	TRUE	FALSE
L2/3 IT	L2/3 IT_2	27	St6gal1	1	0.640594575588107	3.30776925954888	3.91717217706841	13.5359222883251	0.174563535535812	0.335304549555807	702.857142857143	7	FALSE	FALSE	FALSE	FALSE	FALSE	TRUE	FALSE
L2/3 IT	L2/3 IT_2	28	Cenpu	1	0.611306240144197	2.1356486596979	2.30925953795174	17.2703115383949	0.113135767772818	0.340013697144753	702.857142857143	7	FALSE	FALSE	TRUE	FALSE	FALSE	FALSE	FALSE
L2/3 IT	L2/3 IT_2	29	Trim54	1	0.587734645202127	2.29289636242895	4.5366525991083	0	0.225803567718201	0.188125710097064	702.857142857143	7	FALSE	FALSE	TRUE	FALSE	FALSE	FALSE	FALSE
L2/3 IT	L2/3 IT_2	30	Ptpru	1	0.587143791258009	1.6482349051434	1.09824415995616	0	0.142419302932679	0.314833100947738	702.857142857143	7	FALSE	FALSE	FALSE	FALSE	FALSE	TRUE	FALSE
L2/3 IT	L2/3 IT_2	31	Rhbdl3	1	0.575151186398127	1.98176465078525	1.16007777412815	0	0.14195326811533	0.267074317768979	702.857142857143	7	FALSE	FALSE	FALSE	FALSE	FALSE	TRUE	FALSE
L2/3 IT	L2/3 IT_2	32	Cachd1	1	0.571576078663998	2.04286886126177	1.23046789751411	0	0.151278266343142	0.226837462545782	702.857142857143	7	FALSE	FALSE	TRUE	FALSE	FALSE	FALSE	FALSE
L2/3 IT	L2/3 IT_2	33	Cnih3	1	0.565420376358036	1.50396201967429	0.859466350871103	0	0.111021043993062	0.273078813183299	702.857142857143	7	FALSE	FALSE	FALSE	FALSE	FALSE	TRUE	FALSE
L2/3 IT	L2/3 IT_2	34	Slc22a3	1	0.555200898735305	1.78526406623381	1.40831590109527	0	0.149167487110274	0.160687189908495	702.857142857143	7	FALSE	FALSE	FALSE	FALSE	FALSE	TRUE	FALSE
L2/3 IT	L2/3 IT_2	35	Slc39a12	1	0.554066134971324	2.00413979884482	1.21628429140017	0	0.139791956476371	0.179236071994006	702.857142857143	7	FALSE	FALSE	FALSE	FALSE	FALSE	TRUE	FALSE
L2/3 IT	L2/3 IT_2	36	St3gal1	1	0.549320372827945	2.03664755193198	1.33341261021118	0	0.144824660872359	0.154800885209352	702.857142857143	7	FALSE	FALSE	FALSE	FALSE	FALSE	TRUE	FALSE
L2/3 IT	L2/3 IT_2	37	Pdyn	1	0.540770204717578	1.0253984178232	0.823224104976428	0	0.111316369630975	0.173381394945237	702.857142857143	7	FALSE	FALSE	FALSE	FALSE	FALSE	TRUE	FALSE
L2/3 IT	L2/3 IT_2	38	Fign	1	0.536249602097053	1.48706986993863	0.848094154975994	0	0.0951151023299262	0.161021885020036	702.857142857143	7	FALSE	FALSE	TRUE	FALSE	FALSE	FALSE	FALSE
L2/3 IT	L2/3 IT_2	39	Hydin	1	0.534257796801108	2.13425962500369	1.66707023353815	0	0.162883944543307	0.097249787629207	702.857142857143	7	FALSE	FALSE	FALSE	FALSE	FALSE	TRUE	FALSE
L2/3 IT	L2/3 IT_2	40	Meis2	0	0.810849361317224	2.11777516561061	1.19703313435789	433.232444015539	0.0699580876401375	0.953232465922196	702.857142857143	7	FALSE	FALSE	FALSE	FALSE	FALSE	FALSE	FALSE
L2/3 IT	L2/3 IT_2	41	Mgat4c	0	0.809816200183205	2.49022945009252	1.27139005546164	423.542122809792	0.069729812763345	0.933669599599716	702.857142857143	7	FALSE	FALSE	FALSE	FALSE	FALSE	FALSE	FALSE
L2/3 IT	L2/3 IT_2	42	Epha6	0	0.779139826655892	2.20700241094441	1.3870136549888	372.343640356156	0.0738611923850692	0.926823883808239	702.857142857143	7	FALSE	FALSE	FALSE	FALSE	FALSE	FALSE	FALSE
L2/3 IT	L2/3 IT_2	43	Epha3	0	0.772346718048603	2.28860231361667	1.47745357688163	182.115968156244	0.0799905864533779	0.882370859480244	702.857142857143	7	FALSE	FALSE	FALSE	FALSE	FALSE	FALSE	FALSE
L2/3 IT	L2/3 IT_2	44	Sox11	0	0.738187118044321	2.49623884646203	1.62175128404828	109.34953304127	0.093167544154064	0.737767774424302	702.857142857143	7	FALSE	FALSE	FALSE	FALSE	FALSE	FALSE	FALSE
L2/3 IT	L2/3 IT_2	45	Igsf11	0	0.737053897357201	2.24087717531703	1.64247677076228	87.4178759840259	0.0899796286099214	0.792566694508506	702.857142857143	7	FALSE	FALSE	FALSE	FALSE	FALSE	FALSE	FALSE
L2/3 IT	L2/3 IT_2	46	Bhlhe22	0	0.714918285088742	2.4808745048994	1.82717110827195	54.4378965901559	0.109476633240555	0.57007293831583306	702.857142857143	7	FALSE	FALSE	FALSE	FALSE	FALSE	FALSE	FALSE
L2/3 IT	L2/3 IT_2	47	Cyp7b1	0	0.710727630459537	2.31175435736717	1.89551881759569	81.9887023464509	0.100593324792535	0.682329189494034	702.857142857143	7	FALSE	FALSE	FALSE	FALSE	FALSE	FALSE	FALSE
L2/3 IT	L2/3 IT_2	48	Gm10754	0	0.707777180333287	2.36681166341539	1.67567770308271	99.109111658611	0.0852749965221347	0.721894574932913	702.857142857143	7	FALSE	FALSE	FALSE	FALSE	FALSE	FALSE	FALSE
L2/3 IT	L2/3 IT_2	49	Plxnd1	0	0.701257302960121	2.56587738580389	1.87945383312861	42.9334566799434	0.0996909294344026	0.58646769451069	702.857142857143	7	FALSE	FALSE	FALSE	FALSE	FALSE	FALSE	FALSE
L2/3 IT	L2/3 IT_2	50	Itga8	0	0.698305759352726	2.19310075775361	1.72415693787484	101.589368257171	0.0930894784888998	0.725792375925583	702.857142857143	7	FALSE	FALSE	FALSE	FALSE	FALSE	FALSE	FALSE
L2/3 IT	L2/3 IT_3	1	Bdnf	5	0.732508637140863	11.9318788729173	7.68707182866636	107.222961023651	0.970562479049131	0.543575858784365	9125.42857142857	7	FALSE	TRUE	TRUE	TRUE	TRUE	TRUE	FALSE
L2/3 IT	L2/3 IT_3	2	Etnk2	5	0.724724565423374	8.07831579745462	9.87042408055797	54.7021963666133	0.976096014466155	0.522692573580286	9125.42857142857	7	FALSE	TRUE	TRUE	TRUE	TRUE	TRUE	FALSE
L2/3 IT	L2/3 IT_3	3	Scg2	5	0.685331698592567	7.09082640717976	2.67715954586836	108.737372128572	0.965687633667341	0.535678129427505	9125.42857142857	7	FALSE	TRUE	TRUE	TRUE	TRUE	TRUE	FALSE
L2/3 IT	L2/3 IT_3	4	Adam33	5	0.596832985436847	6.46428938341011	9.0036570136866	23.0390051634597	0.980693507009678	0.228903384152367	9125.42857142857	7	FALSE	FALSE	TRUE	TRUE	TRUE	TRUE	TRUE
L2/3 IT	L2/3 IT_3	5	Mylk3	5	0.595494970033521	6.22751759497057	7.84377422504937	18.8151363203307	0.977835634566822	0.233280710231813	9125.42857142857	7	FALSE	FALSE	TRUE	TRUE	TRUE	TRUE	TRUE
L2/3 IT	L2/3 IT_3	6	Rmst	5	0.561045298550832	9.75197789490099	13.4788960732874	19.6978942928706	0.987076453487366	0.139665420833255	9125.42857142857	7	FALSE	FALSE	TRUE	TRUE	TRUE	TRUE	TRUE
L2/3 IT	L2/3 IT_3	7	Cdh12	4	0.860240648886208	4.65525767152217	1.38078842481667	511.019092640576	0.936743041447388	0.927232675669327	9125.42857142857	7	FALSE	TRUE	TRUE	FALSE	TRUE	TRUE	FALSE
L2/3 IT	L2/3 IT_3	8	Pcdh11x	4	0.714801716059778	5.72883791881333	5.59187361633596	84.7439377183988	0.962669753379774	0.554828711135113	9125.42857142857	7	FALSE	FALSE	TRUE	FALSE	TRUE	TRUE	TRUE
L2/3 IT	L2/3 IT_3	9	Arc	4	0.698743426692545	7.38755803315562	6.49865056154725	70.3517573783194	0.96728319337955	0.500207143629782	9125.42857142857	7	FALSE	FALSE	TRUE	TRUE	TRUE	TRUE	FALSE
L2/3 IT	L2/3 IT_3	10	Nptx2	4	0.631837813979797	8.97613273902551	7.56069394725921	46.9333109271927	0.973193534585753	0.32104098767094	9125.42857142857	7	FALSE	FALSE	TRUE	TRUE	TRUE	TRUE	FALSE
L2/3 IT	L2/3 IT_3	11	Cdh20	4	0.586614180316432	4.17793535329408	8.27555921509494	12.8489049929679	0.981868839008658	0.218092097504335	9125.42857142857	7	FALSE	FALSE	FALSE	TRUE	TRUE	TRUE	TRUE
L2/3 IT	L2/3 IT_3	12	Chrm2	4	0.577067536392443	4.70022077456582	4.96259696357353	20.3985827733923	0.965060232008236	0.216142012723325	9125.42857142857	7	FALSE	FALSE	TRUE	FALSE	TRUE	TRUE	TRUE
L2/3 IT	L2/3 IT_3	13	Sorcs3	3	0.830479879778115	6.9020668123283	4.38718893944278	299.222308694821	0.94567901972154	0.833292969659826	9125.42857142857	7	FALSE	FALSE	TRUE	FALSE	TRUE	TRUE	FALSE
L2/3 IT	L2/3 IT_3	14	Pcdh15	3	0.739003323658106	6.14710331933451	4.05055250128732	275.673047315203	0.943954201298702	0.727470404620877	9125.42857142857	7	FALSE	FALSE	TRUE	TRUE	FALSE	TRUE	FALSE
L2/3 IT	L2/3 IT_3	15	Trhde	3	0.687799746499506	4.79073096665799	4.00840946707238	72.6758096046481	0.949117675885453	0.541650383808781	9125.42857142857	7	FALSE	FALSE	TRUE	FALSE	TRUE	TRUE	FALSE
L2/3 IT	L2/3 IT_3	16	Cbln2	3	0.665455944039622	4.76403797970329	2.63378751876891	39.0155774586202	0.970013112725191	0.455286641602905	9125.42857142857	7	FALSE	TRUE	TRUE	FALSE	FALSE	TRUE	FALSE
L2/3 IT	L2/3 IT_3	17	Serinc2	3	0.651909553059686	7.80021315613251	10.4673784989634	28.6307028720611	0.978761665323457	0.344406883040537	9125.42857142857	7	FALSE	FALSE	TRUE	FALSE	TRUE	TRUE	FALSE
L2/3 IT	L2/3 IT_3	18	Medag	3	0.64803816358118	10.9686816514588	10.821151117545	27.8171885451123	0.981050409144259	0.33027676070633	9125.42857142857	7	FALSE	FALSE	TRUE	FALSE	TRUE	TRUE	FALSE
L2/3 IT	L2/3 IT_3	19	Inhba	3	0.647786664922324	6.88409968146842	5.88831593681204	62.4735996492056	0.954445122566408	0.429337783957245	9125.42857142857	7	FALSE	FALSE	TRUE	TRUE	FALSE	TRUE	FALSE
L2/3 IT	L2/3 IT_3	20	Cbln4	3	0.612388246293167	8.41305176527609	9.45994096962311	15.5665689227894	0.976314554660481	0.249483033570056	9125.42857142857	7	FALSE	FALSE	TRUE	FALSE	TRUE	TRUE	FALSE
L2/3 IT	L2/3 IT_3	21	Maf	3	0.610062170479699	5.21297134023678	8.2425445486212	12.6760537866149	0.976507140113091	0.256171014004867	9125.42857142857	7	FALSE	FALSE	FALSE	FALSE	TRUE	TRUE	TRUE
L2/3 IT	L2/3 IT_3	22	Stac2	3	0.598262956902212	4.88149252857063	8.46223265579467	16.4619998629154	0.97649967719879	0.238919757020364	9125.42857142857	7	FALSE	FALSE	TRUE	FALSE	FALSE	TRUE	TRUE
L2/3 IT	L2/3 IT_3	23	Arhgap31	3	0.589482053241539	5.04651018636739	5.99006943431244	18.0491400219816	0.961226587834487	0.229023165954912	9125.42857142857	7	FALSE	FALSE	TRUE	FALSE	TRUE	TRUE	FALSE
L2/3 IT	L2/3 IT_3	24	Fosl2	3	0.589110656153662	6.32185713810245	11.9554676841229	12.6020874320404	0.975561254449792	0.205312034791502	9125.42857142857	7	FALSE	FALSE	TRUE	FALSE	TRUE	TRUE	FALSE
L2/3 IT	L2/3 IT_3	25	Agmat	3	0.572521777267968	4.73457237204406	7.05223824168169	12.7335696756458	0.967223640722975	0.176713887900636	9125.42857142857	7	FALSE	FALSE	TRUE	TRUE	FALSE	TRUE	FALSE
L2/3 IT	L2/3 IT_3	26	Mamdc2	3	0.560656380646428	4.32865503271062	6.19933549855221	11.1126935397149	0.974931161528163	0.154665654076202	9125.42857142857	7	FALSE	FALSE	TRUE	FALSE	TRUE	TRUE	FALSE
L2/3 IT	L2/3 IT_3	27	Rspo1	3	0.53695077282524994	5.74631873440582	8.09828777884902	8.08436849350271	0.981138800375483	0.0882069172989072	9125.42857142857	7	FALSE	FALSE	TRUE	FALSE	TRUE	TRUE	FALSE
L2/3 IT	L2/3 IT_3	28	Igsf9b	2	0.82767413910643	5.78880317123143	4.60355343752903	156.226816321351	0.95093121388163	0.846543386457642	9125.42857142857	7	FALSE	FALSE	TRUE	FALSE	FALSE	TRUE	FALSE
L2/3 IT	L2/3 IT_3	29	Rims3	2	0.742385372198354	4.80889890920284	5.10778332266265	80.403543159144	0.957066146808824	0.629179874793585	9125.42857142857	7	FALSE	FALSE	TRUE	FALSE	FALSE	TRUE	FALSE
L2/3 IT	L2/3 IT_3	30	Gm11549	2	0.684994545543818	3.47248420403943	1.97799778103001	54.8528456943275	0.956460825191032	0.509375021797042	9125.42857142857	7	FALSE	FALSE	TRUE	FALSE	FALSE	TRUE	FALSE
L2/3 IT	L2/3 IT_3	31	Tspan17	2	0.684071313091958	5.09711568615896	5.62281015513901	45.68529941499	0.960722661533768	0.488336922751959	9125.42857142857	7	FALSE	FALSE	TRUE	FALSE	FALSE	TRUE	FALSE
L2/3 IT	L2/3 IT_3	32	S100a6	2	0.674883424724397	6.07795590602906	5.73903960439443	38.3900847450573	0.959084079080365	0.436835800657675	9125.42857142857	7	FALSE	FALSE	TRUE	FALSE	FALSE	TRUE	FALSE
L2/3 IT	L2/3 IT_3	33	Ccnd1	2	0.644523364251155	3.36489988892468	4.50450154799851	19.6503934465417	0.94533184965201	0.367324881678013	9125.42857142857	7	FALSE	FALSE	TRUE	FALSE	FALSE	TRUE	FALSE
L2/3 IT	L2/3 IT_3	34	Dlc1	2	0.642449398881781	3.84685259861615	4.94709155499904	25.9794961938161	0.963244073481685	0.401710455857833	9125.42857142857	7	FALSE	FALSE	FALSE	FALSE	TRUE	FALSE	TRUE
L2/3 IT	L2/3 IT_3	35	Cdkn1a	2	0.642113092446232	7.43800385781003	8.96329108752563	20.8850742332499	0.974772892817062	0.318786745460463	9125.42857142857	7	FALSE	FALSE	TRUE	FALSE	FALSE	TRUE	FALSE
L2/3 IT	L2/3 IT_3	36	Ankrd35	2	0.640131746262663	4.5680579964958	6.0122444947007	27.8967343897775	0.962283747375288	0.359947831030185	9125.42857142857	7	FALSE	FALSE	TRUE	FALSE	FALSE	TRUE	FALSE
L2/3 IT	L2/3 IT_3	37	Reln	2	0.624136152219807	4.59833130900747	7.00871934059743	26.8764137507709	0.966201121258836	0.320597283214556	9125.42857142857	7	FALSE	FALSE	TRUE	FALSE	FALSE	TRUE	FALSE
L2/3 IT	L2/3 IT_3	38	Igfn1	2	0.617087663886129	3.55338215903474	4.29604608618276	38.9242501635598	0.942145411920736	0.389907817461384	9125.42857142857	7	FALSE	FALSE	TRUE	FALSE	FALSE	TRUE	FALSE
L2/3 IT	L2/3 IT_3	39	Ier3	2	0.613707617413216	4.72815542867509	6.03422675414902	14.597274034234	0.958858653637131	0.270279199773623	9125.42857142857	7	FALSE	FALSE	TRUE	FALSE	FALSE	TRUE	FALSE
L2/3 IT	L2/3 IT_3	40	Adra1b	2	0.611564583411443	4.42809323340645	9.58693242954829	16.3015432242857	0.96861923942552	0.274858968631249	9125.42857142857	7	FALSE	FALSE	TRUE	FALSE	FALSE	TRUE	FALSE
L2/3 IT	L2/3 IT_3	41	Lpar1	2	0.604990878647304	4.19200984941887	5.52757204458246	19.6799038294371	0.958871495944251	0.27621836303182	9125.42857142857	7	FALSE	FALSE	TRUE	FALSE	FALSE	TRUE	FALSE
L2/3 IT	L2/3 IT_3	42	Penk	2	0.604127136039118	9.52068277549379	6.48925831085176	31.9601982860458	0.962695934012924	0.252311301210953	9125.42857142857	7	FALSE	FALSE	TRUE	FALSE	FALSE	TRUE	FALSE
L2/3 IT	L2/3 IT_3	43	Ptgfrn	2	0.60305960075882	3.79593591746024	7.0221729145004	15.3452867894557	0.974813701161009	0.266847715914514	9125.42857142857	7	FALSE	FALSE	FALSE	FALSE	FALSE	TRUE	TRUE
L2/3 IT	L2/3 IT_3	44	Hrh1	2	0.598169767874567	3.57178518242974	6.08220811852384	15.3983246241621	0.957964979324206	0.25621763745713	9125.42857142857	7	FALSE	FALSE	TRUE	FALSE	FALSE	TRUE	FALSE
L2/3 IT	L2/3 IT_3	45	Cxcl12	2	0.594840046944141	3.93702543974627	6.98410627805403	10.0307446338746	0.967507094867724	0.222830370242486	9125.42857142857	7	FALSE	FALSE	TRUE	FALSE	FALSE	TRUE	FALSE
L2/3 IT	L2/3 IT_3	46	Bok	2	0.594665603143429	4.26125758751928	4.98293218759926	17.7630564095359	0.957246725657843	0.251692840535953	9125.42857142857	7	FALSE	FALSE	TRUE	FALSE	FALSE	TRUE	FALSE
L2/3 IT	L2/3 IT_3	47	Kazald1	2	0.591894043280685	6.94330401755197	16.5713686915612	11.4272294917512	0.979745599003424	0.197201988753711	9125.42857142857	7	FALSE	FALSE	TRUE	FALSE	FALSE	TRUE	FALSE
L2/3 IT	L2/3 IT_3	48	Igsf3	2	0.589809190701911	4.94064206176025	9.41300162167908	11.3436229419969	0.9774201439767	0.207244284108694	9125.42857142857	7	FALSE	FALSE	TRUE	FALSE	FALSE	TRUE	FALSE
L2/3 IT	L2/3 IT_3	49	Trib1	2	0.589277770957861	3.40807516340841	5.59219544966563	8.77627127610701	0.956501944924924	0.221291961367468	9125.42857142857	7	FALSE	FALSE	TRUE	FALSE	FALSE	TRUE	FALSE
L2/3 IT	L2/3 IT_3	50	Sowahb	2	0.588610912900622	4.44123751780275	7.36957960307635	7.46384557002923	0.96504793613641	0.198849858788809	9125.42857142857	7	FALSE	FALSE	TRUE	FALSE	FALSE	TRUE	FALSE
L4/5 IT	L4/5 IT_1	1	Alcam	7	0.842656345789686	6.32193672923062	2.3785996246933	254.830922003402	0.760044669601973	0.824936774262472	8417	7	TRUE	TRUE	TRUE	TRUE	TRUE	TRUE	TRUE
L4/5 IT	L4/5 IT_1	2	Pld5	7	0.733065286675008	9.34640302690875	4.48261265608177	165.399484712617	0.850210232176382	0.556620279761606	8417	7	TRUE	TRUE	TRUE	TRUE	TRUE	TRUE	TRUE
L4/5 IT	L4/5 IT_1	3	Robo3	7	0.641768584827604	5.87916209223726	4.01126979033218	34.7358968548125	0.841758917443639	0.35698176046927	8417	7	TRUE	TRUE	TRUE	TRUE	TRUE	TRUE	TRUE
L4/5 IT	L4/5 IT_1	4	Chrm2	6	0.724129476492117	6.28650234668439	3.55244574095782	98.1580565432434	0.824773323056865	0.551825970019511	8417	7	TRUE	FALSE	TRUE	TRUE	TRUE	TRUE	TRUE
L4/5 IT	L4/5 IT_1	5	Cbln4	6	0.719960978166317	8.17939791912847	5.8133100306425	66.9385455509985	0.885812104787698	0.491327539096921	8417	7	TRUE	TRUE	TRUE	TRUE	TRUE	TRUE	FALSE
L4/5 IT	L4/5 IT_1	6	Cbln2	6	0.685098903774594	5.96818581372258	3.72857217147642	46.2268410386233	0.829646398706793	0.447522243640406	8417	7	TRUE	TRUE	TRUE	FALSE	TRUE	TRUE	TRUE
L4/5 IT	L4/5 IT_1	7	Gsg1l	6	0.67106710716399	5.56782912470324	3.16870438197711	52.409595731006	0.806886590794296	0.437651104230488	8417	7	TRUE	TRUE	TRUE	FALSE	TRUE	TRUE	TRUE
L4/5 IT	L4/5 IT_1	8	Ddit4l	6	0.644607274875305	5.12914034452596	3.07396446478129	79.2448451335093	0.800284285167479	0.395066823571559	8417	7	TRUE	TRUE	TRUE	FALSE	TRUE	TRUE	TRUE
L4/5 IT	L4/5 IT_1	9	Pou3f1	6	0.642074100970461	6.9758686844705	5.87049663401398	19.8573909301775	0.883171417525926	0.316233568015451	8417	7	TRUE	TRUE	TRUE	FALSE	TRUE	TRUE	TRUE
L4/5 IT	L4/5 IT_1	10	Cux1	5	0.81554730082509	4.14246705344932	1.58359613625869	269.11538878894	0.678541997700403	0.830865889072813	8417	7	TRUE	FALSE	TRUE	FALSE	TRUE	TRUE	TRUE
L4/5 IT	L4/5 IT_1	11	Calb1	5	0.664357080296616	4.68945948423453	2.67789459143089	89.3042627912852	0.778917759221874	0.449169966275026	8417	7	TRUE	TRUE	TRUE	FALSE	FALSE	TRUE	TRUE
L4/5 IT	L4/5 IT_1	12	Kcnab3	5	0.64977613599124	4.85251095119861	2.76959741041444	54.8136342904674	0.784580734747786	0.407239561945386	8417	7	TRUE	TRUE	TRUE	FALSE	TRUE	TRUE	FALSE
L4/5 IT	L4/5 IT_1	13	Maf	5	0.619998772504633	4.81993942797386	4.2192151315838	19.1015867849664	0.845149720254899	0.294415038926066	8417	7	TRUE	FALSE	TRUE	FALSE	TRUE	TRUE	TRUE
L4/5 IT	L4/5 IT_1	14	Pcdh20	5	0.602334213651218	4.88489964871526	4.19913925974792	21.9934190448388	0.843008139738976	0.254941147788676	8417	7	TRUE	TRUE	TRUE	FALSE	TRUE	TRUE	FALSE
L4/5 IT	L4/5 IT_1	15	Grik1	5	0.588143718292031	5.34268694945698	3.49938246759189	34.4690472341533	0.815269925124174	0.238849199843483	8417	7	TRUE	FALSE	TRUE	FALSE	TRUE	TRUE	TRUE
L4/5 IT	L4/5 IT_1	16	Slc4a4	4	0.672936874734949	5.02333243096712	3.40986499549353	48.3487395851024	0.821453710722577	0.440328467942388	8417	7	FALSE	FALSE	TRUE	FALSE	TRUE	TRUE	TRUE
L4/5 IT	L4/5 IT_1	17	Gm12371	4	0.656551187048728	4.17742193321054	2.85381032658717	63.3910284428887	0.791087786600588	0.437932375218628	8417	7	TRUE	TRUE	TRUE	FALSE	TRUE	FALSE	FALSE
L4/5 IT	L4/5 IT_1	18	Inhba	4	0.622302120186963	4.13539930126537	2.47837078171555	44.238406898990704	0.762203895574516	0.37174844613063	8417	7	TRUE	FALSE	TRUE	TRUE	FALSE	TRUE	FALSE
L4/5 IT	L4/5 IT_1	19	Slc17a6	4	0.618907801606518	4.11959863284621	2.83076370129821	35.4098854552514	0.785061648329816	0.336408558907515	8417	7	FALSE	FALSE	TRUE	FALSE	TRUE	TRUE	TRUE
L4/5 IT	L4/5 IT_1	20	Mamdc2	4	0.613812970890437	4.44823332192911	3.65334452121471	36.4845731515537	0.829032823176115	0.310307892762783	8417	7	TRUE	TRUE	TRUE	FALSE	TRUE	FALSE	FALSE
L4/5 IT	L4/5 IT_1	21	Gm2164	4	0.583959451328374	4.43538721167347	4.07862088172397	18.171008492009	0.842646117034134	0.210969677687732	8417	7	FALSE	FALSE	TRUE	FALSE	TRUE	TRUE	TRUE
L4/5 IT	L4/5 IT_1	22	Kctd1	3	0.772810894103098	3.68417043027409	1.87267231363791	135.766074173306	0.713799957524818	0.731419320853605	8417	7	TRUE	FALSE	TRUE	FALSE	TRUE	FALSE	FALSE
L4/5 IT	L4/5 IT_1	23	Zfhx4	3	0.64060454701019	3.79201253664439	2.64975767534753	56.3086298588738	0.776740717237301	0.413521408757424	8417	7	FALSE	TRUE	FALSE	FALSE	FALSE	TRUE	TRUE
L4/5 IT	L4/5 IT_1	24	Tmem215	3	0.618329346841926	4.10640318196729	2.99476144507483	29.7016803678815	0.798066073182568	0.316655594998187	8417	7	TRUE	FALSE	TRUE	FALSE	TRUE	FALSE	FALSE
L4/5 IT	L4/5 IT_1	25	S100a6	3	0.616245627880475	3.52091478866153	2.43794616331189	30.7564024369745	0.763791583767964	0.34059822747843	8417	7	TRUE	TRUE	TRUE	FALSE	FALSE	FALSE	FALSE
L4/5 IT	L4/5 IT_1	26	Fam84a	3	0.61315236560116	3.80113133506346	2.62294960530308	21.1362247217235	0.775735779901468	0.311207775091375	8417	7	TRUE	FALSE	TRUE	FALSE	FALSE	TRUE	FALSE
L4/5 IT	L4/5 IT_1	27	Rasl10a	3	0.588364389449815	4.35288276257224	2.22984666053695	30.4457357548041	0.747351788887624	0.265297988138795	8417	7	TRUE	TRUE	TRUE	FALSE	FALSE	FALSE	FALSE
L4/5 IT	L4/5 IT_1	28	Scn4b	3	0.571267063301863	3.8113284477261	2.9593430844001	10.646719057887	0.797563837856002	0.19191392644996	8417	7	TRUE	FALSE	TRUE	FALSE	FALSE	TRUE	FALSE
L4/5 IT	L4/5 IT_1	29	Cartpt	3	0.54622889708515	6.67379801089901	6.61279781003149	9.9847497365758109	0.900235170956275	0.112363781036646	8417	7	TRUE	FALSE	TRUE	FALSE	FALSE	TRUE	FALSE
L4/5 IT	L4/5 IT_1	30	Prkd1	2	0.616580864595247	3.31022564413505	2.64721932353316	30.4810461929194	0.77919398640669	0.341370448431688	8417	7	FALSE	FALSE	FALSE	FALSE	FALSE	TRUE	TRUE
L4/5 IT	L4/5 IT_1	31	Meis2	2	0.590105317617975	2.52739514212167	1.75031308353423	47.0185563830709	0.693556479829008	0.361594952684221	8417	7	FALSE	FALSE	FALSE	FALSE	FALSE	TRUE	TRUE
L4/5 IT	L4/5 IT_1	32	2700069I18Rik	2	0.554630346118204	3.22065403180946	3.10186772012821	11.04187441981	0.801481112080321	0.156863996115232	8417	7	FALSE	FALSE	FALSE	FALSE	FALSE	TRUE	TRUE
L4/5 IT	L4/5 IT_1	33	Kazald1	2	0.552273446138782	3.56940433545917	2.91188413400242	10.7506864469384	0.79467153192007	0.146645949321932	8417	7	TRUE	FALSE	TRUE	FALSE	FALSE	FALSE	FALSE
L4/5 IT	L4/5 IT_1	34	Hopx	2	0.551909170552759	2.31717783250529	1.9924235981643	5.16141348381574	0.72234244613553	0.145538032802708	8417	7	TRUE	FALSE	FALSE	FALSE	FALSE	TRUE	FALSE
L4/5 IT	L4/5 IT_1	35	Htra1	2	0.550500264547192	3.24835896037987	2.32942644693829	12.682215642316	0.750297387448834	0.149841111689001	8417	7	TRUE	FALSE	FALSE	FALSE	FALSE	TRUE	FALSE
L4/5 IT	L4/5 IT_1	36	Strip2	2	0.54845931953938	4.35580580829966	3.98673813409236	10.3328272566074	0.837569236028143	0.124134129677423	8417	7	FALSE	FALSE	FALSE	FALSE	TRUE	FALSE	TRUE
L4/5 IT	L4/5 IT_1	37	Fam43a	2	0.54272642603991	3.14625564853552	3.40524870356788	6.11496943795617	0.813174000919328	0.108679811636734	8417	7	TRUE	FALSE	TRUE	FALSE	FALSE	FALSE	FALSE
L4/5 IT	L4/5 IT_1	38	Npnt	2	0.53204026930797	3.34506757490798	4.46041713057765	4.52015723344773	0.855841267348505	0.0781323447395861	8417	7	FALSE	FALSE	TRUE	FALSE	FALSE	TRUE	FALSE
L4/5 IT	L4/5 IT_1	39	Tll1	2	0.530070580647266	3.27812794951085	3.84852024227548	6.57573004120531	0.835453076356942	0.0792258043117665	8417	7	FALSE	FALSE	FALSE	FALSE	FALSE	TRUE	TRUE
L4/5 IT	L4/5 IT_1	40	Ctxn3	2	0.522916673634783	3.31086627894764	3.11593780182538	4.61294742125609	0.830752372715424	0.0614566006154747	8417	7	TRUE	FALSE	TRUE	FALSE	FALSE	FALSE	FALSE
L4/5 IT	L4/5 IT_1	41	Cd38	2	0.516522819079968	3.15047293598768	11.584761045676	2.31838746366385	0.967375091155527	0.0348253357601989	8417	7	FALSE	FALSE	FALSE	FALSE	TRUE	TRUE	FALSE
L4/5 IT	L4/5 IT_1	42	Antxr1	1	0.606483737442753	3.75398211537621	2.47950289545233	31.2010979676676	0.768097188201938	0.318723557192084	8417	7	FALSE	FALSE	FALSE	FALSE	TRUE	FALSE	FALSE
L4/5 IT	L4/5 IT_1	43	Tuba8	1	0.567046878659349	2.64449412770749	2.06398471001842	11.2606277081762	0.734574192221648	0.203802176923281	8417	7	TRUE	FALSE	FALSE	FALSE	FALSE	FALSE	FALSE
L4/5 IT	L4/5 IT_1	44	Adra2c	1	0.548262872037978	2.63820126863719	2.16645403871945	8.21978745005724	0.741074385622674	0.164252260770333	8417	7	TRUE	FALSE	FALSE	FALSE	FALSE	FALSE	FALSE
L4/5 IT	L4/5 IT_1	45	9330158H04Rik	1	0.543636543897972	3.6539019355825	3.82931968409301	7.05858103803227	0.840061152804023	0.113082011125473	8417	7	FALSE	FALSE	FALSE	FALSE	FALSE	TRUE	FALSE
L4/5 IT	L4/5 IT_1	46	S100a1	1	0.540679084258099	1.83091209889066	1.64165272520026	6.50576515461289	0.681821687253803	0.143280420120372	8417	7	TRUE	FALSE	FALSE	FALSE	FALSE	FALSE	FALSE
L4/5 IT	L4/5 IT_1	47	Rnf152	1	0.539766792471911	2.81797612118855	2.78863541631811	5.25980595231667	0.783173799306959	0.108830647675841	8417	7	FALSE	FALSE	FALSE	FALSE	FALSE	TRUE	FALSE
L4/5 IT	L4/5 IT_1	48	Golim4	1	0.537027641985005	3.37653743154432	3.05475830381145	9.21445906634797	0.804628454973298	0.106093642597725	8417	7	FALSE	FALSE	FALSE	FALSE	FALSE	FALSE	TRUE
L4/5 IT	L4/5 IT_1	49	Olfr78	1	0.531333893173813	2.20265033943953	2.31664846274541	10.1254236332506	0.74586957191053	0.128030098286513	8417	7	FALSE	TRUE	FALSE	FALSE	FALSE	FALSE	FALSE
L4/5 IT	L4/5 IT_1	50	Nhs	1	0.530369395438664	2.6643951191934	3.41025612763803	5.69546182123405	0.826789613699095	0.0898561101648024	8417	7	FALSE	FALSE	FALSE	FALSE	FALSE	TRUE	FALSE
L4/5 IT	L4/5 IT_2	1	Gabrg3	7	0.849103271022544	6.59028052788887	3.3731803642507	237.290493166851	0.698316816674804	0.817470028849728	5814.42857142857	7	TRUE	TRUE	TRUE	TRUE	TRUE	TRUE	TRUE
L4/5 IT	L4/5 IT_2	2	Il1rapl2	7	0.775910040189578	9.28286834152905	4.31790515900135	172.419208500253	0.733245603943031	0.656259846816361	5814.42857142857	7	TRUE	TRUE	TRUE	TRUE	TRUE	TRUE	TRUE
L4/5 IT	L4/5 IT_2	3	Tnnc1	7	0.744565517810675	8.09244767235063	5.66025055717202	104.275406888264	0.802128522861197	0.56867927934085	5814.42857142857	7	TRUE	TRUE	TRUE	TRUE	TRUE	TRUE	TRUE
L4/5 IT	L4/5 IT_2	4	Ptprf	7	0.733414849254593	5.06514882765305	3.91276936583843	65.5311692377791	0.73938198707571	0.59618376267465	5814.42857142857	7	TRUE	TRUE	TRUE	TRUE	TRUE	TRUE	TRUE
L4/5 IT	L4/5 IT_2	5	Ptpre	7	0.683695931981577	6.9566262426837	6.33081793294809	36.9107143961915	0.823492735828541	0.424598628814386	5814.42857142857	7	TRUE	TRUE	TRUE	TRUE	TRUE	TRUE	TRUE
L4/5 IT	L4/5 IT_2	6	Scn7a	7	0.668976492198237	14.6719218177315	16.8146614781724	39.0709254150724	0.924862494737147	0.3560037566652	5814.42857142857	7	TRUE	TRUE	TRUE	TRUE	TRUE	TRUE	TRUE
L4/5 IT	L4/5 IT_2	7	Cdk18	7	0.652340008920011	5.10069302170776	5.94876416231665	27.5710897217879	0.816373762011187	0.365229127309144	5814.42857142857	7	TRUE	TRUE	TRUE	TRUE	TRUE	TRUE	TRUE
L4/5 IT	L4/5 IT_2	8	Met	7	0.6354401055322	6.04654098350031	6.68605587639967	25.5034102377032	0.833574205254062	0.319464382467251	5814.42857142857	7	TRUE	TRUE	TRUE	TRUE	TRUE	TRUE	TRUE
L4/5 IT	L4/5 IT_2	9	Slc6a7	6	0.764177617107806	8.36155107012097	6.90242831768519	66.0455528386147	0.828011730809954	0.606378835182626	5814.42857142857	7	TRUE	TRUE	FALSE	TRUE	TRUE	TRUE	TRUE
L4/5 IT	L4/5 IT_2	10	Zfp804b	6	0.755557181305284	14.0521541618152	7.55939811204602	121.467362846208	0.815819180780182	0.569685726112678	5814.42857142857	7	TRUE	FALSE	TRUE	TRUE	TRUE	TRUE	TRUE
L4/5 IT	L4/5 IT_2	11	Adra1b	6	0.71997576097535	5.29324884235787	4.20289842338567	52.804672480639	0.756840567880887	0.539673599871793	5814.42857142857	7	TRUE	FALSE	TRUE	TRUE	TRUE	TRUE	TRUE
L4/5 IT	L4/5 IT_2	12	Pcdh19	6	0.693077472102702	7.7000079868115	6.56786401423131	47.3570572278421	0.827730004114804	0.442199405020513	5814.42857142857	7	TRUE	TRUE	TRUE	FALSE	TRUE	TRUE	TRUE
L4/5 IT	L4/5 IT_2	13	Aldh1l1	6	0.67520657842775	10.3970236199788	13.3255669620797	30.6049295518887	0.912211685425138	0.375698316951021	5814.42857142857	7	TRUE	FALSE	TRUE	TRUE	TRUE	TRUE	TRUE
L4/5 IT	L4/5 IT_2	14	Fezf2	6	0.670848433344181	7.83595527324449	10.2402141916344	26.8673972673163	0.867007329599746	0.375252204757037	5814.42857142857	7	TRUE	TRUE	TRUE	TRUE	TRUE	TRUE	FALSE
L4/5 IT	L4/5 IT_2	15	Tmem117	6	0.667701064317726	6.3838369977727	7.64078272665137	31.5921247733548	0.847630017168097	0.380571538052971	5814.42857142857	7	TRUE	FALSE	TRUE	TRUE	TRUE	TRUE	TRUE
L4/5 IT	L4/5 IT_2	16	Etv1	6	0.661475093400026	5.66162316823775	3.04517374280421	73.9303835256701	0.687442466647223	0.470876878901949	5814.42857142857	7	TRUE	TRUE	TRUE	TRUE	TRUE	FALSE	TRUE
L4/5 IT	L4/5 IT_2	17	Susd5	6	0.653941109189733	6.12939880740669	6.58499433994863	26.0777508363094	0.829375257094748	0.36218958428351	5814.42857142857	7	TRUE	TRUE	TRUE	FALSE	TRUE	TRUE	TRUE
L4/5 IT	L4/5 IT_2	18	Rgs8	6	0.651215928299145	7.28940941761315	7.20522225955297	25.5285819606645	0.84336911894955	0.338431808382987	5814.42857142857	7	TRUE	TRUE	TRUE	FALSE	TRUE	TRUE	TRUE
L4/5 IT	L4/5 IT_2	19	Plcxd3	6	0.648220099515371	6.15492973785947	5.34296213989956	48.6075289749144	0.78868104595988	0.369949317682309	5814.42857142857	7	TRUE	FALSE	TRUE	TRUE	TRUE	TRUE	TRUE
L4/5 IT	L4/5 IT_2	20	Lypd1	6	0.640594781107358	9.49527188811335	9.87308754974322	22.7871858308059	0.878974513049861	0.303481841993153	5814.42857142857	7	TRUE	TRUE	TRUE	FALSE	TRUE	TRUE	TRUE
L4/5 IT	L4/5 IT_2	21	Hsd11b1	6	0.580681272245118	6.69700081649627	9.44877557069728	13.2357938427565	0.865706892113222	0.176071088465409	5814.42857142857	7	TRUE	TRUE	TRUE	TRUE	TRUE	TRUE	FALSE
L4/5 IT	L4/5 IT_2	22	Prkcg	5	0.740386715807732	4.8793169716337	2.91548695644966	106.78633074727	0.681718445395232	0.62334031339918	5814.42857142857	7	TRUE	TRUE	TRUE	FALSE	TRUE	TRUE	FALSE
L4/5 IT	L4/5 IT_2	23	Timp2	5	0.715439520443418	6.24854903140655	3.77202535995321	53.0837926672466	0.728763388269364	0.509989271501541	5814.42857142857	7	TRUE	TRUE	TRUE	FALSE	TRUE	TRUE	FALSE
L4/5 IT	L4/5 IT_2	24	Marcksl1	5	0.673153505277611	10.6657216371378	7.19872408104843	35.6984675527407	0.841255969500691	0.372417124502509	5814.42857142857	7	TRUE	TRUE	TRUE	FALSE	TRUE	TRUE	FALSE
L4/5 IT	L4/5 IT_2	25	Htr2c	5	0.609343432314029	7.53246522058184	6.68706094682747	29.7211599831851	0.805138332609728	0.260343706217419	5814.42857142857	7	TRUE	FALSE	TRUE	FALSE	TRUE	TRUE	TRUE
L4/5 IT	L4/5 IT_2	26	Slc26a4	5	0.58381837350321	6.44659500525745	9.72191117441497	13.2592244605037	0.884703765835443	0.18764651774906	5814.42857142857	7	TRUE	FALSE	TRUE	FALSE	TRUE	TRUE	TRUE
L4/5 IT	L4/5 IT_2	27	Adcy7	5	0.576027057321308	4.64243779206281	7.5670709695863	10.5824249855392	0.851272585163727	0.174125212551525	5814.42857142857	7	FALSE	TRUE	TRUE	FALSE	TRUE	TRUE	TRUE
L4/5 IT	L4/5 IT_2	28	Cntnap5a	4	0.780634017095301	4.21072890368491	2.54745518380058	253.753052508721	0.644717489186646	0.791023439576545	5814.42857142857	7	TRUE	TRUE	TRUE	FALSE	TRUE	FALSE	FALSE
L4/5 IT	L4/5 IT_2	29	S100b	4	0.711655531776826	9.53782022067357	4.63836984511994	73.0074117631117	0.767993598199466	0.488334745249633	5814.42857142857	7	TRUE	TRUE	TRUE	FALSE	FALSE	TRUE	FALSE
L4/5 IT	L4/5 IT_2	30	Camk2d	4	0.676116134584888	5.14625882327214	3.2414952457839	70.1599658770048	0.699076463289154	0.482389657902182	5814.42857142857	7	TRUE	TRUE	FALSE	FALSE	TRUE	TRUE	FALSE
L4/5 IT	L4/5 IT_2	31	Ryr3	4	0.65344083541141	5.19850307971301	3.69566817912935	53.1961282087223	0.725315803002418	0.408413091374973	5814.42857142857	7	FALSE	TRUE	FALSE	FALSE	TRUE	TRUE	TRUE
L4/5 IT	L4/5 IT_2	32	Klhdc8a	4	0.648662444443737	4.36673130663415	5.00592547478279	23.4738815887219	0.791670648940539	0.365838119665361	5814.42857142857	7	TRUE	TRUE	TRUE	FALSE	FALSE	TRUE	FALSE
L4/5 IT	L4/5 IT_2	33	Opn3	4	0.633586666126783	4.04225241067529	4.65470948173331	24.9054559215763	0.774660447966881	0.33944506607705	5814.42857142857	7	TRUE	TRUE	TRUE	FALSE	FALSE	TRUE	FALSE
L4/5 IT	L4/5 IT_2	34	Wnt7b	4	0.619864815288297	4.22361469923099	5.46397252669744	13.3608242744136	0.8088944542122	0.286729043501424	5814.42857142857	7	TRUE	FALSE	TRUE	FALSE	TRUE	TRUE	FALSE
L4/5 IT	L4/5 IT_2	35	Iqgap2	4	0.602559631980521	5.24019764571751	5.27771311811553	22.3036537758823	0.780744874718107	0.252330840349746	5814.42857142857	7	TRUE	FALSE	FALSE	FALSE	TRUE	TRUE	TRUE
L4/5 IT	L4/5 IT_2	36	Kcng1	4	0.562578822790196	5.78740542998683	13.3016898440857	7.23511000025551	0.895320060326232	0.131899778268942	5814.42857142857	7	TRUE	FALSE	TRUE	FALSE	TRUE	TRUE	FALSE
L4/5 IT	L4/5 IT_2	37	Cpne4	3	0.78456525332694	3.81020862430644	1.90346593213082	245.805112162499	0.582815126012957	0.814225169414054	5814.42857142857	7	TRUE	FALSE	FALSE	FALSE	FALSE	TRUE	TRUE
L4/5 IT	L4/5 IT_2	38	Adamtsl1	3	0.635045318609924	4.48982784363764	4.41244111215972	34.3006515072852	0.744886112782206	0.370831285567485	5814.42857142857	7	FALSE	FALSE	TRUE	FALSE	TRUE	TRUE	FALSE
L4/5 IT	L4/5 IT_2	39	Raver2	3	0.591730908644714	4.31771015207929	5.76114177574165	17.7196202122299	0.799956764807914	0.229379383992996	5814.42857142857	7	FALSE	TRUE	FALSE	FALSE	TRUE	FALSE	TRUE
L4/5 IT	L4/5 IT_2	40	Nckap5	3	0.578347467439855	3.44115039241262	6.01089945428683	12.6070179678839	0.771205781936288	0.212992110614139	5814.42857142857	7	FALSE	FALSE	FALSE	FALSE	TRUE	TRUE	TRUE
L4/5 IT	L4/5 IT_2	41	Ramp3	3	0.572072376758717	3.4708240960788	4.2433939130415	10.8222544339989	0.762096200123896	0.179595542038955	5814.42857142857	7	TRUE	FALSE	TRUE	FALSE	FALSE	TRUE	FALSE
L4/5 IT	L4/5 IT_2	42	G0s2	3	0.565233037036334	3.31199898829409	5.94010509770806	7.11373206373707	0.8180182687005	0.154890821237866	5814.42857142857	7	TRUE	TRUE	FALSE	FALSE	FALSE	TRUE	FALSE
L4/5 IT	L4/5 IT_2	43	Tmem40	3	0.565116772958202	4.33097043578062	7.96829013996819	7.79767849598187	0.858096947391351	0.147600144702483	5814.42857142857	7	TRUE	FALSE	TRUE	FALSE	TRUE	FALSE	FALSE
L4/5 IT	L4/5 IT_2	44	Dleu7	3	0.564613864237054	3.28416200898988	5.07964795599082	5.67595746669022	0.776401119933591	0.14776062235773	5814.42857142857	7	TRUE	FALSE	TRUE	FALSE	FALSE	TRUE	FALSE
L4/5 IT	L4/5 IT_2	45	Trpc7	3	0.563095362505808	4.27350744532184	12.5316925826915	4.87098454663908	0.899924085790528	0.135316317151942	5814.42857142857	7	TRUE	FALSE	TRUE	FALSE	FALSE	TRUE	FALSE
L4/5 IT	L4/5 IT_2	46	Wfdc18	3	0.558761323097228	4.41200567211023	15.0165693845536	3.35151914207745	0.959158118384393	0.120420153409555	5814.42857142857	7	TRUE	FALSE	TRUE	FALSE	FALSE	TRUE	FALSE
L4/5 IT	L4/5 IT_2	47	Slc5a5	3	0.547835396073048	3.14644553851945	4.59086044389828	4.8282610473976	0.775593336606365	0.112140455155428	5814.42857142857	7	TRUE	FALSE	TRUE	FALSE	FALSE	TRUE	FALSE
L4/5 IT	L4/5 IT_2	48	Endou	3	0.536233981580757	4.07033258423589	13.7419695528276	3.99081896431328	0.92874761106992	0.0776351417626407	5814.42857142857	7	TRUE	FALSE	TRUE	FALSE	FALSE	TRUE	FALSE
L4/5 IT	L4/5 IT_2	49	Trpc3	2	0.71683322451597	3.95281098494994	2.60198160015912	99.5342003497653	0.653110176648227	0.62947565941453	5814.42857142857	7	TRUE	TRUE	FALSE	FALSE	FALSE	FALSE	FALSE
L4/5 IT	L4/5 IT_2	50	Tmem91	2	0.662583468994353	5.37316412858769	3.9025666684724	46.9094101409571	0.732901812204537	0.415225963705489	5814.42857142857	7	TRUE	TRUE	FALSE	FALSE	FALSE	FALSE	FALSE
L5 IT	L5 IT_1	1	Il1rapl2	7	0.920722971685213	8.28803875664386	2.31284012625184	701.292947327042	0.747480324816194	0.938473963227946	3981.42857142857	7	TRUE	TRUE	TRUE	TRUE	TRUE	TRUE	TRUE
L5 IT	L5 IT_1	2	Cntnap5a	7	0.863498504982592	7.61117779504666	2.07861906724156	343.445252055072	0.735160219501852	0.884367060673086	3981.42857142857	7	TRUE	TRUE	TRUE	TRUE	TRUE	TRUE	TRUE
L5 IT	L5 IT_1	3	Galntl6	7	0.841330284809589	6.26697086116043	2.47693628965276	276.411886465923	0.751857223716379	0.839388572005337	3981.42857142857	7	TRUE	TRUE	TRUE	TRUE	TRUE	TRUE	TRUE
L5 IT	L5 IT_1	4	Ptprm	7	0.836443928449677	7.42247265299619	3.33087945862321	192.154016106256	0.806707318341703	0.816263693865108	3981.42857142857	7	TRUE	TRUE	TRUE	TRUE	TRUE	TRUE	TRUE
L5 IT	L5 IT_1	5	Etv1	7	0.798197171295475	11.1682532858738	3.97379899304551	131.416575365515	0.839937819017717	0.688015720460857	3981.42857142857	7	TRUE	TRUE	TRUE	TRUE	TRUE	TRUE	TRUE
L5 IT	L5 IT_1	6	Trpc3	7	0.787081578932387	6.27360114448732	3.91823699085566	93.0835534952624	0.839747615346648	0.699527705591233	3981.42857142857	7	TRUE	TRUE	TRUE	TRUE	TRUE	TRUE	TRUE
L5 IT	L5 IT_1	7	Timp2	7	0.774237325665545	7.35514085093339	3.66249551613508	94.5949145393331	0.824346005829987	0.623778223578977	3981.42857142857	7	TRUE	TRUE	TRUE	TRUE	TRUE	TRUE	TRUE
L5 IT	L5 IT_1	8	Cxxc4	7	0.749070347978026	5.20910842771718	3.23682619262663	60.4402353928149	0.813831433755933	0.635947681204513	3981.42857142857	7	TRUE	TRUE	TRUE	TRUE	TRUE	TRUE	TRUE
L5 IT	L5 IT_1	9	Fezf2	7	0.717443730483277	7.623188390083	5.91534336954936	40.6629922692877	0.885250149624815	0.49783458678432	3981.42857142857	7	TRUE	TRUE	TRUE	TRUE	TRUE	TRUE	TRUE
L5 IT	L5 IT_1	10	Pcdh19	7	0.702210358647264	9.6478749103031	6.64586403638815	39.8321282204572	0.893595250306542	0.457339677797426	3981.42857142857	7	TRUE	TRUE	TRUE	TRUE	TRUE	TRUE	TRUE
L5 IT	L5 IT_1	11	Gpc6	6	0.867021645963941	7.61614024219948	3.08459541430999	277.298712028599	0.800061569978229	0.85604741770997	3981.42857142857	7	FALSE	TRUE	TRUE	TRUE	TRUE	TRUE	TRUE
L5 IT	L5 IT_1	12	Ndst3	6	0.838996755518812	5.84577189133505	2.65118600666882	207.632116959857	0.781559259653517	0.835012648169685	3981.42857142857	7	FALSE	TRUE	TRUE	TRUE	TRUE	TRUE	TRUE
L5 IT	L5 IT_1	13	Kirrel3	6	0.832186570770258	5.63355766218063	2.14930506784667	221.58090390745	0.74117492977435	0.834112645079453	3981.42857142857	7	FALSE	TRUE	TRUE	TRUE	TRUE	TRUE	TRUE
L5 IT	L5 IT_1	14	Foxo1	6	0.664982263472594	6.42674832308654	4.85041840722968	32.0997515670954	0.869119632889311	0.405230317982361	3981.42857142857	7	TRUE	FALSE	TRUE	TRUE	TRUE	TRUE	TRUE
L5 IT	L5 IT_1	15	Plxnd1	6	0.649938286387654	5.53974396809292	5.91448934044886	15.5873285779567	0.887603162032249	0.350563310991825	3981.42857142857	7	TRUE	TRUE	TRUE	FALSE	TRUE	TRUE	TRUE
L5 IT	L5 IT_1	16	Gm10635	6	0.58628801476849	7.73598367560198	4.27558975067043	60.1703412995051	0.853269039771822	0.221215091374914	3981.42857142857	7	TRUE	FALSE	TRUE	TRUE	TRUE	TRUE	TRUE
L5 IT	L5 IT_1	17	Fam19a1	5	0.78604170051892	4.28831702336725	1.71340928576615	390.793173403335	0.699063926971691	0.854401460062014	3981.42857142857	7	FALSE	TRUE	TRUE	FALSE	TRUE	TRUE	TRUE
L5 IT	L5 IT_1	18	Kcnh5	5	0.722220933603301	4.23960250027543	2.73583124775379	80.9263912360304	0.786175087713942	0.616135909433467	3981.42857142857	7	TRUE	TRUE	TRUE	FALSE	TRUE	TRUE	FALSE
L5 IT	L5 IT_1	19	Tmem117	5	0.697716325431474	4.47398702938912	3.5689298601051	46.0112838161669	0.828817513167258	0.515780193178796	3981.42857142857	7	FALSE	FALSE	TRUE	TRUE	TRUE	TRUE	TRUE
L5 IT	L5 IT_1	20	Raver2	5	0.674133328489002	4.51119736605724	3.43992013149944	35.5572306534441	0.824922216613064	0.467187425768977	3981.42857142857	7	FALSE	TRUE	FALSE	TRUE	TRUE	TRUE	TRUE
L5 IT	L5 IT_1	21	Dleu7	5	0.631611514924437	6.86153657676385	8.6694261926727	12.1687478534764	0.901084085213209	0.287081192755402	3981.42857142857	7	TRUE	TRUE	TRUE	FALSE	TRUE	TRUE	FALSE
L5 IT	L5 IT_1	22	Aldh1l1	5	0.631099052586168	3.82976324603462	3.51246316721122	24.0282485495418	0.824896637540748	0.362223948846143	3981.42857142857	7	FALSE	FALSE	TRUE	TRUE	TRUE	TRUE	TRUE
L5 IT	L5 IT_1	23	Gpr88	5	0.610438357432005	8.01848740346194	6.46919080587615	24.8469656560316	0.893565077030176	0.261962136929465	3981.42857142857	7	TRUE	TRUE	TRUE	FALSE	TRUE	TRUE	FALSE
L5 IT	L5 IT_1	24	Hsd11b1	5	0.583380160441504	8.94443236289129	8.35569003139055	15.813478271455	0.902878344931924	0.183479385874224	3981.42857142857	7	TRUE	FALSE	TRUE	TRUE	TRUE	TRUE	FALSE
L5 IT	L5 IT_1	25	Cpne8	4	0.799582454384566	4.32781951432678	2.55882891451628	130.461116890732	0.775403122862528	0.801696872036005	3981.42857142857	7	FALSE	TRUE	FALSE	TRUE	TRUE	FALSE	TRUE
L5 IT	L5 IT_1	26	Stxbp6	4	0.797073691386312	3.80538733544125	2.07944706296822	224.019246922295	0.738438680553414	0.815445063433585	3981.42857142857	7	FALSE	FALSE	TRUE	FALSE	TRUE	TRUE	TRUE
L5 IT	L5 IT_1	27	Slc6a7	4	0.762956986488087	3.97771989238616	2.57307221804692	81.6586075663248	0.777216473802101	0.725382437345655	3981.42857142857	7	FALSE	TRUE	FALSE	FALSE	TRUE	TRUE	TRUE
L5 IT	L5 IT_1	28	Utrn	4	0.726791065314761	4.01592558329661	2.20492508558168	95.9388009409715	0.748233224938552	0.671558398259776	3981.42857142857	7	FALSE	FALSE	TRUE	FALSE	TRUE	TRUE	TRUE
L5 IT	L5 IT_1	29	S100b	4	0.717999401629011	3.68715957463188	2.72964328369854	62.9302608514948	0.783304585681784	0.580824943761711	3981.42857142857	7	TRUE	TRUE	TRUE	FALSE	FALSE	TRUE	FALSE
L5 IT	L5 IT_1	30	Camk2d	4	0.672650096769337	6.26244418356119	3.70885726625063	59.0328092044176	0.823958567488692	0.450200122696823	3981.42857142857	7	FALSE	TRUE	TRUE	FALSE	TRUE	TRUE	FALSE
L5 IT	L5 IT_1	31	Arhgap12	4	0.628320671880191	5.02548649869902	4.65407712810922	19.9459926069788	0.854313169167926	0.325178286630744	3981.42857142857	7	TRUE	FALSE	FALSE	FALSE	TRUE	TRUE	TRUE
L5 IT	L5 IT_1	32	Rhbdl3	4	0.622551178631957	4.33745363388872	3.47341629289002	21.8215152567882	0.820901316029286	0.331234469392713	3981.42857142857	7	FALSE	FALSE	TRUE	FALSE	TRUE	TRUE	TRUE
L5 IT	L5 IT_1	33	Usp6nl	4	0.621141339019397	5.01149145594692	6.14947838510699	13.3477911304436	0.88927822591181	0.287016028575575	3981.42857142857	7	FALSE	FALSE	TRUE	FALSE	TRUE	TRUE	TRUE
L5 IT	L5 IT_1	34	Slc5a5	4	0.609295361567945	4.50281854426418	4.26262988155709	12.1985221699184	0.852452415384353	0.263365248611647	3981.42857142857	7	TRUE	FALSE	TRUE	FALSE	TRUE	TRUE	FALSE
L5 IT	L5 IT_1	35	Marcksl1	4	0.606290497240319	4.61961045506335	3.79987995644144	16.6737135316847	0.834024482859015	0.258167238880588	3981.42857142857	7	TRUE	FALSE	TRUE	FALSE	TRUE	TRUE	FALSE
L5 IT	L5 IT_1	36	Klhdc8a	4	0.597332275828726	6.05097370811317	10.3052881412001	8.97011634051133	0.929091318093615	0.211471506948261	3981.42857142857	7	TRUE	FALSE	TRUE	FALSE	TRUE	TRUE	FALSE
L5 IT	L5 IT_1	37	Nfatc2	4	0.596264906435364	4.96500327293946	6.73866778770563	11.001147051017	0.900890045419271	0.229515355567503	3981.42857142857	7	FALSE	FALSE	TRUE	FALSE	TRUE	TRUE	TRUE
L5 IT	L5 IT_1	38	Ptger3	4	0.567316088098769	4.63290425118002	8.23821773161558	7.43400984090829	0.914481878514134	0.156022191173875	3981.42857142857	7	FALSE	FALSE	TRUE	FALSE	TRUE	TRUE	TRUE
L5 IT	L5 IT_1	39	Slc17a6	4	0.565967900478953	7.0302817991245	9.05295102810512	9.84151814531759	0.918902023264967	0.144221473758661	3981.42857142857	7	TRUE	FALSE	TRUE	FALSE	TRUE	TRUE	FALSE
L5 IT	L5 IT_1	40	Deptor	3	0.817398974762232	3.78224953341097	1.66143042461015	262.340119892555	0.692208479732388	0.875869284585147	3981.42857142857	7	FALSE	TRUE	TRUE	FALSE	FALSE	TRUE	FALSE
L5 IT	L5 IT_1	41	Lhx2	3	0.699061899523312	3.89019097050455	3.20317906582992	35.5347695951859	0.814444989348426	0.531668843345018	3981.42857142857	7	TRUE	FALSE	FALSE	FALSE	FALSE	TRUE	TRUE
L5 IT	L5 IT_1	42	Coro1c	3	0.674752267564982	4.30193549524165	3.60136257738343	33.145771451209	0.82590825152091	0.479499300673132	3981.42857142857	7	FALSE	TRUE	FALSE	FALSE	FALSE	TRUE	TRUE
L5 IT	L5 IT_1	43	Wnt7b	3	0.648582298544958	4.25121174475455	4.38492253475993	19.6256003137735	0.855350758324856	0.395993960652272	3981.42857142857	7	FALSE	FALSE	TRUE	FALSE	TRUE	TRUE	FALSE
L5 IT	L5 IT_1	44	Nkain3	3	0.629061843295413	4.38003685691248	3.18288201510309	29.475924858446	0.794484876650996	0.375763124553489	3981.42857142857	7	FALSE	FALSE	TRUE	FALSE	TRUE	TRUE	FALSE
L5 IT	L5 IT_1	45	Gm30648	3	0.619717021191609	5.06360551650811	5.0152668257943	17.5219942816864	0.855051781216521	0.293142372367324	3981.42857142857	7	TRUE	FALSE	TRUE	FALSE	FALSE	TRUE	FALSE
L5 IT	L5 IT_1	46	Susd5	3	0.584168914410063	5.07693851414713	6.50229250626864	10.1381336114279	0.881987084868719	0.198301018721378	3981.42857142857	7	TRUE	FALSE	TRUE	FALSE	TRUE	FALSE	FALSE
L5 IT	L5 IT_1	47	Tgm3	3	0.566575434122646	3.0606733575526	6.48786389347092	3.71690105553234	0.873093106876915	0.145537321339441	3981.42857142857	7	TRUE	FALSE	TRUE	FALSE	FALSE	TRUE	FALSE
L5 IT	L5 IT_1	48	Vav2	3	0.564438005013707	4.86255036928106	9.37027013916834	5.70052927474683	0.92035063237796	0.141465094878027	3981.42857142857	7	FALSE	FALSE	TRUE	FALSE	TRUE	TRUE	FALSE
L5 IT	L5 IT_1	49	Sulf2	2	0.815000517382866	3.58193893957209	2.07773611850084	171.209329700277	0.738485148245872	0.836311196893037	3981.42857142857	7	FALSE	TRUE	FALSE	FALSE	FALSE	FALSE	TRUE
L5 IT	L5 IT_1	50	Tmem91	2	0.797843279456148	3.92255955169048	2.40895409431611	153.196994226521	0.765579854537253	0.811305935829479	3981.42857142857	7	FALSE	TRUE	FALSE	FALSE	FALSE	TRUE	FALSE
L5 IT	L5 IT_2	1	Rftn1	5	0.618062636462117	2.40359492134627	2.17220229287502	0	0.0991402061682485	0.294904057155548	119.571428571429	7	TRUE	FALSE	TRUE	TRUE	TRUE	TRUE	FALSE
L5 IT	L5 IT_2	2	Smoc2	4	0.657132280375814	2.93696641642186	2.53473328090818	0	0.120416284422685	0.39861494917887	119.571428571429	7	FALSE	FALSE	TRUE	TRUE	TRUE	TRUE	FALSE
L5 IT	L5 IT_2	3	Adamts18	4	0.655438066796722	3.65843086745342	3.12129561344071	0	0.149861913183126	0.372325446907101	119.571428571429	7	FALSE	FALSE	TRUE	TRUE	TRUE	TRUE	FALSE
L5 IT	L5 IT_2	4	Pappa2	3	0.66310468472407	3.77302073030895	4.17456516892765	15.9755874181835	0.0845506012966249	0.394050311594727	119.571428571429	7	FALSE	FALSE	TRUE	FALSE	TRUE	TRUE	FALSE
L5 IT	L5 IT_2	5	Cyp26b1	3	0.650378323369081	3.49160340688289	4.2558831759122	0	0.150548556110943	0.358861859190176	119.571428571429	7	FALSE	FALSE	TRUE	FALSE	TRUE	TRUE	FALSE
L5 IT	L5 IT_2	6	Glipr1	3	0.628670404087977	3.19154013231209	2.38156044992512	0	0.121782226070495	0.326429957197187	119.571428571429	7	TRUE	FALSE	TRUE	TRUE	FALSE	FALSE	FALSE
L5 IT	L5 IT_2	7	Rxrg	3	0.622917187236895	2.29070515373601	1.47832427546421	0	0.105471220201625	0.29422856870161	119.571428571429	7	TRUE	FALSE	TRUE	FALSE	FALSE	TRUE	FALSE
L5 IT	L5 IT_2	8	Prss23	2	0.714725678996499	2.34269655063797	1.37403810343712	0	0.0563080324997414	0.58841398781992	119.571428571429	7	FALSE	FALSE	TRUE	FALSE	FALSE	TRUE	FALSE
L5 IT	L5 IT_2	9	Ccdc3	2	0.670665911794508	1.97499846435731	1.29085234313307	0	0.0657270354505359	0.480280197956457	119.571428571429	7	FALSE	FALSE	TRUE	TRUE	FALSE	FALSE	FALSE
L5 IT	L5 IT_2	10	Fign	2	0.610150123043697	1.62895300686559	0.947132239301791	0	0.0717427441471705	0.306865824690962	119.571428571429	7	FALSE	FALSE	TRUE	FALSE	FALSE	TRUE	FALSE
L5 IT	L5 IT_2	11	Serpina3n	2	0.593418283224071	2.3728274168935	2.79596377188094	0	0.0861437293635479	0.264327792094328	119.571428571429	7	FALSE	FALSE	TRUE	FALSE	FALSE	TRUE	FALSE
L5 IT	L5 IT_2	12	Kit	2	0.574418691727744	3.3128837801141	2.38124724162567	0	0.120835908633926	0.175316576676924	119.571428571429	7	TRUE	FALSE	TRUE	FALSE	FALSE	FALSE	FALSE
L5 IT	L5 IT_2	13	Cxcl12	1	0.671912920391337	2.00430746560227	1.36988734480462	0	0.0492088187822802	0.497793873080376	119.571428571429	7	FALSE	FALSE	TRUE	FALSE	FALSE	FALSE	FALSE
L5 IT	L5 IT_2	14	Spon1	1	0.622745831650656	1.27197716428154	0.899186044397017	0	0.0513702552314367	0.481816055997638	119.571428571429	7	FALSE	FALSE	TRUE	FALSE	FALSE	FALSE	FALSE
L5 IT	L5 IT_2	15	Prss35	1	0.614337113814969	1.75133279793017	1.44121867340674	0	0.0647186590181854	0.330803387883059	119.571428571429	7	FALSE	FALSE	FALSE	FALSE	FALSE	TRUE	FALSE
L5 IT	L5 IT_2	16	Drd5	1	0.593826984222938	2.22870746658655	2.15996801083325	0	0.0722475926613859	0.270770059295689	119.571428571429	7	FALSE	FALSE	TRUE	FALSE	FALSE	FALSE	FALSE
L5 IT	L5 IT_2	17	Igsf11	1	0.59029718047286	1.50177821135713	1.58407091591212	0	0.0781837786287494	0.262360782367989	119.571428571429	7	FALSE	FALSE	FALSE	FALSE	TRUE	FALSE	FALSE
L5 IT	L5 IT_2	18	Tgfb2	1	0.578558764369879	1.61333441822594	1.41833229375416	0	0.0659223379151015	0.241341625591803	119.571428571429	7	FALSE	FALSE	TRUE	FALSE	FALSE	FALSE	FALSE
L5 IT	L5 IT_2	19	Capn3	1	0.571601234530327	2.02791697545511	2.67638067975334	0	0.119714810784087	0.168847998554186	119.571428571429	7	TRUE	FALSE	FALSE	FALSE	FALSE	FALSE	FALSE
L5 IT	L5 IT_2	20	Apcdd1	1	0.554245413184152	1.76490992517109	1.41524046497484	0	0.101656295009065	0.146020934873333	119.571428571429	7	FALSE	FALSE	FALSE	FALSE	TRUE	FALSE	FALSE
L5 IT	L5 IT_2	21	Dkk2	1	0.538172564390024	1.78635999989272	1.41379489672934	0	0.0813287102943765	0.103745003628957	119.571428571429	7	FALSE	FALSE	TRUE	FALSE	FALSE	FALSE	FALSE
L5 IT	L5 IT_2	22	3300002A11Rik	1	0.514981451087961	1.06503826160807	0.941498455493389	0	0.161045921980959	0.085903880034129	119.571428571429	7	FALSE	FALSE	TRUE	FALSE	FALSE	FALSE	FALSE
L5 IT	L5 IT_2	23	Epha7	0	0.834965551865727	2.51440625886043	1.30168279015897	360.296730190754	0.0311753019222909	0.960697801032993	119.571428571429	7	FALSE	FALSE	FALSE	FALSE	FALSE	FALSE	FALSE
L5 IT	L5 IT_2	24	Sgcd	0	0.795179104164886	2.42019052360258	1.53710784785852	262.798394669764	0.0467845777548666	0.875038126663708	119.571428571429	7	FALSE	FALSE	FALSE	FALSE	FALSE	FALSE	FALSE
L5 IT	L5 IT_2	25	Limch1	0	0.77145631013478	2.85756926666647	1.84956634164057	99.7809090130301	0.042782302337525	0.795649522335915	119.571428571429	7	FALSE	FALSE	FALSE	FALSE	FALSE	FALSE	FALSE
L5 IT	L5 IT_2	26	Sdk1	0	0.754215416041771	2.28642774314493	1.7582194128289	117.673270086553	0.0504168624956597	0.824971958506652	119.571428571429	7	FALSE	FALSE	FALSE	FALSE	FALSE	FALSE	FALSE
L5 IT	L5 IT_2	27	Meis2	0	0.745425038056922	2.4451172544487	2.13740479675879	96.7934307961662	0.0465837776963648	0.751312456932356	119.571428571429	7	FALSE	FALSE	FALSE	FALSE	FALSE	FALSE	FALSE
L5 IT	L5 IT_2	28	Ryr3	0	0.727377436608234	2.50600459031559	1.80191100556475	84.2741878861731	0.0413905205302412	0.728927623219346	119.571428571429	7	FALSE	FALSE	FALSE	FALSE	FALSE	FALSE	FALSE
L5 IT	L5 IT_2	29	Nrp1	0	0.722751039354302	2.19718045104837	1.57606733406771	147.175409372696	0.0349182732387273	0.843828293632438	119.571428571429	7	FALSE	FALSE	FALSE	FALSE	FALSE	FALSE	FALSE
L5 IT	L5 IT_2	30	Cpne6	0	0.708440476086642	2.9796104413342	2.54301404707307	54.5855865373878	0.0474252470544442	0.596437229204818	119.571428571429	7	FALSE	FALSE	FALSE	FALSE	FALSE	FALSE	FALSE
L5 IT	L5 IT_2	31	Atp2b4	0	0.699062138569542	2.05628542838399	1.84398227897366	76.7268770270336	0.0366777582591857	0.733778370564229	119.571428571429	7	FALSE	FALSE	FALSE	FALSE	FALSE	FALSE	FALSE
L5 IT	L5 IT_2	32	Pdgfc	0	0.691983975258678	2.17373384653821	2.26477626691266	53.922729856408	0.0567889677086455	0.723870551053446	119.571428571429	7	FALSE	FALSE	FALSE	FALSE	FALSE	FALSE	FALSE
L5 IT	L5 IT_2	33	Ccnd1	0	0.689172778152741	2.19288087615851	2.13527158487871	48.0676318638785	0.0398657588033514	0.664910824413022	119.571428571429	7	FALSE	FALSE	FALSE	FALSE	FALSE	FALSE	FALSE
L5 IT	L5 IT_2	34	Efcab6	0	0.682936947165263	2.3021963381179	1.92199212433044	63.4274674293894	0.0422792020492597	0.701132752765768	119.571428571429	7	FALSE	FALSE	FALSE	FALSE	FALSE	FALSE	FALSE
L5 IT	L5 IT_2	35	Fhl1	0	0.675368070183007	2.08071215344412	1.90716169814617	48.479360074194	0.0348108070472485	0.648075399119716	119.571428571429	7	FALSE	FALSE	FALSE	FALSE	FALSE	FALSE	FALSE
L5 IT	L5 IT_2	36	Sh3bgrl2	0	0.658074836832104	2.1259461865352	2.14516400236561	29.1243198417265	0.0467965835326312	0.564577612285278	119.571428571429	7	FALSE	FALSE	FALSE	FALSE	FALSE	FALSE	FALSE
L5 IT	L5 IT_2	37	Tbata	0	0.652835824087141	2.58646714125492	2.82234975063562	11.7286227310193	0.0497131298585964	0.421648468784677	119.571428571429	7	FALSE	FALSE	FALSE	FALSE	FALSE	FALSE	FALSE
L5 IT	L5 IT_2	38	Glra2	0	0.646289270319076	2.91664729838396	2.76172125714751	18.8144130009585	0.0515748453835569	0.399381579451083	119.571428571429	7	FALSE	FALSE	FALSE	FALSE	FALSE	FALSE	FALSE
L5 IT	L5 IT_2	39	5330416C01Rik	0	0.637919588771549	2.07922030886179	1.37054888454157	0	0.0657937871835572	0.437113120475603	119.571428571429	7	FALSE	FALSE	FALSE	FALSE	FALSE	FALSE	FALSE
L5 IT	L5 IT_2	40	Cfap61	0	0.626220083573004	2.05700650284347	2.40713675455897	12.5073480882532	0.0497126237668409	0.368181095769328	119.571428571429	7	FALSE	FALSE	FALSE	FALSE	FALSE	FALSE	FALSE
L5 IT	L5 IT_2	41	Amz1	0	0.622992930607001	2.19847151451289	3.01560349512194	7.1184427898248	0.0458071350379911	0.346438999107969	119.571428571429	7	FALSE	FALSE	FALSE	FALSE	FALSE	FALSE	FALSE
L5 IT	L5 IT_2	42	Tmem136	0	0.617876797012255	2.13035752834808	2.04505717429979	25.8068785899897	0.0346550579266872	0.505925791435137	119.571428571429	7	FALSE	FALSE	FALSE	FALSE	FALSE	FALSE	FALSE
L5 IT	L5 IT_2	43	1110017D15Rik	0	0.617652898203948	2.02287057373448	2.06363431286319	16.1054887362435	0.0480551119817002	0.400606499923435	119.571428571429	7	FALSE	FALSE	FALSE	FALSE	FALSE	FALSE	FALSE
L5 IT	L5 IT_2	44	Samhd1	0	0.611987694940636	2.53077354544345	2.66647640832205	15.6908973808847	0.0640363483706143	0.344871069766173	119.571428571429	7	FALSE	FALSE	FALSE	FALSE	FALSE	FALSE	FALSE
L5 IT	L5 IT_2	45	Ccdc13	0	0.601893129380386	2.06409536969181	2.3201323550807	9.1197521777507	0.0394617753228921	0.298527647067152	119.571428571429	7	FALSE	FALSE	FALSE	FALSE	FALSE	FALSE	FALSE
L5 IT	L5 IT_2	46	Col5a3	0	0.600744640615532	4.25588854779888	5.4452911504373	6.59677528613167	0.0934493828087068	0.22660783738025	119.571428571429	7	FALSE	FALSE	FALSE	FALSE	FALSE	FALSE	FALSE
L5 IT	L5 IT_2	47	Ccnjl	0	0.598700267970657	2.79358709447305	3.08379594607267	8.32412250006509	0.0790369189975904	0.250943448513386	119.571428571429	7	FALSE	FALSE	FALSE	FALSE	FALSE	FALSE	FALSE
L5 IT	L5 IT_2	48	Ccdc27	0	0.596655914597001	2.46435894932466	2.83723552699607	3.96220272408067	0.057875331672267	0.234472803537079	119.571428571429	7	FALSE	FALSE	FALSE	FALSE	FALSE	FALSE	FALSE
L5 IT	L5 IT_2	49	Sec61b	0	0.583638163527272	2.0330777844523	1.99094051615741	36.9507288871936	0.0307254551123398	0.587973552337216	119.571428571429	7	FALSE	FALSE	FALSE	FALSE	FALSE	FALSE	FALSE
L5 IT	L5 IT_2	50	Gm34759	0	0.58031610754846	2.57698344031661	4.80977492704083	1.69680061353181	0.138663122494838	0.169428297355791	119.571428571429	7	FALSE	FALSE	FALSE	FALSE	FALSE	FALSE	FALSE
L5 IT	L5 IT_3	1	Brinp3	7	0.904361977947967	5.54232240101707	1.69358834043147	810.461263112344	0.166019056658582	0.974456657131187	815.714285714286	7	TRUE	TRUE	TRUE	TRUE	TRUE	TRUE	TRUE
L5 IT	L5 IT_3	2	Pld5	6	0.810958865218159	5.13184148261996	3.02246242043514	194.495317583171	0.256636299850479	0.796980114793745	815.714285714286	7	TRUE	TRUE	TRUE	TRUE	TRUE	FALSE	TRUE
L5 IT	L5 IT_3	3	Cbln4	6	0.727555321970283	5.70873596478883	3.98757029373479	54.6739876072514	0.322626987064435	0.537851108788862	815.714285714286	7	TRUE	TRUE	TRUE	TRUE	TRUE	TRUE	FALSE
L5 IT	L5 IT_3	4	Lypd6	5	0.60779589487384	3.56067842177744	2.16749674159659	0	0.280429479416785	0.279610164019005	815.714285714286	7	TRUE	FALSE	TRUE	FALSE	TRUE	TRUE	TRUE
L5 IT	L5 IT_3	5	2700069I18Rik	5	0.556534259767507	4.48081800137048	5.30501668869152	8.52165540981974	0.385193566858467	0.135452682802476	815.714285714286	7	FALSE	FALSE	TRUE	TRUE	TRUE	TRUE	TRUE
L5 IT	L5 IT_3	6	Trps1	4	0.753132814365828	4.61695570992867	2.34843207847907	116.408107439019	0.216611651372409	0.69803638341478	815.714285714286	7	TRUE	FALSE	FALSE	TRUE	TRUE	FALSE	TRUE
L5 IT	L5 IT_3	7	Col24a1	3	0.606461369448389	6.33898184530045	4.86232566511779	29.1938813592814	0.363659094260643	0.26398348111539	815.714285714286	7	FALSE	FALSE	FALSE	TRUE	TRUE	FALSE	TRUE
L5 IT	L5 IT_3	8	Rmst	3	0.568026226362363	3.77152258801322	3.26044044986654	17.1535048872087	0.275614162221865	0.190335023028867	815.714285714286	7	FALSE	FALSE	TRUE	FALSE	FALSE	TRUE	TRUE
L5 IT	L5 IT_3	9	Fst	3	0.523171059423503	3.10460966221021	2.53095147708056	0	0.312295083850116	0.0595198496575076	815.714285714286	7	FALSE	FALSE	TRUE	FALSE	TRUE	TRUE	FALSE
L5 IT	L5 IT_3	10	Maf	2	0.643825482987315	3.63796881462642	2.83988820938159	23.4476116659927	0.250957137525232	0.408392940360896	815.714285714286	7	TRUE	FALSE	FALSE	FALSE	TRUE	FALSE	FALSE
L5 IT	L5 IT_3	11	Zfhx4	2	0.628013884672748	4.09816187197263	3.07079029476817	35.1042739303433	0.264259400978675	0.37499998227459	815.714285714286	7	FALSE	FALSE	FALSE	TRUE	TRUE	FALSE	FALSE
L5 IT	L5 IT_3	12	Tcap	2	0.553618063172379	4.19042043385317	3.52932027045063	8.75065273653715	0.293772243210924	0.13834255337963	815.714285714286	7	FALSE	FALSE	TRUE	FALSE	FALSE	TRUE	FALSE
L5 IT	L5 IT_3	13	Ptbp3	1	0.674820887842504	2.69008400710719	1.82544443361152	55.4688969072419	0.177591710061641	0.586480317343012	815.714285714286	7	FALSE	TRUE	FALSE	FALSE	FALSE	FALSE	FALSE
L5 IT	L5 IT_3	14	Lamp5	1	0.635440971594416	2.77114960692762	1.73226382169079	91.019487962377	0.178024798739949	0.501241187860655	815.714285714286	7	TRUE	FALSE	FALSE	FALSE	FALSE	FALSE	FALSE
L5 IT	L5 IT_3	15	Gm13629	1	0.607507910404512	2.46539648871148	1.74376029690889	41.8742005218769	0.1711959742475	0.425197777385225	815.714285714286	7	TRUE	FALSE	FALSE	FALSE	FALSE	FALSE	FALSE
L5 IT	L5 IT_3	16	Col12a1	1	0.603835812694692	3.00715594990026	2.34373840701338	31.3595224835166	0.220512285516925	0.365736440755134	815.714285714286	7	FALSE	TRUE	FALSE	FALSE	FALSE	FALSE	FALSE
L5 IT	L5 IT_3	17	Olfr111	1	0.581669681256537	2.62405864336107	2.37582978959346	18.6218568633678	0.214013421022283	0.260474325338196	815.714285714286	7	FALSE	TRUE	FALSE	FALSE	FALSE	FALSE	FALSE
L5 IT	L5 IT_3	18	Layn	1	0.5395153544498	2.53061341340167	2.61743963652423	5.84774057126686	0.250476454398674	0.119064641986397	815.714285714286	7	FALSE	FALSE	FALSE	FALSE	TRUE	FALSE	FALSE
L5 IT	L5 IT_3	19	Rab37	1	0.521947640343325	3.03714165791241	7.00715480265863	2.22472655768834	0.513988816134818	0.0514515900267105	815.714285714286	7	FALSE	FALSE	FALSE	FALSE	TRUE	FALSE	FALSE
L5 IT	L5 IT_3	20	Rspo1	1	0.510658606007706	1.62159501766122	1.60018963375719	3.11002278734442	0.177619157287054	0.0522132556920949	815.714285714286	7	FALSE	FALSE	FALSE	FALSE	FALSE	TRUE	FALSE
L5 IT	L5 IT_3	21	Cadps2	0	0.772772172858072	2.23286415730943	1.15816013914863	534.246192740785	0.120668565697444	0.94197060271214506	815.714285714286	7	FALSE	FALSE	FALSE	FALSE	FALSE	FALSE	FALSE
L5 IT	L5 IT_3	22	Ptprt	0	0.763494315514512	2.15007789850888	1.1709363724791	691.471718312469	0.121331136980424	0.940791396586009	815.714285714286	7	FALSE	FALSE	FALSE	FALSE	FALSE	FALSE	FALSE
L5 IT	L5 IT_3	23	Enpp2	0	0.747434333308111	2.56747370648054	1.32959008253358	272.355793246291	0.139105317733717	0.861177797696603	815.714285714286	7	FALSE	FALSE	FALSE	FALSE	FALSE	FALSE	FALSE
L5 IT	L5 IT_3	24	Rgs4	0	0.735413279444804	2.20861284534827	1.24177290903466	361.658151269359	0.133714110135595	0.739824456868111	815.714285714286	7	FALSE	FALSE	FALSE	FALSE	FALSE	FALSE	FALSE
L5 IT	L5 IT_3	25	Trhde	0	0.725564264715198	2.23628856080074	1.46924713650711	175.838233676418	0.145742709023034	0.800050540725258	815.714285714286	7	FALSE	FALSE	FALSE	FALSE	FALSE	FALSE	FALSE
L5 IT	L5 IT_3	26	Cbln2	0	0.711481752556463	2.7041497462007	1.97421764809644	91.442142322994	0.194571701119149	0.654526386733997	815.714285714286	7	FALSE	FALSE	FALSE	FALSE	FALSE	FALSE	FALSE
L5 IT	L5 IT_3	27	Tmem44	0	0.693126752724009	2.63827846524419	1.72033849005525	74.082757480629	0.172654416093901	0.653063230620358	815.714285714286	7	FALSE	FALSE	FALSE	FALSE	FALSE	FALSE	FALSE
L5 IT	L5 IT_3	28	Rcan2	0	0.685383521121321	2.82357258901163	1.7226689237019	81.9742690058475	0.174110545838559	0.599136186929982	815.714285714286	7	FALSE	FALSE	FALSE	FALSE	FALSE	FALSE	FALSE
L5 IT	L5 IT_3	29	Cux1	0	0.684990749176159	2.77857338102187	1.64176468743351	77.4380302106187	0.164719575962681	0.648283211305307	815.714285714286	7	FALSE	FALSE	FALSE	FALSE	FALSE	FALSE	FALSE
L5 IT	L5 IT_3	30	Pitpnc1	0	0.68467343416767	2.41206253518913	1.46521578877321	123.634893931945	0.150828757170453	0.715376248850295	815.714285714286	7	FALSE	FALSE	FALSE	FALSE	FALSE	FALSE	FALSE
L5 IT	L5 IT_3	31	Tmem196	0	0.683483959519937	2.06876493252942	1.55234527255264	97.9350760893223	0.156387402903739	0.728233074410719	815.714285714286	7	FALSE	FALSE	FALSE	FALSE	FALSE	FALSE	FALSE
L5 IT	L5 IT_3	32	Pde7b	0	0.682859967260908	2.02662900192612	1.49498621392832	130.214123320506	0.148345902503924	0.760797682165346	815.714285714286	7	FALSE	FALSE	FALSE	FALSE	FALSE	FALSE	FALSE
L5 IT	L5 IT_3	33	Cdh20	0	0.678419812035893	2.70646183369481	2.42674369626954	49.9483053806057	0.221543275034856	0.559894466721422	815.714285714286	7	FALSE	FALSE	FALSE	FALSE	FALSE	FALSE	FALSE
L5 IT	L5 IT_3	34	Arhgap31	0	0.663844776588453	2.36161313422009	1.78128311021377	72.2310759439444	0.172114287379725	0.58674281314582	815.714285714286	7	FALSE	FALSE	FALSE	FALSE	FALSE	FALSE	FALSE
L5 IT	L5 IT_3	35	Zfp804a	0	0.658221691914239	2.19669040461241	1.5067614878671	104.403474745002	0.152236720060888	0.657615751959553	815.714285714286	7	FALSE	FALSE	FALSE	FALSE	FALSE	FALSE	FALSE
L5 IT	L5 IT_3	36	Myo1b	0	0.65297869599844	2.42355123818534	1.87072581684019	58.6211390742596	0.182660880472216	0.560166276194927	815.714285714286	7	FALSE	FALSE	FALSE	FALSE	FALSE	FALSE	FALSE
L5 IT	L5 IT_3	37	Chrm2	0	0.645210115442409	2.1561152895283	1.77535185818477	114.016738797029	0.17117470083254	0.647505022530441	815.714285714286	7	FALSE	FALSE	FALSE	FALSE	FALSE	FALSE	FALSE
L5 IT	L5 IT_3	38	Onecut2	0	0.631740794308141	2.14035091140519	1.55679914490998	52.6163945601601	0.154758231169476	0.553334282629115	815.714285714286	7	FALSE	FALSE	FALSE	FALSE	FALSE	FALSE	FALSE
L5 IT	L5 IT_3	39	Ldlrad3	0	0.616472646659617	2.00762876132096	1.65808625659264	35.1030904169296	0.164404527044716	0.486523747888281	815.714285714286	7	FALSE	FALSE	FALSE	FALSE	FALSE	FALSE	FALSE
L5 IT	L5 IT_3	40	Hgf	0	0.615775506950357	2.76574718075035	2.31519481249889	39.6584534224646	0.213319955313095	0.401141483990102	815.714285714286	7	FALSE	FALSE	FALSE	FALSE	FALSE	FALSE	FALSE
L5 IT	L5 IT_3	41	Fjx1	0	0.615570298613707	2.08782282270374	1.55596711313534	36.4712472866386	0.156904519952666	0.467947205573743	815.714285714286	7	FALSE	FALSE	FALSE	FALSE	FALSE	FALSE	FALSE
L5 IT	L5 IT_3	42	Prkd1	0	0.608188679850101	2.23870414323731	1.83057509573306	32.7127049048	0.180232874733495	0.419232250694128	815.714285714286	7	FALSE	FALSE	FALSE	FALSE	FALSE	FALSE	FALSE
L5 IT	L5 IT_3	43	Shisa6	0	0.606634543813866	2.19673977811872	2.00211036981009	29.0088948014611	0.187049277218992	0.379302715992324	815.714285714286	7	FALSE	FALSE	FALSE	FALSE	FALSE	FALSE	FALSE
L5 IT	L5 IT_3	44	Susd1	0	0.605194490317045	2.47476299507914	2.04740544034471	26.2265811080243	0.192791032324217	0.383165925364407	815.714285714286	7	FALSE	FALSE	FALSE	FALSE	FALSE	FALSE	FALSE
L5 IT	L5 IT_3	45	Tshz1	0	0.604595339161958	2.37545099923373	1.74937371221357	31.7881766999592	0.176271621209533	0.438198280017785	815.714285714286	7	FALSE	FALSE	FALSE	FALSE	FALSE	FALSE	FALSE
L5 IT	L5 IT_3	46	Pou3f1	0	0.604392761633319	2.47646676326049	2.40021222855948	20.1326994894244	0.220863192489726	0.336917742628076	815.714285714286	7	FALSE	FALSE	FALSE	FALSE	FALSE	FALSE	FALSE
L5 IT	L5 IT_3	47	Sema3d	0	0.602355326558393	2.82078044825167	2.31335805869536	27.1582320830411	0.207641094141786	0.356013543961839	815.714285714286	7	FALSE	FALSE	FALSE	FALSE	FALSE	FALSE	FALSE
L5 IT	L5 IT_3	48	Robo1	0	0.599927782993556	2.06494986734557	1.29668350883767	86.7165836801384	0.138115630058728	0.562044586953387	815.714285714286	7	FALSE	FALSE	FALSE	FALSE	FALSE	FALSE	FALSE
L5 IT	L5 IT_3	49	Fat1	0	0.599777936357883	2.29084465527849	1.76130258235149	29.6777580937133	0.172277798930493	0.416693359301251	815.714285714286	7	FALSE	FALSE	FALSE	FALSE	FALSE	FALSE	FALSE
L5 IT	L5 IT_3	50	Camk2n2	0	0.590922295898077	2.14341287590327	1.77730520566836	9.46746534320982	0.167802297538256	0.292201957780292	815.714285714286	7	FALSE	FALSE	FALSE	FALSE	FALSE	FALSE	FALSE
L5 IT	L5 IT_4	1	Cdh9	7	0.922185295691788	8.64126075146628	3.18033992918306	418.131422300179	0.565512387794103	0.948974231248915	2083.85714285714	7	TRUE	TRUE	TRUE	TRUE	TRUE	TRUE	TRUE
L5 IT	L5 IT_4	2	Bcl11b	7	0.770778258555178	7.25081290918741	4.33516572367877	64.6275615093862	0.639098010045459	0.623457075278116	2083.85714285714	7	TRUE	TRUE	TRUE	TRUE	TRUE	TRUE	TRUE
L5 IT	L5 IT_4	3	Plekha2	7	0.765022589192152	10.2817276158493	5.71099058501207	65.752320394172	0.696778860605532	0.589592442930681	2083.85714285714	7	TRUE	TRUE	TRUE	TRUE	TRUE	TRUE	TRUE
L5 IT	L5 IT_4	4	Adamts3	7	0.741716704638346	6.69104112174192	5.02348484337534	46.6931345531382	0.663834349418917	0.576700513155187	2083.85714285714	7	TRUE	TRUE	TRUE	TRUE	TRUE	TRUE	TRUE
L5 IT	L5 IT_4	5	Matn2	7	0.711723261386551	7.04374684595368	3.62442589955848	63.1007730924645	0.598678630991335	0.526957976537108	2083.85714285714	7	TRUE	TRUE	TRUE	TRUE	TRUE	TRUE	TRUE
L5 IT	L5 IT_4	6	Oprk1	7	0.711223398058328	25.8503289242021	35.2069962166848	45.4953210311219	0.930675430551641	0.431479296837147	2083.85714285714	7	TRUE	TRUE	TRUE	TRUE	TRUE	TRUE	TRUE
L5 IT	L5 IT_4	7	Sulf1	7	0.693232512081722	12.8001618128642	7.94754334520353	44.6945444965473	0.759957313109876	0.425622482451549	2083.85714285714	7	TRUE	TRUE	TRUE	TRUE	TRUE	TRUE	TRUE
L5 IT	L5 IT_4	8	Penk	7	0.688926260831787	22.8170042899294	10.5435647836143	52.5078271031071	0.802240970510378	0.399351027230865	2083.85714285714	7	TRUE	TRUE	TRUE	TRUE	TRUE	TRUE	TRUE
L5 IT	L5 IT_4	9	Igsf21	6	0.810745538701784	7.11798213341108	3.64806866051079	101.258167317991	0.5984703375469	0.711943825206817	2083.85714285714	7	TRUE	TRUE	TRUE	FALSE	TRUE	TRUE	TRUE
L5 IT	L5 IT_4	10	Ptpru	6	0.784290546143464	7.91917773292314	4.63923392232721	70.0303696085314	0.652690351081075	0.658643325495167	2083.85714285714	7	TRUE	TRUE	TRUE	TRUE	FALSE	TRUE	TRUE
L5 IT	L5 IT_4	11	Meis2	6	0.77828831866008	6.31089519881679	3.47951739991989	99.6178997951903	0.588123135744945	0.683568247234972	2083.85714285714	7	TRUE	TRUE	TRUE	FALSE	TRUE	TRUE	TRUE
L5 IT	L5 IT_4	12	Gnal	6	0.773476600531332	4.51916000411919	2.14891348258652	112.060107942211	0.472396228320601	0.712966660656255	2083.85714285714	7	TRUE	TRUE	TRUE	FALSE	TRUE	TRUE	TRUE
L5 IT	L5 IT_4	13	Gsg1l	6	0.748753806942309	5.53810789305091	3.24265772017769	65.5855381904946	0.571406456338696	0.616269839769846	2083.85714285714	7	TRUE	TRUE	TRUE	FALSE	TRUE	TRUE	TRUE
L5 IT	L5 IT_4	14	Ccbe1	6	0.671672692774638	9.04719531708267	6.89880496996792	39.5011089563821	0.727989585089231	0.394700998939883	2083.85714285714	7	TRUE	FALSE	TRUE	TRUE	TRUE	TRUE	TRUE
L5 IT	L5 IT_4	15	Strip2	6	0.660029797584948	5.70126091390829	5.9210066524946	26.2064613767823	0.707088244367755	0.372857186712066	2083.85714285714	7	TRUE	TRUE	TRUE	FALSE	TRUE	TRUE	TRUE
L5 IT	L5 IT_4	16	Angpt1	6	0.613866770814589	8.46566619887187	10.9403781246877	18.614933418628	0.8096303196344	0.248792657927574	2083.85714285714	7	TRUE	FALSE	TRUE	TRUE	TRUE	TRUE	TRUE
L5 IT	L5 IT_4	17	Robo3	5	0.781388490578296	6.12548927420043	4.53450881385218	73.3886013004845	0.649482235070019	0.67836179082335	2083.85714285714	7	TRUE	TRUE	TRUE	FALSE	TRUE	TRUE	FALSE
L5 IT	L5 IT_4	18	Cdh4	5	0.740571708412505	4.60358778789241	2.54388872982941	78.7578577142897	0.511630990220189	0.64434260778228	2083.85714285714	7	FALSE	TRUE	TRUE	FALSE	TRUE	TRUE	TRUE
L5 IT	L5 IT_4	19	Dscaml1	5	0.729590218823431	6.97390975465765	3.9786049281013	58.6588369024557	0.617094161282934	0.550506735274487	2083.85714285714	7	TRUE	FALSE	TRUE	FALSE	TRUE	TRUE	TRUE
L5 IT	L5 IT_4	20	Rxfp1	5	0.693597165486201	5.11301507564148	3.7597463441187	83.9696425905771	0.606891332077541	0.502941298407318	2083.85714285714	7	TRUE	TRUE	TRUE	FALSE	TRUE	TRUE	FALSE
L5 IT	L5 IT_4	21	Pdia5	5	0.682386337578206	4.33249607467653	3.56320609317337	35.9594052583365	0.594846269521231	0.476442740259506	2083.85714285714	7	TRUE	TRUE	TRUE	FALSE	TRUE	TRUE	FALSE
L5 IT	L5 IT_4	22	Steap2	5	0.663798238986071	9.37118825284796	10.426404490518	21.4612779657237	0.798217692289841	0.351346602303529	2083.85714285714	7	TRUE	TRUE	TRUE	FALSE	TRUE	TRUE	FALSE
L5 IT	L5 IT_4	23	Car12	5	0.640758657819523	4.4307677745304	3.54268141494079	28.6447832811178	0.594619910620307	0.36684437452325	2083.85714285714	7	TRUE	TRUE	TRUE	FALSE	FALSE	TRUE	TRUE
L5 IT	L5 IT_4	24	Ighm	5	0.638688779967084	5.02987499717683	3.9005044427237	0	NA	0.305385253543698	2083.85714285714	7	FALSE	FALSE	TRUE	TRUE	TRUE	TRUE	TRUE
L5 IT	L5 IT_4	25	Rgs12	5	0.611193583847863	5.90213700986137	6.58100637976724	12.3699360740165	0.734811347096447	0.248957152626899	2083.85714285714	7	TRUE	FALSE	TRUE	FALSE	TRUE	TRUE	TRUE
L5 IT	L5 IT_4	26	Ctsc	5	0.581639881565262	10.6707615418181	22.2164798964719	12.151064244828	0.916232168090512	0.168201382123413	2083.85714285714	7	TRUE	FALSE	TRUE	TRUE	TRUE	TRUE	FALSE
L5 IT	L5 IT_4	27	Osr1	5	0.569918026835543	5.48465352909736	39.5778627234835	4.93969100070053	0.954378287067852	0.141403885688612	2083.85714285714	7	TRUE	FALSE	TRUE	FALSE	TRUE	TRUE	TRUE
L5 IT	L5 IT_4	28	Gm13974	5	0.5672817162472	5.65072007218654	12.0445779336898	8.53610891947749	0.816891355562676	0.148944885195962	2083.85714285714	7	FALSE	FALSE	TRUE	TRUE	TRUE	TRUE	TRUE
L5 IT	L5 IT_4	29	Nav1	4	0.769890802854326	4.25430719880089	2.61032402006143	98.4825693627801	0.518319325150442	0.707469655522092	2083.85714285714	7	TRUE	TRUE	TRUE	FALSE	FALSE	TRUE	FALSE
L5 IT	L5 IT_4	30	Megf11	4	0.716300633194803	4.86003568806312	2.83212422693696	79.4134959502291	0.54000072561177	0.617010720546004	2083.85714285714	7	FALSE	FALSE	TRUE	FALSE	TRUE	TRUE	TRUE
L5 IT	L5 IT_4	31	Cwh43	4	0.711411531178806	3.99005349974277	2.79673018471207	54.3256826517539	0.53570468337765	0.593184319182567	2083.85714285714	7	FALSE	FALSE	TRUE	FALSE	TRUE	TRUE	TRUE
L5 IT	L5 IT_4	32	Cdh13	4	0.702291654366399	3.87296691882602	2.62150221716115	73.2161920449938	0.519824994614414	0.566856992518166	2083.85714285714	7	TRUE	FALSE	TRUE	FALSE	TRUE	TRUE	FALSE
L5 IT	L5 IT_4	33	Sema5b	4	0.689415817885791	4.98995948291451	4.13894231172502	43.0165055396606	0.628031768823476	0.478741622847723	2083.85714285714	7	TRUE	TRUE	TRUE	FALSE	FALSE	TRUE	FALSE
L5 IT	L5 IT_4	34	Stard8	4	0.663654606836447	4.40388551702823	4.18713026581467	26.8220782667295	0.633207502973396	0.408865734679397	2083.85714285714	7	TRUE	FALSE	TRUE	FALSE	TRUE	TRUE	FALSE
L5 IT	L5 IT_4	35	Pou3f1	4	0.656900406584045	4.15288353054914	4.53652499270856	20.0948446487917	0.650701951013056	0.378531685265393	2083.85714285714	7	TRUE	TRUE	TRUE	FALSE	FALSE	TRUE	FALSE
L5 IT	L5 IT_4	36	Gm2164	4	0.651654884864576	4.47415792053791	5.35282588803463	28.3248793121364	0.68677940212561	0.370716194195374	2083.85714285714	7	FALSE	TRUE	TRUE	FALSE	TRUE	TRUE	FALSE
L5 IT	L5 IT_4	37	Wnt10a	4	0.634015733758295	3.89596156816466	3.33827462282317	16.1790028459146	0.58050006250955	0.337791237708124	2083.85714285714	7	TRUE	TRUE	TRUE	FALSE	FALSE	TRUE	FALSE
L5 IT	L5 IT_4	38	Ltbp1	4	0.566407958366458	4.55633505582459	4.78127521210771	10.0654925557848	0.666136247333108	0.16248109222979	2083.85714285714	7	FALSE	FALSE	TRUE	FALSE	TRUE	TRUE	TRUE
L5 IT	L5 IT_4	39	Qrfpr	4	0.542019674701725	4.55793116521968	8.67414384206527	5.83492725600883	0.790584337717131	0.0933649834147247	2083.85714285714	7	FALSE	FALSE	TRUE	FALSE	TRUE	TRUE	TRUE
L5 IT	L5 IT_4	40	Wipf3	3	0.804004242255852	3.62542842122774	1.73690367113153	168.821125832554	0.419418390558596	0.828306842540014	2083.85714285714	7	TRUE	TRUE	FALSE	FALSE	FALSE	TRUE	FALSE
L5 IT	L5 IT_4	41	Tesc	3	0.778831412943056	3.85299512133525	1.86836674310922	124.278338860724	0.438728032739993	0.721101190355988	2083.85714285714	7	TRUE	FALSE	TRUE	FALSE	FALSE	TRUE	FALSE
L5 IT	L5 IT_4	42	Chrm2	3	0.762760184469453	3.39307703902845	2.63887799082168	117.595411672766	0.521098352744422	0.726980347503112	2083.85714285714	7	FALSE	FALSE	TRUE	FALSE	TRUE	TRUE	FALSE
L5 IT	L5 IT_4	43	Frzb	3	0.665447590358652	4.88571289250102	4.16774913775446	29.6841286551635	0.630079220991413	0.407894645713508	2083.85714285714	7	TRUE	FALSE	TRUE	FALSE	FALSE	TRUE	FALSE
L5 IT	L5 IT_4	44	Dclk3	3	0.647741809123534	3.63646897726156	3.41157395907088	22.0254298658723	0.584362847457583	0.390505765552347	2083.85714285714	7	TRUE	FALSE	TRUE	FALSE	FALSE	TRUE	FALSE
L5 IT	L5 IT_4	45	Gm10754	3	0.617656105694272	3.95155343961519	4.05793698086037	20.6834328864946	0.618742581307363	0.317712882443031	2083.85714285714	7	FALSE	FALSE	TRUE	FALSE	TRUE	TRUE	FALSE
L5 IT	L5 IT_4	46	Evc2	3	0.598715624619024	4.00899669043254	3.71787473149209	14.8332449425048	0.606420883080686	0.258434340794337	2083.85714285714	7	FALSE	FALSE	TRUE	FALSE	TRUE	TRUE	FALSE
L5 IT	L5 IT_4	47	Tunar	3	0.58234981231564	4.18804644651348	9.33545743500431	4.01201693246354	0.795479590732399	0.173582608762163	2083.85714285714	7	TRUE	FALSE	TRUE	FALSE	FALSE	TRUE	FALSE
L5 IT	L5 IT_4	48	Dmkn	3	0.578578784833355	4.15510462420728	4.55525117524176	6.41287104486297	0.662932866672588	0.183918653551746	2083.85714285714	7	TRUE	FALSE	TRUE	FALSE	FALSE	TRUE	FALSE
L5 IT	L5 IT_4	49	Fbln2	3	0.568365972215779	3.88828589576569	4.87254943633013	8.53377509550951	0.670929438384616	0.163913628154128	2083.85714285714	7	FALSE	FALSE	TRUE	FALSE	TRUE	TRUE	FALSE
L5 IT	L5 IT_4	50	S100a6	3	0.56544980595832794	3.17130780480427	2.66332267671346	7.24598984470502	0.526414759408572	0.178738859905963	2083.85714285714	7	TRUE	FALSE	TRUE	FALSE	FALSE	TRUE	FALSE
L5 PT	L5 PT_1	1	St6galnac5	6	0.941773132483109	37.5910447110922	12.1705234961822	337.055918155773	0.894194091691177	0.909952601687882	828.428571428571	7	FALSE	TRUE	TRUE	TRUE	TRUE	TRUE	TRUE
L5 PT	L5 PT_1	2	St6galnac3	6	0.890479438221865	8.83506628212488	4.59941756509809	244.732072179018	0.747588888583648	0.889646956015845	828.428571428571	7	FALSE	TRUE	TRUE	TRUE	TRUE	TRUE	TRUE
L5 PT	L5 PT_1	3	Crym	6	0.845880670401416	26.2178573588495	19.4884274072476	124.610499444288	0.922502840120968	0.735026383984964	828.428571428571	7	FALSE	TRUE	TRUE	TRUE	TRUE	TRUE	TRUE
L5 PT	L5 PT_1	4	Plekha2	6	0.763036244640083	14.481620951259	8.1818924537892	43.5212247805141	0.911570746109717	0.558103910148032	828.428571428571	7	FALSE	TRUE	TRUE	TRUE	TRUE	TRUE	TRUE
L5 PT	L5 PT_1	5	Lypd1	6	0.751620302654459	14.7251520912394	13.4091353079174	56.7986531615733	0.905973334706676	0.547463959925826	828.428571428571	7	FALSE	TRUE	TRUE	TRUE	TRUE	TRUE	TRUE
L5 PT	L5 PT_1	6	Blnk	6	0.688541263681336	21.3845063041175	65.3422577185783	33.2318045549126	0.962261477631129	0.387144453479446	828.428571428571	7	FALSE	TRUE	TRUE	TRUE	TRUE	TRUE	TRUE
L5 PT	L5 PT_1	7	Cdh13	5	0.90590538275684	10.9164963222807	6.1122509233896	388.903880549288	0.800640228274358	0.936165208218972	828.428571428571	7	FALSE	FALSE	TRUE	TRUE	TRUE	TRUE	TRUE
L5 PT	L5 PT_1	8	Kcnab1	5	0.837294298124387	13.5022276585246	7.82016592468952	154.600539288166	0.836892487026763	0.766866907473031	828.428571428571	7	FALSE	TRUE	TRUE	FALSE	TRUE	TRUE	TRUE
L5 PT	L5 PT_1	9	Cntnap5c	5	0.819333010860697	5.4973608309418	2.32805410598411	122.036430798611	0.757676465465729	0.794965254763357	828.428571428571	7	FALSE	TRUE	TRUE	FALSE	TRUE	TRUE	TRUE
L5 PT	L5 PT_1	10	Rasgef1b	5	0.805681732436883	8.21697630647126	7.03514826902111	80.1760305415691	0.827936780027873	0.694752011347406	828.428571428571	7	FALSE	FALSE	TRUE	TRUE	TRUE	TRUE	TRUE
L5 PT	L5 PT_1	11	Grik4	5	0.799239190983166	5.15488592065873	6.0089392190832	52.045888566813296	0.80317127614461	0.741758729673368	828.428571428571	7	FALSE	TRUE	TRUE	FALSE	TRUE	TRUE	TRUE
L5 PT	L5 PT_1	12	Necab1	5	0.784712302838014	12.3185099101184	3.66848882533196	95.3922754003347	0.827750217338757	0.658678614564142	828.428571428571	7	FALSE	FALSE	TRUE	TRUE	TRUE	TRUE	TRUE
L5 PT	L5 PT_1	13	Zfp804b	5	0.760798734587015	5.28521379415697	5.16658418143453	63.1823954511969	0.818820122955937	0.602406262224819	828.428571428571	7	FALSE	FALSE	TRUE	TRUE	TRUE	TRUE	TRUE
L5 PT	L5 PT_1	14	Syt17	5	0.756187369303913	4.8741738745884	3.1423561594146	66.5433049528243	0.80681111450586	0.628810555916187	828.428571428571	7	FALSE	FALSE	TRUE	TRUE	TRUE	TRUE	TRUE
L5 PT	L5 PT_1	15	Pdlim1	5	0.721126709064313	8.66914936532666	5.09687901418038	42.5947110066652	0.86715662711584	0.49874724301398	828.428571428571	7	FALSE	FALSE	TRUE	TRUE	TRUE	TRUE	TRUE
L5 PT	L5 PT_1	16	Opn3	5	0.686986320699051	10.310195545008	7.28411215898858	29.5769411670551	0.902829466171344	0.413284307198124	828.428571428571	7	FALSE	FALSE	TRUE	TRUE	TRUE	TRUE	TRUE
L5 PT	L5 PT_1	17	Alcam	4	0.778622097893871	6.42124650956164	2.79299405204973	112.072377841628	0.786429518521755	0.704604222406393	828.428571428571	7	FALSE	TRUE	TRUE	FALSE	FALSE	TRUE	TRUE
L5 PT	L5 PT_1	18	Fstl5	4	0.775450334978696	4.00407409536998	2.60663239398328	107.123641099421	0.773141260251495	0.756730779194884	828.428571428571	7	FALSE	FALSE	TRUE	FALSE	TRUE	TRUE	TRUE
L5 PT	L5 PT_1	19	Dpyd	4	0.767613867865231	5.62377029580967	6.65358175506769	53.8182445912735	0.827248766777087	0.639216975328149	828.428571428571	7	FALSE	FALSE	TRUE	FALSE	TRUE	TRUE	TRUE
L5 PT	L5 PT_1	20	Gfra2	4	0.755328695586793	5.74930380671244	3.60448089220134	54.3826093405802	0.812984074477248	0.624925676980918	828.428571428571	7	FALSE	TRUE	TRUE	FALSE	TRUE	FALSE	TRUE
L5 PT	L5 PT_1	21	Slco2a1	4	0.720208852524963	5.62395894765994	7.34590176617495	41.5296472784067	0.831092949426417	0.553494141067565	828.428571428571	7	FALSE	FALSE	FALSE	TRUE	TRUE	TRUE	TRUE
L5 PT	L5 PT_1	22	Cntnap4	4	0.677878606985665	8.64048593047078	10.3687494668588	33.1274829975959	0.888508429466261	0.412952121520861	828.428571428571	7	FALSE	FALSE	TRUE	TRUE	FALSE	TRUE	TRUE
L5 PT	L5 PT_1	23	Glra2	4	0.622493823796098	8.6689005173992	12.5087019382557	18.6943874316354	0.91108285754293	0.269522333208006	828.428571428571	7	FALSE	FALSE	TRUE	FALSE	TRUE	TRUE	TRUE
L5 PT	L5 PT_1	24	Nfia	3	0.881925799913479	5.0125822937223	1.41098607474375	220.547097274227	0.654870362790613	0.925767536765396	828.428571428571	7	FALSE	FALSE	TRUE	FALSE	TRUE	TRUE	FALSE
L5 PT	L5 PT_1	25	Kcnt2	3	0.813643740060828	3.62838692400431	2.11190798629992	180.653923510566	0.738725276013728	0.911178146067483	828.428571428571	7	FALSE	FALSE	TRUE	FALSE	FALSE	TRUE	TRUE
L5 PT	L5 PT_1	26	Hs3st4	3	0.782043203694297	6.52568754881861	7.6700101718032	68.0064653958156	0.822021409725075	0.681453675915577	828.428571428571	7	FALSE	FALSE	FALSE	FALSE	TRUE	TRUE	TRUE
L5 PT	L5 PT_1	27	Matn2	3	0.721323549776501	5.80504906249155	3.22837605082517	52.9409814892479	0.811948894525782	0.543145028282289	828.428571428571	7	FALSE	FALSE	TRUE	FALSE	FALSE	TRUE	TRUE
L5 PT	L5 PT_1	28	Pigk	3	0.700478775601856	2.4643564681569	1.3161960231602	176.677998599578	0.632221713567413	0.87154935032567	828.428571428571	7	FALSE	FALSE	FALSE	TRUE	TRUE	FALSE	TRUE
L5 PT	L5 PT_1	29	Clmp	3	0.689477466389418	5.89498470107998	8.1549429885288	27.8209724367629	0.846945845168777	0.467229416345947	828.428571428571	7	FALSE	FALSE	TRUE	TRUE	FALSE	TRUE	FALSE
L5 PT	L5 PT_1	30	Ramp3	3	0.687893841159055	9.37568476337577	16.3518693319564	27.276361465761	0.896058054591753	0.421450775490771	828.428571428571	7	FALSE	FALSE	TRUE	FALSE	TRUE	TRUE	FALSE
L5 PT	L5 PT_1	31	Ovol2	3	0.681927691723696	7.04113866671186	11.4679139169392	24.2770718870463	0.888625849635911	0.414751803922383	828.428571428571	7	FALSE	FALSE	FALSE	FALSE	TRUE	TRUE	TRUE
L5 PT	L5 PT_1	32	Serpina3n	3	0.650691577820298	9.66858514985756	15.9345847994381	15.618197727603	0.93909728475304	0.320041754732653	828.428571428571	7	FALSE	TRUE	TRUE	FALSE	FALSE	TRUE	FALSE
L5 PT	L5 PT_1	33	Krt80	3	0.643365569481346	14.2080157683488	29.0092547119604	17.1457176503573	0.963629021350812	0.294003238473985	828.428571428571	7	FALSE	FALSE	TRUE	FALSE	TRUE	TRUE	FALSE
L5 PT	L5 PT_1	34	Bmpr1b	3	0.586289991165102	3.68868297827012	5.00788867058965	12.5927747292335	0.795770385136305	0.223526808365941	828.428571428571	7	FALSE	FALSE	FALSE	FALSE	TRUE	TRUE	TRUE
L5 PT	L5 PT_1	35	Dnah5	3	0.577848165825635	4.59592133333861	21.4800013848826	5.9414951864169	0.92280495194029	0.174894746311118	828.428571428571	7	FALSE	FALSE	TRUE	FALSE	TRUE	TRUE	FALSE
L5 PT	L5 PT_1	36	Tmeff1	2	0.843613597551535	3.81010882375251	1.52911990202358	233.922705420805	0.671942285856263	0.889637940949734	828.428571428571	7	FALSE	TRUE	FALSE	FALSE	FALSE	TRUE	FALSE
L5 PT	L5 PT_1	37	Astn2	2	0.840038180098281	3.53387464907062	1.25899139508145	322.229644667651	0.627750017181445	0.924319853423213	828.428571428571	7	FALSE	TRUE	FALSE	FALSE	FALSE	TRUE	FALSE
L5 PT	L5 PT_1	38	Grm3	2	0.815017359617246	4.88508706848473	2.15552542454295	109.628443662743	0.736998471567453	0.815627325731751	828.428571428571	7	FALSE	FALSE	FALSE	FALSE	FALSE	TRUE	TRUE
L5 PT	L5 PT_1	39	Nckap5	2	0.669499276427156	4.27291699444096	2.57889324336315	36.6664462588301	0.761955094247934	0.509987477669601	828.428571428571	7	FALSE	FALSE	FALSE	FALSE	FALSE	TRUE	TRUE
L5 PT	L5 PT_1	40	Wipf3	2	0.653112902364892	5.37250886651438	6.87063782157659	28.9383376896267	0.813747816951108	0.400387642820785	828.428571428571	7	FALSE	FALSE	TRUE	FALSE	TRUE	FALSE	FALSE
L5 PT	L5 PT_1	41	Tmem159	2	0.651464364419041	5.77965859747099	4.75038926938328	17.7659891367573	0.861261940673705	0.358069868442948	828.428571428571	7	FALSE	FALSE	TRUE	FALSE	TRUE	FALSE	FALSE
L5 PT	L5 PT_1	42	Kif26a	2	0.62386898097149	4.35754955769699	8.45139706259429	11.8830818651288	0.865131272042446	0.300551201291977	828.428571428571	7	FALSE	FALSE	TRUE	FALSE	FALSE	TRUE	FALSE
L5 PT	L5 PT_1	43	Rgs8	2	0.621446234558814	5.48016043499445	3.93757043576417	16.1496483103297	0.837281316469822	0.301371129718386	828.428571428571	7	FALSE	FALSE	FALSE	FALSE	TRUE	TRUE	FALSE
L5 PT	L5 PT_1	44	A330015K06Rik	2	0.613181897038555	4.57768708356293	9.44639187279896	11.9679698992793	0.877537118151279	0.268223333966391	828.428571428571	7	FALSE	FALSE	FALSE	FALSE	TRUE	FALSE	TRUE
L5 PT	L5 PT_1	45	Creb3l1	2	0.611533175135663	6.05256232215175	8.57693108297474	9.48176381375833	0.911539490081656	0.257778774599088	828.428571428571	7	FALSE	FALSE	TRUE	FALSE	FALSE	TRUE	FALSE
L5 PT	L5 PT_1	46	1700094M23Rik	2	0.560661821979433	3.59104831453571	12.5308308514755	3.99446849703159	0.927425259778233	0.134183884128127	828.428571428571	7	FALSE	FALSE	FALSE	FALSE	TRUE	FALSE	TRUE
L5 PT	L5 PT_1	47	Doc2b	2	0.556756861390633	2.85713894804688	6.26473807462686	3.15364055120663	0.840432666748456	0.142689577305247	828.428571428571	7	FALSE	FALSE	TRUE	FALSE	TRUE	FALSE	FALSE
L5 PT	L5 PT_1	48	Gm16226	2	0.532722479024051	2.34584335281252	6.40803889834105	0	NA	0.0715170930338552	828.428571428571	7	FALSE	FALSE	FALSE	FALSE	TRUE	FALSE	TRUE
L5 PT	L5 PT_1	49	Gm11844	2	0.529709078540027	2.85000611722299	6.0794490193821	0	NA	0.0634250705448257	828.428571428571	7	FALSE	FALSE	FALSE	FALSE	TRUE	FALSE	TRUE
L5 PT	L5 PT_1	50	Ptpre	1	0.76879863734546094	3.59427308527814	2.08123615827443	82.2645510839031	0.735194893813593	0.764479359896327	828.428571428571	7	FALSE	FALSE	TRUE	FALSE	FALSE	FALSE	FALSE
L5 PT	L5 PT_2	1	Tshz2	6	0.892248881694543	7.21029937749222	5.12098604831394	187.994708720921	0.471278791834296	0.894732149544461	173	7	FALSE	TRUE	TRUE	TRUE	TRUE	TRUE	TRUE
L5 PT	L5 PT_2	2	Cdh18	5	0.848228926650445	3.6985831058984	1.54246829883819	298.183506338911	0.222331666223214	0.937422410403325	173	7	FALSE	FALSE	TRUE	TRUE	TRUE	TRUE	TRUE
L5 PT	L5 PT_2	3	Vwc2l	5	0.83501932904329	8.86459549111978	8.30341372744127	109.630611748244	0.584393484178202	0.74000168388779	173	7	FALSE	FALSE	TRUE	TRUE	TRUE	TRUE	TRUE
L5 PT	L5 PT_2	4	Hsd11b1	5	0.737013578909179	5.8840535798448	3.19976129490189	79.7922827136705	0.380314864706147	0.560973394885961	173	7	FALSE	FALSE	TRUE	TRUE	TRUE	TRUE	TRUE
L5 PT	L5 PT_2	5	Mdga1	5	0.729918035216729	4.20908634763369	4.65092861031761	31.1125686628623	0.45012143658327	0.601406003796462	173	7	FALSE	FALSE	TRUE	TRUE	TRUE	TRUE	TRUE
L5 PT	L5 PT_2	6	Egfem1	4	0.838114627969433	4.42871070316925	3.73848691433971	154.469969788105	0.401838128854382	0.865645973098262	173	7	FALSE	FALSE	TRUE	TRUE	FALSE	TRUE	TRUE
L5 PT	L5 PT_2	7	Lgr5	4	0.815704645469982	3.82250738405484	2.08488720373705	119.540139368797	0.286041219194933	0.81424334479625	173	7	FALSE	FALSE	TRUE	TRUE	TRUE	FALSE	TRUE
L5 PT	L5 PT_2	8	Shisa6	4	0.781840228369212	4.67980907975182	3.54638225500828	57.0655468665655	0.398541131916482	0.705073893537856	173	7	FALSE	FALSE	TRUE	FALSE	TRUE	TRUE	TRUE
L5 PT	L5 PT_2	9	Chn2	4	0.74311636139958	9.5414398496392	6.53853347915496	43.3386030382359	0.533821926766387	0.53439904126069	173	7	FALSE	FALSE	TRUE	FALSE	TRUE	TRUE	TRUE
L5 PT	L5 PT_2	10	Gm7271	4	0.702723680085916	5.83583677789984	5.16493610442277	28.3345404365129	0.476182746289137	0.454326939425827	173	7	FALSE	FALSE	TRUE	FALSE	TRUE	TRUE	TRUE
L5 PT	L5 PT_2	11	Erg	4	0.643975360749904	6.83373675309539	4.37591182982841	0	NA	0.307969924246641	173	7	FALSE	FALSE	TRUE	FALSE	TRUE	TRUE	TRUE
L5 PT	L5 PT_2	12	Teddm3	4	0.628024010866909	2.32461634734052	1.45261791989807	0	0.364048331707265	0.389707699823865	173	7	FALSE	FALSE	FALSE	TRUE	TRUE	TRUE	TRUE
L5 PT	L5 PT_2	13	Gm19705	4	0.599099615754293	3.41979638809679	1.33281730489422	0	0.346137225539967	0.310746387326334	173	7	FALSE	FALSE	TRUE	TRUE	FALSE	TRUE	TRUE
L5 PT	L5 PT_2	14	Kcnmb2	4	0.599031639485313	3.6314035199165	1.32027051458222	0	0.323087780684595	0.296469968055683	173	7	FALSE	FALSE	TRUE	TRUE	TRUE	FALSE	TRUE
L5 PT	L5 PT_2	15	Sema4g	4	0.574162632993426	3.16647412055301	2.21132148334369	0	0.463129574045766	0.217929374063135	173	7	FALSE	FALSE	TRUE	FALSE	TRUE	TRUE	TRUE
L5 PT	L5 PT_2	16	Gpc5	3	0.823945675510446	3.95949966042359	2.37116284238197	201.152290875638	0.311684192472124	0.847907385346376	173	7	FALSE	FALSE	TRUE	FALSE	TRUE	TRUE	FALSE
L5 PT	L5 PT_2	17	Col8a1	3	0.802921557706366	5.12609794862228	3.73238826040981	105.594318203636	0.399043569767116	0.750992311954352	173	7	FALSE	FALSE	FALSE	FALSE	TRUE	TRUE	TRUE
L5 PT	L5 PT_2	18	Trpc7	3	0.775002953240031	4.07980034316095	2.99656630361291	61.1123246695928	0.3555006961331	0.686087602879395	173	7	FALSE	FALSE	FALSE	FALSE	TRUE	TRUE	TRUE
L5 PT	L5 PT_2	19	Rab3b	3	0.756587202711909	8.62669463794929	4.44199046300098	62.3695671655355	0.443141050556736	0.575389241338957	173	7	FALSE	FALSE	TRUE	FALSE	TRUE	TRUE	FALSE
L5 PT	L5 PT_2	20	Slc26a4	3	0.733747588921981	3.19611389374507	2.49194346926775	89.5283528882952	0.314948898873769	0.735714813051925	173	7	FALSE	FALSE	FALSE	TRUE	TRUE	TRUE	FALSE
L5 PT	L5 PT_2	21	Ccbe1	3	0.722351014798369	6.25971810237776	7.71545993914087	38.5073951608526	0.494923095449538	0.541718620539944	173	7	FALSE	FALSE	TRUE	FALSE	TRUE	FALSE	TRUE
L5 PT	L5 PT_2	22	Trabd2b	3	0.65358873087717	2.65787782948191	1.59651048438908	0	0.360274173904675	0.417962677791574	173	7	FALSE	FALSE	FALSE	FALSE	TRUE	TRUE	TRUE
L5 PT	L5 PT_2	23	Grik1	3	0.591259700393933	3.31415579398853	1.21933128707489	0	0.300441188340523	0.279322263283772	173	7	FALSE	FALSE	FALSE	FALSE	TRUE	TRUE	TRUE
L5 PT	L5 PT_2	24	Pdzrn3	2	0.822091956244248	3.11443184491137	1.86304388429386	221.980094088065	0.255463864784295	0.89064054534445	173	7	FALSE	FALSE	FALSE	FALSE	TRUE	TRUE	FALSE
L5 PT	L5 PT_2	25	Nrsn1	2	0.807492472692164	3.15251141478996	1.34398079258359	327.664807363272	0.207331878496915	0.82163851138984	173	7	FALSE	FALSE	FALSE	FALSE	FALSE	TRUE	TRUE
L5 PT	L5 PT_2	26	Vat1l	2	0.796545397089721	3.46190683536272	1.63492225253543	144.72531571504	0.239041405690966	0.797360287575125	173	7	FALSE	FALSE	FALSE	FALSE	FALSE	TRUE	TRUE
L5 PT	L5 PT_2	27	Camk2n2	2	0.722845269084087	3.80035387063012	3.02214368996917	26.3861780990008	0.358675450463291	0.529345482858159	173	7	FALSE	FALSE	TRUE	FALSE	FALSE	TRUE	FALSE
L5 PT	L5 PT_2	28	Igsf3	2	0.672574119110725	2.84013980964956	3.33680633225553	19.0502856050497	0.378715696138667	0.534868085413715	173	7	FALSE	FALSE	FALSE	FALSE	FALSE	TRUE	TRUE
L5 PT	L5 PT_2	29	Kcns3	2	0.658795452956144	3.13026401457117	3.27666246709546	19.8357762973841	0.380855882832369	0.437632227111647	173	7	FALSE	FALSE	FALSE	FALSE	FALSE	TRUE	TRUE
L5 PT	L5 PT_2	30	Gpr161	2	0.651809280809152	4.22603862013366	3.97362976273446	17.1939308545539	0.423819047824651	0.412443413381088	173	7	FALSE	FALSE	TRUE	FALSE	FALSE	TRUE	FALSE
L5 PT	L5 PT_2	31	Gm13861	2	0.631930937584204	3.25549356444396	4.50741437473374	5.2742549749158	0.452406810677487	0.285920291363276	173	7	FALSE	FALSE	TRUE	FALSE	FALSE	TRUE	FALSE
L5 PT	L5 PT_2	32	Col26a1	2	0.594728582466125	3.22308107795211	2.58002745008851	0	NA	0.254582172621396	173	7	FALSE	FALSE	FALSE	FALSE	TRUE	FALSE	TRUE
L5 PT	L5 PT_2	33	Arhgap31	2	0.590634335594565	3.14407883083911	1.32151504177417	0	0.343677952190764	0.275906456940451	173	7	FALSE	FALSE	TRUE	FALSE	TRUE	FALSE	FALSE
L5 PT	L5 PT_2	34	A930033H14Rik	2	0.554195351667318	2.56167590673111	1.37871758798972	0	0.354100709180879	0.18423726421089	173	7	FALSE	FALSE	FALSE	FALSE	FALSE	TRUE	TRUE
L5 PT	L5 PT_2	35	Yes1	2	0.551030457891251	2.88291190223349	4.87587856815897	0	NA	0.130483280597435	173	7	FALSE	FALSE	FALSE	FALSE	FALSE	TRUE	TRUE
L5 PT	L5 PT_2	36	Raet1e	2	0.54889324999546	2.01062230515515	1.08099110625146	0	NA	0.149343815546379	173	7	FALSE	FALSE	TRUE	FALSE	FALSE	TRUE	FALSE
L5 PT	L5 PT_2	37	Matn3	2	0.5477521154111	3.14561267680253	3.36607383540066	0	0.522846056382642	0.135133047410688	173	7	FALSE	FALSE	FALSE	FALSE	TRUE	TRUE	FALSE
L5 PT	L5 PT_2	38	Rasgrp4	2	0.531536724328769	1.85783107192187	2.60290040542184	13.8183300698338	0.344423306534264	0.456370831638739	173	7	FALSE	FALSE	FALSE	FALSE	FALSE	TRUE	TRUE
L5 PT	L5 PT_2	39	Satb2	1	0.840122879139409	2.70299110611849	1.22587309557398	291.702436549017	0.192398278531688	0.931398809523809	173	7	FALSE	FALSE	FALSE	FALSE	FALSE	TRUE	FALSE
L5 PT	L5 PT_2	40	Slc24a3	1	0.784464330748476	2.75075551020084	2.3730285217507	111.926245817574	0.302472505561633	0.818516503964243	173	7	FALSE	FALSE	FALSE	FALSE	FALSE	FALSE	TRUE
L5 PT	L5 PT_2	41	Kctd8	1	0.776976173980955	2.51799387443098	1.76012534437413	135.027094170948	0.269665617019346	0.79682698506321	173	7	FALSE	FALSE	FALSE	FALSE	FALSE	TRUE	FALSE
L5 PT	L5 PT_2	42	Rcan2	1	0.774964873845757	2.96813024195458	1.61542829726422	237.368912666864	0.237674672193105	0.799860995754892	173	7	FALSE	FALSE	FALSE	FALSE	FALSE	TRUE	FALSE
L5 PT	L5 PT_2	43	Npnt	1	0.748942588840056	2.40098748058476	2.22798431867665	97.7989277575094	0.295993865912733	0.814102498515417	173	7	FALSE	FALSE	FALSE	FALSE	FALSE	TRUE	FALSE
L5 PT	L5 PT_2	44	Pou3f2	1	0.741313141163766	2.77864532858236	1.79084871800572	72.1813668753686	0.258211459341082	0.69057859837846	173	7	FALSE	FALSE	FALSE	FALSE	FALSE	TRUE	FALSE
L5 PT	L5 PT_2	45	Cd302	1	0.738502923612932	3.70413634678149	1.98947764131957	71.8790839362895	0.288256584215015	0.641910732042676	173	7	FALSE	FALSE	FALSE	FALSE	FALSE	TRUE	FALSE
L5 PT	L5 PT_2	46	Cbln2	1	0.729007046579818	3.18453083332623	3.18793286825126	72.1713432611899	0.367825413635262	0.634547084410846	173	7	FALSE	FALSE	FALSE	FALSE	FALSE	TRUE	FALSE
L5 PT	L5 PT_2	47	Sv2c	1	0.721539315314708	2.32390966869782	1.82589359469354	79.9769927408863	0.258697393877064	0.787218137943303	173	7	FALSE	FALSE	FALSE	FALSE	FALSE	TRUE	FALSE
L5 PT	L5 PT_2	48	Kcnab3	1	0.698443985843631	2.54108586041196	1.63471423399388	76.6498377933081	0.248883108482791	0.641657454887359	173	7	FALSE	FALSE	FALSE	FALSE	FALSE	TRUE	FALSE
L5 PT	L5 PT_2	49	Rhobtb1	1	0.684047343121565	2.48329399950638	2.6466449796136	20.5494426968349	0.331242173824838	0.540460527925838	173	7	FALSE	FALSE	FALSE	FALSE	FALSE	TRUE	FALSE
L5 PT	L5 PT_2	50	Stk17b	1	0.671198795481983	3.68937182526046	2.96448791336915	21.458914594906	0.353323370080299	0.427954218726719	173	7	FALSE	FALSE	FALSE	FALSE	FALSE	TRUE	FALSE
L5 PT	L5 PT_3	1	Stxbp6	2	0.78368400995903	3.58199848397336	1.83878007066352	251.858742345147	0.148521981252783	0.790849650409263	126.666666666667	6	NA	FALSE	TRUE	FALSE	FALSE	FALSE	TRUE
L5 PT	L5 PT_3	2	Qrfpr	2	0.654864568758753	4.50540611203296	3.15589302472655	60.2200336988443	0.215972158825934	0.434225776080412	126.666666666667	6	NA	FALSE	FALSE	TRUE	FALSE	FALSE	TRUE
L5 PT	L5 PT_3	3	Mdga1	2	0.650390692543316	2.99276615595615	2.81366966205269	38.4077483532094	0.214345011341747	0.461123428891062	126.666666666667	6	NA	TRUE	FALSE	FALSE	TRUE	FALSE	FALSE
L5 PT	L5 PT_3	4	Gpc5	1	0.80598592462339	3.45644807321753	2.02026714374316	388.526125180098	0.179007510392186	0.866942751126423	126.666666666667	6	NA	FALSE	FALSE	FALSE	TRUE	FALSE	FALSE
L5 PT	L5 PT_3	5	Stk17b	1	0.674198809770691	4.773865034728	4.36500806609747	37.1530057277948	0.292400233262504	0.440021437931391	126.666666666667	6	NA	FALSE	TRUE	FALSE	FALSE	FALSE	FALSE
L5 PT	L5 PT_3	6	Galnt10	1	0.579182496182482	1.25982779140799	1.40115954120796	13.6344047049774	0.108819743605259	0.377251675967214	126.666666666667	6	NA	FALSE	FALSE	FALSE	FALSE	TRUE	FALSE
L5 PT	L5 PT_3	7	Rxra	1	0.567910066929738	1.27466366465054	1.51242209704487	4.70814138100093	0.12113346849469	0.229009290990136	126.666666666667	6	NA	FALSE	FALSE	FALSE	FALSE	TRUE	FALSE
L5 PT	L5 PT_3	8	Pde7b	1	0.534164281296232	0.707842483605349	0.542281868132159	0	0.0640551153912363	0.234514178320122	126.666666666667	6	NA	FALSE	FALSE	FALSE	FALSE	TRUE	FALSE
L5 PT	L5 PT_3	9	Reln	0	0.693961379397245	2.55049266477291	1.9142615334167	86.4949141712155	0.143802332072468	0.654093072129233	126.666666666667	6	NA	FALSE	FALSE	FALSE	FALSE	FALSE	FALSE
L5 PT	L5 PT_3	10	Egfem1	0	0.686842296540482	2.64062216970123	1.96779040348392	233.424650489892	0.152510234355293	0.66018937650248	126.666666666667	6	NA	FALSE	FALSE	FALSE	FALSE	FALSE	FALSE
L5 PT	L5 PT_3	11	Epha3	0	0.678879463971286	2.16784500918925	1.52958711197527	106.830439096571	0.124673636113644	0.730243249675759	126.666666666667	6	NA	FALSE	FALSE	FALSE	FALSE	FALSE	FALSE
L5 PT	L5 PT_3	12	March1	0	0.670012885706858	2.01093268727481	1.58288901530121	136.387821454401	0.13741055489955	0.731158429296631	126.666666666667	6	NA	FALSE	FALSE	FALSE	FALSE	FALSE	FALSE
L5 PT	L5 PT_3	13	Kif26b	0	0.667007860391447	2.72446903470385	2.36547767659419	43.0724573618774	0.180940448131845	0.543585674314281	126.666666666667	6	NA	FALSE	FALSE	FALSE	FALSE	FALSE	FALSE
L5 PT	L5 PT_3	14	Zfp462	0	0.658108981827721	2.09211063681063	1.56147600090213	71.7184168667259	0.126655238035356	0.676812379846751	126.666666666667	6	NA	FALSE	FALSE	FALSE	FALSE	FALSE	FALSE
L5 PT	L5 PT_3	15	Atp2b4	0	0.651393965185145	2.17333268431906	1.6114502753353	56.7308545263598	0.128560038359845	0.569294202833408	126.666666666667	6	NA	FALSE	FALSE	FALSE	FALSE	FALSE	FALSE
L5 PT	L5 PT_3	16	Cxcl12	0	0.632753131855569	2.27189146495075	2.42224664205839	28.17770158869	0.184956308469213	0.446593404076397	126.666666666667	6	NA	FALSE	FALSE	FALSE	FALSE	FALSE	FALSE
L5 PT	L5 PT_3	17	Colgalt2	0	0.623268989961977	2.02210273548555	2.04681656075647	32.1756729930359	0.152510609654984	0.452806957698651	126.666666666667	6	NA	FALSE	FALSE	FALSE	FALSE	FALSE	FALSE
L5 PT	L5 PT_3	18	Wnt4	0	0.614490996648108	2.83240650439707	2.46202300673957	17.2676012884443	0.18065091547484	0.348021728374396	126.666666666667	6	NA	FALSE	FALSE	FALSE	FALSE	FALSE	FALSE
L5 PT	L5 PT_3	19	Rasgrf2	0	0.611856113135981	2.08546838744191	1.90474481410133	19.6713045979952	0.143058313741507	0.37310634261046	126.666666666667	6	NA	FALSE	FALSE	FALSE	FALSE	FALSE	FALSE
L5 PT	L5 PT_3	20	Grm2	0	0.600498707497619	2.25260013689494	2.33693102231231	13.1041563280175	0.167491228462828	0.294048493045987	126.666666666667	6	NA	FALSE	FALSE	FALSE	FALSE	FALSE	FALSE
L5 PT	L5 PT_3	21	Fbn2	0	0.59751981719237	2.62263243805188	2.89137830862226	18.3539533674281	0.194531001155798	0.297823035824289	126.666666666667	6	NA	FALSE	FALSE	FALSE	FALSE	FALSE	FALSE
L5 PT	L5 PT_3	22	Glra3	0	0.594889584661402	3.77525860095032	3.83559135877002	12.7444134848943	0.255632129299127	0.235694114865257	126.666666666667	6	NA	FALSE	FALSE	FALSE	FALSE	FALSE	FALSE
L5 PT	L5 PT_3	23	Atp6ap1l	0	0.594120079667508	2.52343341024349	2.25914211948798	18.126231552539	0.174781746023883	0.298713039556219	126.666666666667	6	NA	FALSE	FALSE	FALSE	FALSE	FALSE	FALSE
L5 PT	L5 PT_3	24	Rasgrp2	0	0.593996690536061	2.17670766828653	2.08414683303291	18.7227067508339	0.158503011795328	0.328023700683028	126.666666666667	6	NA	FALSE	FALSE	FALSE	FALSE	FALSE	FALSE
L5 PT	L5 PT_3	25	Rreb1	0	0.581201963109256	2.44573064529828	2.37913239669286	17.4869106288556	0.170484007382137	0.282414016212799	126.666666666667	6	NA	FALSE	FALSE	FALSE	FALSE	FALSE	FALSE
L5 PT	L5 PT_3	26	Gm27008	0	0.579430562062254	2.07838037057402	1.62989656115685	19.1988581837428	0.119904341012395	0.325901940483036	126.666666666667	6	NA	FALSE	FALSE	FALSE	FALSE	FALSE	FALSE
L5 PT	L5 PT_3	27	Gm20609	0	0.577022352564902	3.95908331738338	7.33434313126934	8.82207814953423	0.385233516483517	0.177622600013398	126.666666666667	6	NA	FALSE	FALSE	FALSE	FALSE	FALSE	FALSE
L5 PT	L5 PT_3	28	Phactr2	0	0.575532004323429	2.10931796738851	2.32759263424222	10.6637465207386	0.178355682572768	0.255302031447753	126.666666666667	6	NA	FALSE	FALSE	FALSE	FALSE	FALSE	FALSE
L5 PT	L5 PT_3	29	Kcng3	0	0.56982537315975	2.52978810611593	3.84696732961848	6.24569238522237	0.254314387777205	0.189369267238046	126.666666666667	6	NA	FALSE	FALSE	FALSE	FALSE	FALSE	FALSE
L5 PT	L5 PT_3	30	Vav2	0	0.566580470246528	2.0247958073585	1.95765840356382	13.2747054958806	0.161159938978363	0.265067916992371	126.666666666667	6	NA	FALSE	FALSE	FALSE	FALSE	FALSE	FALSE
L5 PT	L5 PT_3	31	Usp6nl	0	0.56641429843366	2.01972415611292	2.06935054901708	13.7068000877114	0.177522956079351	0.258594605027652	126.666666666667	6	NA	FALSE	FALSE	FALSE	FALSE	FALSE	FALSE
L5 PT	L5 PT_3	32	Tgm3	0	0.564134168221875	2.45131928559277	2.68042909470212	8.62694808572597	0.184252203811508	0.19476909178395	126.666666666667	6	NA	FALSE	FALSE	FALSE	FALSE	FALSE	FALSE
L5 PT	L5 PT_3	33	Gm26604	0	0.563517920921934	2.45855908187265	2.4182063285831	11.6408851379697	0.17303278895475	0.208061760943966	126.666666666667	6	NA	FALSE	FALSE	FALSE	FALSE	FALSE	FALSE
L5 PT	L5 PT_3	34	Gm12371	0	0.555478815590039	2.43712336891736	2.55371975067045	11.1272361416935	0.202252659245725	0.184752960701761	126.666666666667	6	NA	FALSE	FALSE	FALSE	FALSE	FALSE	FALSE
L5 PT	L5 PT_3	35	Bend7	0	0.547133863085102	2.14197341352534	2.2204257343401	10.0746949250278	0.161434069777107	0.160676279701521	126.666666666667	6	NA	FALSE	FALSE	FALSE	FALSE	FALSE	FALSE
L5 PT	L5 PT_3	36	2310034O05Rik	0	0.535248424897	2.07892070645398	4.20849869630642	2.28628608806856	0.313914971309338	0.0894792704808817	126.666666666667	6	NA	FALSE	FALSE	FALSE	FALSE	FALSE	FALSE
L5 PT	L5 PT_3	37	Galnt3	0	0.533689244529649	2.24640344689727	3.71927690930379	3.6771643661107	0.265839756491774	0.0961481320459121	126.666666666667	6	NA	FALSE	FALSE	FALSE	FALSE	FALSE	FALSE
L5 PT	L5 PT_3	38	Sntg2	0	0.532990097093662	2.09978785818111	2.04369075669421	0	NA	0.0992025669030682	126.666666666667	6	NA	FALSE	FALSE	FALSE	FALSE	FALSE	FALSE
L5 PT	L5 PT_3	39	Samd3	0	0.532791828985674	2.31142643081045	2.37762519746074	0	0.295156317505204	0.0837521959747166	126.666666666667	6	NA	FALSE	FALSE	FALSE	FALSE	FALSE	FALSE
L5 PT	L5 PT_3	40	Dll1	0	0.531763723046852	2.3799434259042	4.9942149101086	2.86974874985808	0.30684789067142	0.079119692483459	126.666666666667	6	NA	FALSE	FALSE	FALSE	FALSE	FALSE	FALSE
L5 PT	L5 PT_3	41	Hpgd	0	0.52383893375578	2.93628439531402	8.43186232056537	0	NA	0.0520286384724265	126.666666666667	6	NA	FALSE	FALSE	FALSE	FALSE	FALSE	FALSE
L5 PT	L5 PT_3	42	Tbx22	0	0.52381412407222006	2.79542445787772	3.39438550019432	0	NA	0.0526661169518312	126.666666666667	6	NA	FALSE	FALSE	FALSE	FALSE	FALSE	FALSE
L5 PT	L5 PT_3	43	Klkb1	0	0.522363902394849	2.00476747808695	2.74165383682729	0	NA	0.0610285828465206	126.666666666667	6	NA	FALSE	FALSE	FALSE	FALSE	FALSE	FALSE
L5 PT	L5 PT_3	44	Evc	0	0.5168952443783	2.02461283090016	1.51576567497076	5.91042536572079	0.11190135463255001	0.092384630493295	126.666666666667	6	NA	FALSE	FALSE	FALSE	FALSE	FALSE	FALSE
L5 PT	L5 PT_3	45	Rfx4	0	0.51611170652965	2.58937807066838	1.15335330385394	0	0.165308863713119	0.0766264033270837	126.666666666667	6	NA	FALSE	FALSE	FALSE	FALSE	FALSE	FALSE
L5 PT	L5 PT_4	1	Grin3a	6	0.859561277479273	9.81503242754772	4.7297197003165	113.770458292417	0.51583623869727	0.79175097393547	265	7	FALSE	TRUE	TRUE	TRUE	TRUE	TRUE	TRUE
L5 PT	L5 PT_4	2	Mei4	5	0.755511534795056	6.08418936454287	3.41750898097299	71.4650089412314	0.442773931957643	0.638806545509587	265	7	FALSE	FALSE	TRUE	TRUE	TRUE	TRUE	TRUE
L5 PT	L5 PT_4	3	Npsr1	5	0.752590533730509	27.8390937384554	14.6881563549629	151.464177459409	0.668183499364888	0.540479165899823	265	7	FALSE	FALSE	TRUE	TRUE	TRUE	TRUE	TRUE
L5 PT	L5 PT_4	4	Col23a1	5	0.703757594437042	16.2819922947122	17.2522323576252	37.491465405358	0.705846537014993	0.433295229446438	265	7	FALSE	FALSE	TRUE	TRUE	TRUE	TRUE	TRUE
L5 PT	L5 PT_4	5	Olfm3	4	0.846980211180109	5.1828992252911	2.35351484628487	196.72237498113	0.361783880699547	0.823729653999983	265	7	FALSE	FALSE	TRUE	TRUE	TRUE	TRUE	FALSE
L5 PT	L5 PT_4	6	Il1rapl2	4	0.755967829575073	8.53406602935309	4.02407724867143	113.561021652007	0.421619410470045	0.635557667321774	265	7	FALSE	FALSE	TRUE	FALSE	TRUE	TRUE	TRUE
L5 PT	L5 PT_4	7	Tmtc2	3	0.867323858247165	4.45169864219477	2.03572287471093	152.824753014238	0.341919315282755	0.894603705729892	265	7	FALSE	TRUE	FALSE	TRUE	TRUE	FALSE	FALSE
L5 PT	L5 PT_4	8	Cbln2	3	0.733271172742842	4.36825775651135	3.18258159438711	81.5362269418448	0.429132127167915	0.612610314651026	265	7	FALSE	TRUE	TRUE	FALSE	TRUE	FALSE	FALSE
L5 PT	L5 PT_4	9	Vav3	3	0.724479268552671	4.29036842775806	3.30425989306957	36.3916244460487	0.434709913146801	0.574018619538883	265	7	FALSE	FALSE	TRUE	FALSE	TRUE	TRUE	FALSE
L5 PT	L5 PT_4	10	Bace2	3	0.692996905735915	6.29593671908476	10.1110835947771	24.3435921403424	0.570732040069501	0.454074732086161	265	7	FALSE	FALSE	TRUE	TRUE	TRUE	FALSE	FALSE
L5 PT	L5 PT_4	11	Atp10a	3	0.687621915079334	3.73106085688796	3.5166585595307	30.4249010374385	0.444683229565099	0.495705092923543	265	7	FALSE	FALSE	TRUE	FALSE	TRUE	TRUE	FALSE
L5 PT	L5 PT_4	12	Medag	3	0.68275447316338	4.90410711799433	3.34682615111514	33.4327954116599	0.436437035556598	0.45136204971979	265	7	FALSE	FALSE	TRUE	FALSE	TRUE	TRUE	FALSE
L5 PT	L5 PT_4	13	Chrna6	3	0.669627132677555	13.9526896537855	52.9650126218284	18.2424874210844	0.802002599350719	0.348338592550047	265	7	FALSE	FALSE	TRUE	FALSE	TRUE	TRUE	FALSE
L5 PT	L5 PT_4	14	Masp1	3	0.646080435924456	4.25753404899448	6.01279173699502	9.92045607925562	0.574325584532316	0.327116451228987	265	7	FALSE	FALSE	TRUE	FALSE	TRUE	TRUE	FALSE
L5 PT	L5 PT_4	15	Lmo4	2	0.848114503216134	3.97463718123373	1.29180273566133	295.347879819532	0.237463955331421	0.913169515702766	265	7	FALSE	FALSE	TRUE	FALSE	FALSE	TRUE	FALSE
L5 PT	L5 PT_4	16	Col8a1	2	0.749362521551447	3.12677879648469	3.43533869040622	75.9743756542302	0.442538957093051	0.679550815514445	265	7	FALSE	FALSE	FALSE	FALSE	TRUE	TRUE	FALSE
L5 PT	L5 PT_4	17	Otx1	2	0.69502066639332	4.33328462857444	5.04084317115096	20.8499649820003	0.527380218230679	0.465936602477717	265	7	FALSE	FALSE	TRUE	FALSE	FALSE	TRUE	FALSE
L5 PT	L5 PT_4	18	Prrg1	2	0.682115173925639	3.14988981952987	2.70871923730284	33.3247121463651	0.38511912264287	0.56404285956525	265	7	FALSE	FALSE	TRUE	FALSE	FALSE	TRUE	FALSE
L5 PT	L5 PT_4	19	D430036J16Rik	2	0.657566810301242	4.19852547930476	4.50277826622355	12.7766889809149	0.503949884047186	0.374486081098253	265	7	FALSE	FALSE	TRUE	FALSE	FALSE	TRUE	FALSE
L5 PT	L5 PT_4	20	Dcc	2	0.655164827918468	2.67037577428549	1.47846161827134	77.8709748524613	0.259393970546545	0.591578772859843	265	7	FALSE	FALSE	TRUE	FALSE	TRUE	FALSE	FALSE
L5 PT	L5 PT_4	21	Mypn	2	0.628617843404825	4.04012987552167	4.45895875025272	14.3010653278619	0.503405308548622	0.326468421887566	265	7	FALSE	FALSE	FALSE	FALSE	TRUE	FALSE	TRUE
L5 PT	L5 PT_4	22	Slc17a6	2	0.583094746182512	3.9435381422895	3.94641449201524	13.6630259152478	0.484517625916065	0.242347960222263	265	7	FALSE	FALSE	TRUE	FALSE	TRUE	FALSE	FALSE
L5 PT	L5 PT_4	23	Cdh7	1	0.803978045353737	3.34529772061216	1.6267891995373	171.916546424365	0.286478001534688	0.880327893975023	265	7	FALSE	TRUE	FALSE	FALSE	FALSE	FALSE	FALSE
L5 PT	L5 PT_4	24	Htr1b	1	0.698820818167001	3.67765936333244	5.63683053321581	22.0837541671123	0.453455419718463	0.502347145078877	265	7	FALSE	FALSE	FALSE	FALSE	FALSE	TRUE	FALSE
L5 PT	L5 PT_4	25	Gm36543	1	0.657088255892554	4.83636161437753	3.39781450798655	33.7542931542923	0.444228626610626	0.398142298357999	265	7	FALSE	FALSE	TRUE	FALSE	FALSE	FALSE	FALSE
L5 PT	L5 PT_4	26	Ttc28	1	0.646820751909799	3.14940355308616	6.29746609544045	14.134816741664	0.493052990152875	0.380456883333902	265	7	FALSE	FALSE	FALSE	FALSE	TRUE	FALSE	FALSE
L5 PT	L5 PT_4	27	Ltbp1	1	0.627656577877299	2.145429537994	2.03431034862533	37.7611545296392	0.321776279561373	0.49140030952648	265	7	FALSE	FALSE	TRUE	FALSE	FALSE	FALSE	FALSE
L5 PT	L5 PT_4	28	Samd5	1	0.622028579000966	2.34081370286841	2.98309844861308	12.4741286549012	0.401867743367815	0.380727272064056	265	7	FALSE	FALSE	TRUE	FALSE	FALSE	FALSE	FALSE
L5 PT	L5 PT_4	29	Htr2c	1	0.618739693228057	3.59913187841793	2.36443781839811	45.5583581488784	0.358477301996027	0.392772464468822	265	7	FALSE	FALSE	TRUE	FALSE	FALSE	FALSE	FALSE
L5 PT	L5 PT_4	30	Chac1	1	0.617088251016845	1.619545699616	1.6451250956102	6.44106615153543	0.271796588141799	0.31871705844841	265	7	FALSE	FALSE	FALSE	FALSE	FALSE	TRUE	FALSE
L5 PT	L5 PT_4	31	Drd5	1	0.613176269216114	3.04132229844967	4.11854839037112	6.09658395529922	0.490182436611008	0.30712523603385	265	7	FALSE	FALSE	TRUE	FALSE	FALSE	FALSE	FALSE
L5 PT	L5 PT_4	32	Teddm3	1	0.610040943216333	4.00689251067334	2.33548111618821	43.6859293172055	0.359715777615394	0.348147020808027	265	7	FALSE	TRUE	FALSE	FALSE	FALSE	FALSE	FALSE
L5 PT	L5 PT_4	33	Abca13	1	0.606056582164734	2.89806750262612	5.85353994725984	0	NA	0.254755001446459	265	7	FALSE	FALSE	FALSE	FALSE	FALSE	TRUE	FALSE
L5 PT	L5 PT_4	34	Tec	1	0.605720846471174	3.75836746564669	4.64471018382956	7.30861102353209	0.515401968263132	0.253940021575616	265	7	FALSE	FALSE	FALSE	FALSE	TRUE	FALSE	FALSE
L5 PT	L5 PT_4	35	Sash1	1	0.592142930102582	2.71203004213164	2.89103039897019	9.14508468596078	0.395996338786168	0.276322700410775	265	7	FALSE	FALSE	TRUE	FALSE	FALSE	FALSE	FALSE
L5 PT	L5 PT_4	36	Tacr3	1	0.582990156397594	2.9647925996419	6.81460319324463	7.42704724272455	0.521808705488493	0.213322951675954	265	7	FALSE	FALSE	TRUE	FALSE	FALSE	FALSE	FALSE
L5 PT	L5 PT_4	37	Hpse	1	0.576409918973913	3.24547986001893	7.49529615080024	2.94319867910199	0.63645338401436	0.180773801428743	265	7	FALSE	FALSE	FALSE	FALSE	TRUE	FALSE	FALSE
L5 PT	L5 PT_4	38	4930401C15Rik	1	0.575089211858381	2.22029697261582	2.33462252353607	0	NA	0.233713692846893	265	7	FALSE	FALSE	FALSE	FALSE	FALSE	FALSE	TRUE
L5 PT	L5 PT_4	39	Col12a1	1	0.571226289058066	3.71260367933285	3.24781763499687	0	NA	0.176375316218922	265	7	FALSE	FALSE	FALSE	FALSE	TRUE	FALSE	FALSE
L5 PT	L5 PT_4	40	Cd38	1	0.564934831733419	2.97502825985868	3.92474507205487	4.38356452165407	0.495375457875458	0.176684289497569	265	7	FALSE	FALSE	FALSE	FALSE	TRUE	FALSE	FALSE
L5 PT	L5 PT_4	41	Acvrl1	1	0.561812235016461	4.26003809668124	7.68590916601639	0	NA	0.133763385328951	265	7	FALSE	FALSE	FALSE	FALSE	TRUE	FALSE	FALSE
L5 PT	L5 PT_4	42	Kctd8	0	0.799707449114394	3.81491647651186	2.5775113578635	172.836683285329	0.384863379166235	0.826135977074521	265	7	FALSE	FALSE	FALSE	FALSE	FALSE	FALSE	FALSE
L5 PT	L5 PT_4	43	Il1rap	0	0.789561505862259	2.39028785382609	1.25634397653425	211.105722301356	0.233134429417576	0.916105445766515	265	7	FALSE	FALSE	FALSE	FALSE	FALSE	FALSE	FALSE
L5 PT	L5 PT_4	44	Cadps2	0	0.781229965964263	2.31160255268697	1.10580847837757	504.528486683363	0.21271545190729	0.946349774370447	265	7	FALSE	FALSE	FALSE	FALSE	FALSE	FALSE	FALSE
L5 PT	L5 PT_4	45	Npnt	0	0.767877965567611	3.1122744187891	2.28342396536119	109.066779483964	0.351735321271153	0.808027557441299	265	7	FALSE	FALSE	FALSE	FALSE	FALSE	FALSE	FALSE
L5 PT	L5 PT_4	46	Ptprk	0	0.767594915654209	2.53268515392461	1.50257299722123	209.302769835144	0.271393606570581	0.891276989368589	265	7	FALSE	FALSE	FALSE	FALSE	FALSE	FALSE	FALSE
L5 PT	L5 PT_4	47	Lhfp	0	0.766712869799388	2.41509372756408	1.48417297694487	145.586901309522	0.264640734341721	0.839916060345963	265	7	FALSE	FALSE	FALSE	FALSE	FALSE	FALSE	FALSE
L5 PT	L5 PT_4	48	Zfp804a	0	0.762795842395675	2.35219174461147	1.31904085092836	178.76740132525	0.247004722348531	0.881517772590345	265	7	FALSE	FALSE	FALSE	FALSE	FALSE	FALSE	FALSE
L5 PT	L5 PT_4	49	Sorcs3	0	0.753813526085293	3.30371002318003	4.36605257815036	104.406473278996	0.389486618105425	0.766723209875499	265	7	FALSE	FALSE	FALSE	FALSE	FALSE	FALSE	FALSE
L5 PT	L5 PT_4	50	Plcb4	0	0.750739293627258	2.01293151384437	1.20912070895151	180.148224098162	0.225264561480229	0.877388874576015	265	7	FALSE	FALSE	FALSE	FALSE	FALSE	FALSE	FALSE
L5/6 NP	L5/6 NP CT	1	Dpp10	5	0.924541381904565	8.93484338759917	2.89868163627891	550.454532785749	0.0946261089530401	0.927983419344731	87.7142857142857	7	FALSE	FALSE	TRUE	TRUE	TRUE	TRUE	TRUE
L5/6 NP	L5/6 NP CT	2	Ralyl	5	0.868520073805809	6.60651548357231	2.0432248353777	477.166219196445	0.0711863707798491	0.848100433521753	87.7142857142857	7	FALSE	FALSE	TRUE	TRUE	TRUE	TRUE	TRUE
L5/6 NP	L5/6 NP CT	3	Neto1	5	0.861895008968634	9.66833799561704	4.9425267687216	185.719669593951	0.152251524185722	0.801439585838969	87.7142857142857	7	FALSE	FALSE	TRUE	TRUE	TRUE	TRUE	TRUE
L5/6 NP	L5/6 NP CT	4	3110035E14Rik	5	0.843776746648482	18.4212912274143	4.8984912851442	235.290778743632	0.164165673934277	0.738594880248161	87.7142857142857	7	FALSE	FALSE	TRUE	TRUE	TRUE	TRUE	TRUE
L5/6 NP	L5/6 NP CT	5	Pdzrn4	5	0.838968497590486	6.48003107372566	3.58637340095672	245.735367284223	0.108096274828125	0.824703906070416	87.7142857142857	7	FALSE	FALSE	TRUE	TRUE	TRUE	TRUE	TRUE
L5/6 NP	L5/6 NP CT	6	Mpped1	5	0.806351492914766	7.23002753384806	2.93272473684762	170.800907210833	0.103405970998431	0.719391293381271	87.7142857142857	7	FALSE	FALSE	TRUE	TRUE	TRUE	TRUE	TRUE
L5/6 NP	L5/6 NP CT	7	Pde1a	5	0.790803120014682	12.2643749872586	3.22821160959496	292.377792871151	0.112842365398878	0.679017057617748	87.7142857142857	7	FALSE	FALSE	TRUE	TRUE	TRUE	TRUE	TRUE
L5/6 NP	L5/6 NP CT	8	Hs3st2	5	0.787734359044664	5.46210337740199	2.70747830404015	187.03471591382	0.0961383205611921	0.687292047745693	87.7142857142857	7	FALSE	FALSE	TRUE	TRUE	TRUE	TRUE	TRUE
L5/6 NP	L5/6 NP CT	9	Sdk2	5	0.776248518375898	5.18832588436543	3.80372136796195	96.5584206494827	0.12555406675708	0.658408667256035	87.7142857142857	7	FALSE	FALSE	TRUE	TRUE	TRUE	TRUE	TRUE
L5/6 NP	L5/6 NP CT	10	Cdh9	5	0.7757849832978	8.46544163868694	4.92256329504355	142.027103701829	0.143135457581847	0.643110103374698	87.7142857142857	7	FALSE	FALSE	TRUE	TRUE	TRUE	TRUE	TRUE
L5/6 NP	L5/6 NP CT	11	Slc24a3	5	0.77142619603457	6.19372327271749	4.34337157854373	108.674254264256	0.147699676368644	0.63958553368256	87.7142857142857	7	FALSE	FALSE	TRUE	TRUE	TRUE	TRUE	TRUE
L5/6 NP	L5/6 NP CT	12	Pcdh11x	5	0.756457884925366	7.55981646371869	5.90520081786019	98.0343769487676	0.179519796578901	0.598348125688874	87.7142857142857	7	FALSE	FALSE	TRUE	TRUE	TRUE	TRUE	TRUE
L5/6 NP	L5/6 NP CT	13	Kctd8	5	0.68959278667896	10.2820430000248	8.2933421701653	0	NA	0.404271376964425	87.7142857142857	7	FALSE	FALSE	TRUE	TRUE	TRUE	TRUE	TRUE
L5/6 NP	L5/6 NP CT	14	Dkk3	4	0.819707619945092	3.72643123851771	2.29171649621546	262.924384771961	0.0801878811712086	0.818906182777073	87.7142857142857	7	FALSE	FALSE	TRUE	FALSE	TRUE	TRUE	TRUE
L5/6 NP	L5/6 NP CT	15	Fam49a	4	0.81659174804224	4.67153171244636	2.77070854325323	152.624165973994	0.093576883170152	0.753770949983136	87.7142857142857	7	FALSE	FALSE	TRUE	FALSE	TRUE	TRUE	TRUE
L5/6 NP	L5/6 NP CT	16	Ephb1	4	0.811938543742477	14.5942349961293	11.7114930615845	74.3021123164296	0.284874240936368	0.650731673261718	87.7142857142857	7	FALSE	FALSE	TRUE	FALSE	TRUE	TRUE	TRUE
L5/6 NP	L5/6 NP CT	17	Elmo1	4	0.756279326487748	6.40154783410358	4.08147944182833	107.723084672493	0.128947371847442	0.598534818948766	87.7142857142857	7	FALSE	FALSE	TRUE	FALSE	TRUE	TRUE	TRUE
L5/6 NP	L5/6 NP CT	18	Ankrd33b	4	0.752722236117741	14.7201451759558	9.72378729608525	74.8695026830939	0.246677385987625	0.540628586435833	87.7142857142857	7	FALSE	FALSE	TRUE	FALSE	TRUE	TRUE	TRUE
L5/6 NP	L5/6 NP CT	19	Galntl6	4	0.732730621051442	4.20849770280706	1.3072769283995	0	0.0929394650708197	0.598310856126297	87.7142857142857	7	FALSE	FALSE	TRUE	FALSE	TRUE	TRUE	TRUE
L5/6 NP	L5/6 NP CT	20	Iqgap2	4	0.721397026653167	6.17268172669636	5.03407617303466	63.1833266863525	0.149318738363556	0.526769526597967	87.7142857142857	7	FALSE	FALSE	TRUE	FALSE	TRUE	TRUE	TRUE
L5/6 NP	L5/6 NP CT	21	A830082K12Rik	4	0.698550754292261	8.33554647652663	6.03754310068858	60.8140319206111	0.177201167919693	0.464429985065214	87.7142857142857	7	FALSE	FALSE	TRUE	FALSE	TRUE	TRUE	TRUE
L5/6 NP	L5/6 NP CT	22	Rxfp1	4	0.691045500465307	6.44636239464074	5.57178347672972	76.7600431107296	0.181621008948787	0.449531273396997	87.7142857142857	7	FALSE	FALSE	TRUE	FALSE	TRUE	TRUE	TRUE
L5/6 NP	L5/6 NP CT	23	Stac2	4	0.685836636577523	5.32922072995695	4.57126872797062	54.6294289604481	0.134678174555359	0.464059203437065	87.7142857142857	7	FALSE	FALSE	TRUE	FALSE	TRUE	TRUE	TRUE
L5/6 NP	L5/6 NP CT	24	Ntrk3	4	0.682575751194831	3.86862159878846	1.77262662649421	0	0.109202158005039	0.449026880638719	87.7142857142857	7	FALSE	FALSE	TRUE	FALSE	TRUE	TRUE	TRUE
L5/6 NP	L5/6 NP CT	25	Lhfp	4	0.642151112348654	2.15075477063874	1.34057543648121	0	0.0925887138913665	0.408241892362637	87.7142857142857	7	FALSE	FALSE	TRUE	FALSE	TRUE	TRUE	TRUE
L5/6 NP	L5/6 NP CT	26	Prkcb	3	0.927910881192009	4.04458476635787	1.19435454465393	1233.92473069435	0.0420837058544637	0.97948197366802	87.7142857142857	7	FALSE	FALSE	TRUE	FALSE	TRUE	TRUE	FALSE
L5/6 NP	L5/6 NP CT	27	Zfpm2	3	0.764450799718662	3.0799611008062	2.91476888331831	106.820125430899	0.090648745598052	0.70546928688798	87.7142857142857	7	FALSE	FALSE	TRUE	FALSE	TRUE	TRUE	FALSE
L5/6 NP	L5/6 NP CT	28	Syt6	3	0.761791856732339	11.9335009915513	8.209504525845	96.1577625436654	0.21868490133245	0.574099557030243	87.7142857142857	7	FALSE	FALSE	TRUE	FALSE	TRUE	TRUE	FALSE
L5/6 NP	L5/6 NP CT	29	B3gat1	3	0.718524135023284	8.09730661098883	6.9780067285811	46.7039107922226	0.197907042983035	0.486975407533034	87.7142857142857	7	FALSE	FALSE	TRUE	FALSE	TRUE	TRUE	FALSE
L5/6 NP	L5/6 NP CT	30	Igsf21	3	0.678654197699798	5.10675228396877	4.48042463899293	45.9449939118063	0.131896977117545	0.430169342046791	87.7142857142857	7	FALSE	FALSE	TRUE	FALSE	TRUE	TRUE	FALSE
L5/6 NP	L5/6 NP CT	31	Cartpt	3	0.670096160215845	8.30856094352503	8.28006207601202	61.2862455320592	0.219936987993967	0.371592133608106	87.7142857142857	7	FALSE	FALSE	TRUE	FALSE	TRUE	TRUE	FALSE
L5/6 NP	L5/6 NP CT	32	Sphkap	3	0.664802283841257	2.27074410938381	1.20801501945352	0	0.0814060281240414	0.458684404841674	87.7142857142857	7	FALSE	FALSE	TRUE	FALSE	TRUE	TRUE	FALSE
L5/6 NP	L5/6 NP CT	33	Scube1	3	0.654415495509828	3.27836817131021	4.29994058648372	24.9532720262637	0.132489798292974	0.388084864957003	87.7142857142857	7	FALSE	FALSE	FALSE	FALSE	TRUE	TRUE	TRUE
L5/6 NP	L5/6 NP CT	34	Trbc2	3	0.649185238611214	3.74916829259604	3.16170629988642	0	NA	0.341610947497143	87.7142857142857	7	FALSE	FALSE	TRUE	FALSE	TRUE	TRUE	FALSE
L5/6 NP	L5/6 NP CT	35	Cckbr	3	0.646434346521586	4.2110696374019	3.00578194279358	0	0.178776889108443	0.324569452735953	87.7142857142857	7	FALSE	FALSE	TRUE	FALSE	TRUE	TRUE	FALSE
L5/6 NP	L5/6 NP CT	36	Man1a	3	0.623775737708827	5.67867207780309	7.25918516840729	23.455505285527	0.202956581947093	0.284210376225022	87.7142857142857	7	FALSE	FALSE	TRUE	FALSE	TRUE	TRUE	FALSE
L5/6 NP	L5/6 NP CT	37	Sox8	3	0.622640086758279	8.51390730555441	14.1287595962232	16.7311607084072	0.333619858435781	0.261317063807262	87.7142857142857	7	FALSE	FALSE	TRUE	FALSE	TRUE	TRUE	FALSE
L5/6 NP	L5/6 NP CT	38	Nr2f1	3	0.617415907375649	2.48042358632955	2.58899866557796	0	0.127164548861649	0.286294804299907	87.7142857142857	7	FALSE	FALSE	TRUE	FALSE	TRUE	TRUE	FALSE
L5/6 NP	L5/6 NP CT	39	Olfml2b	3	0.614335191472998	5.91655586750298	6.70018329079021	28.7591468328359	0.214235901275937	0.270259142873115	87.7142857142857	7	FALSE	FALSE	TRUE	FALSE	TRUE	TRUE	FALSE
L5/6 NP	L5/6 NP CT	40	Igfbp4	3	0.613250600883359	4.79881881221094	4.56555757835642	19.0163689059606	0.151085916339961	0.29503086691223	87.7142857142857	7	FALSE	FALSE	TRUE	FALSE	TRUE	TRUE	FALSE
L5/6 NP	L5/6 NP CT	41	St6galnac5	3	0.609849357786052	3.99801673510926	2.21864460387874	0	0.128940972572926	0.277484404498609	87.7142857142857	7	FALSE	FALSE	TRUE	FALSE	TRUE	TRUE	FALSE
L5/6 NP	L5/6 NP CT	42	Gm10635	3	0.608062546358816	29.1883376873899	10.3842067649607	0	0.384036815718843	0.230218923448377	87.7142857142857	7	FALSE	FALSE	TRUE	FALSE	TRUE	TRUE	FALSE
L5/6 NP	L5/6 NP CT	43	Cd34	3	0.604042541556718	6.92434434005694	4.8583928958153	23.8029256964297	0.155464918809073	0.247969470166335	87.7142857142857	7	FALSE	FALSE	TRUE	FALSE	TRUE	TRUE	FALSE
L5/6 NP	L5/6 NP CT	44	Frmpd3	3	0.603900345486416	6.79833501994499	4.95201931368045	0	0.235580744974863	0.229566746306155	87.7142857142857	7	FALSE	FALSE	TRUE	FALSE	TRUE	TRUE	FALSE
L5/6 NP	L5/6 NP CT	45	Zfp804b	3	0.602927788133546	3.87261962253154	4.3167226654986	0	NA	0.289557847920321	87.7142857142857	7	FALSE	FALSE	TRUE	FALSE	TRUE	TRUE	FALSE
L5/6 NP	L5/6 NP CT	46	Kif21b	3	0.601240732571561	2.69410757804842	3.10001966078022	0	0.149753661948024	0.239888242624478	87.7142857142857	7	FALSE	FALSE	TRUE	FALSE	TRUE	TRUE	FALSE
L5/6 NP	L5/6 NP CT	47	Gadd45a	3	0.599814028231538	3.73167329838101	4.49690841711988	13.0217831042966	0.146061958520301	0.251158293023057	87.7142857142857	7	FALSE	FALSE	TRUE	FALSE	TRUE	TRUE	FALSE
L5/6 NP	L5/6 NP CT	48	Wnt9a	3	0.595403664199825	8.7547621516296	14.4745340183351	13.9989321485651	0.348373812801957	0.201205265051841	87.7142857142857	7	FALSE	FALSE	TRUE	FALSE	TRUE	TRUE	FALSE
L5/6 NP	L5/6 NP CT	49	Serinc2	3	0.594724044750088	3.31104712670444	3.31366659098535	0	0.157743863435093	0.224106064707258	87.7142857142857	7	FALSE	FALSE	TRUE	FALSE	TRUE	TRUE	FALSE
L5/6 NP	L5/6 NP CT	50	Thsd7b	3	0.592852606189943	3.3935936810693	3.0248875384274	0	0.16899031351769	0.231840010943897	87.7142857142857	7	FALSE	FALSE	TRUE	FALSE	TRUE	TRUE	FALSE
L5/6 NP	L5/6 NP_1	1	Hapln1	7	0.70898939219271	23.8087535555137	18.3495181074835	87.8488525536601	0.818231941769616	0.436010262600162	407.857142857143	7	TRUE	TRUE	TRUE	TRUE	TRUE	TRUE	TRUE
L5/6 NP	L5/6 NP_1	2	Cadps2	6	0.799043232296818	6.40205600831505	2.73163155138783	279.731815820513	0.411667619852223	0.754663482325353	407.857142857143	7	TRUE	FALSE	TRUE	TRUE	TRUE	TRUE	TRUE
L5/6 NP	L5/6 NP_1	3	Serpine2	6	0.737937606720636	5.83232874237387	4.29719433984386	115.997570710239	0.52254915210488	0.580396095091792	407.857142857143	7	TRUE	TRUE	TRUE	TRUE	TRUE	TRUE	FALSE
L5/6 NP	L5/6 NP_1	4	Il1rap	6	0.7352760899059	6.42414861352217	4.47918483752665	107.900267817892	0.52904792685311	0.572173360831828	407.857142857143	7	TRUE	TRUE	TRUE	FALSE	TRUE	TRUE	TRUE
L5/6 NP	L5/6 NP_1	5	Lama4	5	0.66763406937478	7.26896497120562	6.87345452200882	50.7479875927995	0.626442375350043	0.390516413473165	407.857142857143	7	TRUE	FALSE	TRUE	FALSE	TRUE	TRUE	TRUE
L5/6 NP	L5/6 NP_1	6	Fbn2	4	0.653323261053917	8.42742182113254	13.4285887594365	33.5547855746422	0.738848053654884	0.339091118081977	407.857142857143	7	FALSE	FALSE	TRUE	FALSE	TRUE	TRUE	TRUE
L5/6 NP	L5/6 NP_1	7	Rxfp2	4	0.621917475105824	4.08705734275772	3.31795518467827	95.0927515949232	0.45871825558676	0.339272897288867	407.857142857143	7	TRUE	FALSE	TRUE	FALSE	TRUE	TRUE	FALSE
L5/6 NP	L5/6 NP_1	8	Sdc1	4	0.610420894108997	4.10700804508005	4.35134913290039	20.4286499962857	0.531663720831758	0.285207462283556	407.857142857143	7	TRUE	FALSE	TRUE	FALSE	TRUE	TRUE	FALSE
L5/6 NP	L5/6 NP_1	9	Gpr88	4	0.586068860464791	4.96512021194397	5.5528745640894	14.4371697197963	0.598777587782164	0.208890782912744	407.857142857143	7	TRUE	FALSE	TRUE	FALSE	TRUE	TRUE	FALSE
L5/6 NP	L5/6 NP_1	10	Fndc1	4	0.58339235626653	8.76392716290199	12.3122647524102	16.1985790322399	0.752380137372056	0.180040727875101	407.857142857143	7	TRUE	FALSE	TRUE	FALSE	TRUE	TRUE	FALSE
L5/6 NP	L5/6 NP_1	11	Dkk2	3	0.774746155963608	3.52157935609792	2.39343842644971	259.463247609196	0.379070388840624	0.79592361119856	407.857142857143	7	FALSE	TRUE	TRUE	FALSE	TRUE	FALSE	FALSE
L5/6 NP	L5/6 NP_1	12	Timp2	3	0.641969746428022	3.88228488259177	2.85315329662678	37.3202091585234	0.424809263493101	0.378566773081429	407.857142857143	7	TRUE	FALSE	TRUE	FALSE	FALSE	TRUE	FALSE
L5/6 NP	L5/6 NP_1	13	Cpne2	3	0.622613508835398	4.65320320406709	4.26318028277204	35.1841533909263	0.523301799109899	0.319224068048264	407.857142857143	7	FALSE	FALSE	TRUE	FALSE	TRUE	TRUE	FALSE
L5/6 NP	L5/6 NP_1	14	Wwtr1	3	0.544619662015235	3.57996855406328	7.21941805776184	7.04972597727595	0.667247282858985	0.10538694201173	407.857142857143	7	FALSE	FALSE	TRUE	FALSE	TRUE	TRUE	FALSE
L5/6 NP	L5/6 NP_1	15	Oprm1	2	0.735281098447919	2.98306303387964	2.32994164650017	161.721394566695	0.372136666042323	0.707988326030515	407.857142857143	7	FALSE	FALSE	TRUE	FALSE	TRUE	FALSE	FALSE
L5/6 NP	L5/6 NP_1	16	Prlr	2	0.576047791962462	4.25111507423957	4.92252736499611	16.7821546078247	0.565386445567883	0.196907651990122	407.857142857143	7	FALSE	FALSE	FALSE	FALSE	TRUE	TRUE	FALSE
L5/6 NP	L5/6 NP_1	17	Cdh6	1	0.765625558235733	3.63204507812947	2.04175494250518	244.208437232119	0.344985041301703	0.786808394332952	407.857142857143	7	TRUE	FALSE	FALSE	FALSE	FALSE	FALSE	FALSE
L5/6 NP	L5/6 NP_1	18	Tmem132d	1	0.711436087860884	3.23291079919915	2.60550342788699	131.968146186768	0.399435297314457	0.618120149564121	407.857142857143	7	FALSE	FALSE	FALSE	FALSE	TRUE	FALSE	FALSE
L5/6 NP	L5/6 NP_1	19	Sorcs1	1	0.653539439979913	1.99524672667656	1.48674999072972	201.59503126485	0.284967495399186	0.713334767418922	407.857142857143	7	TRUE	FALSE	FALSE	FALSE	FALSE	FALSE	FALSE
L5/6 NP	L5/6 NP_1	20	Hpcal1	1	0.643778424287523	3.19193378754839	2.99114295257584	41.3257558245923	0.433894401337225	0.393605973668326	407.857142857143	7	TRUE	FALSE	FALSE	FALSE	FALSE	FALSE	FALSE
L5/6 NP	L5/6 NP_1	21	Ifi27	1	0.590423086508086	2.77828091734601	2.54498121219152	27.6068797765129	0.395889048061498	0.271989417532984	407.857142857143	7	TRUE	FALSE	FALSE	FALSE	FALSE	FALSE	FALSE
L5/6 NP	L5/6 NP_1	22	Otx1	1	0.581641444683905	2.93656584322178	2.8232849898127	19.5728143971834	0.424400188333791	0.244163408039116	407.857142857143	7	TRUE	FALSE	FALSE	FALSE	FALSE	FALSE	FALSE
L5/6 NP	L5/6 NP_1	23	Asb2	1	0.560319842899413	2.87901544918141	3.36894209896742	12.8358342305181	0.467360247819875	0.165509358991133	407.857142857143	7	TRUE	FALSE	FALSE	FALSE	FALSE	FALSE	FALSE
L5/6 NP	L5/6 NP_1	24	Tunar	1	0.555832892854322	2.46359892810352	3.51881298095617	5.59452944007661	0.485607260607261	0.146919081620797	407.857142857143	7	FALSE	FALSE	FALSE	FALSE	FALSE	TRUE	FALSE
L5/6 NP	L5/6 NP_1	25	1700052H01Rik	1	0.540360095074478	2.55840930692827	4.66542425981831	5.08568495480172	0.537414208538791	0.107058401988501	407.857142857143	7	FALSE	FALSE	FALSE	FALSE	TRUE	FALSE	FALSE
L5/6 NP	L5/6 NP_1	26	Pappa	1	0.540011416697345	2.85788685086688	3.2363917859608	8.20437880412616	0.462203346698427	0.11379101540402	407.857142857143	7	FALSE	FALSE	TRUE	FALSE	FALSE	FALSE	FALSE
L5/6 NP	L5/6 NP_1	27	Trim5	1	0.536424024824531	2.59097998521352	3.10813659908437	0	NA	0.0894520374014634	407.857142857143	7	FALSE	FALSE	FALSE	FALSE	TRUE	FALSE	FALSE
L5/6 NP	L5/6 NP_1	28	Gm20319	1	0.524288269617631	1.89489296106928	2.33495263801766	0	NA	0.0585738716247438	407.857142857143	7	FALSE	FALSE	FALSE	FALSE	TRUE	FALSE	FALSE
L5/6 NP	L5/6 NP_1	29	Cyp7b1	0	0.777665121477921	2.94251305849279	1.7481489845355	312.005131772073	0.30995456846457897	0.836482663848952	407.857142857143	7	FALSE	FALSE	FALSE	FALSE	FALSE	FALSE	FALSE
L5/6 NP	L5/6 NP_1	30	Clstn2	0	0.764844235046732	2.16911780245165	1.34135033882495	510.596183384446	0.25839706260599	0.896941252542017	407.857142857143	7	FALSE	FALSE	FALSE	FALSE	FALSE	FALSE	FALSE
L5/6 NP	L5/6 NP_1	31	Unc13c	0	0.74679177130489	2.10961302144493	1.27346440965358	463.741174675715	0.246665624566106	0.901186599587275	407.857142857143	7	FALSE	FALSE	FALSE	FALSE	FALSE	FALSE	FALSE
L5/6 NP	L5/6 NP_1	32	Zeb2	0	0.74550354542934	2.248136720426	1.90270944199956	284.975185377933	0.326714258895602	0.859747805204531	407.857142857143	7	FALSE	FALSE	FALSE	FALSE	FALSE	FALSE	FALSE
L5/6 NP	L5/6 NP_1	33	Myl4	0	0.742240061429408	2.1619314503502	1.34251322188564	523.742060312745	0.254870036273347	0.867815281819587	407.857142857143	7	FALSE	FALSE	FALSE	FALSE	FALSE	FALSE	FALSE
L5/6 NP	L5/6 NP_1	34	Sema3e	0	0.711259219873631	2.11086853447704	1.85069304827352	351.150233396909	0.322187051139234	0.820105954037958	407.857142857143	7	FALSE	FALSE	FALSE	FALSE	FALSE	FALSE	FALSE
L5/6 NP	L5/6 NP_1	35	Tmem163	0	0.705415191327788	2.72462802508669	2.55928347805987	167.108525100703	0.394578952627506	0.677887182105726	407.857142857143	7	FALSE	FALSE	FALSE	FALSE	FALSE	FALSE	FALSE
L5/6 NP	L5/6 NP_1	36	Gabbr2	0	0.703954351064945	2.55482501363246	1.98094358879221	118.053975541521	0.335711658357608	0.670767318817547	407.857142857143	7	FALSE	FALSE	FALSE	FALSE	FALSE	FALSE	FALSE
L5/6 NP	L5/6 NP_1	37	Wscd1	0	0.665291045466204	2.06614326283813	1.58561397556478	121.932943080163	0.287788224283879	0.619124633320624	407.857142857143	7	FALSE	FALSE	FALSE	FALSE	FALSE	FALSE	FALSE
L5/6 NP	L5/6 NP_1	38	Gnb4	0	0.656700082567985	2.63125285709758	2.22587272958999	73.8114056233591	0.36122438810877	0.5156721646969	407.857142857143	7	FALSE	FALSE	FALSE	FALSE	FALSE	FALSE	FALSE
L5/6 NP	L5/6 NP_1	39	Pcdh19	0	0.654648447250496	2.23248136810494	2.09048632726107	98.0888012569211	0.348284038805115	0.560578662130489	407.857142857143	7	FALSE	FALSE	FALSE	FALSE	FALSE	FALSE	FALSE
L5/6 NP	L5/6 NP_1	40	Cdon	0	0.653900268557947	2.22079301964152	1.7787184290138	85.4445604686052	0.312377766910365	0.591013392883601	407.857142857143	7	FALSE	FALSE	FALSE	FALSE	FALSE	FALSE	FALSE
L5/6 NP	L5/6 NP_1	41	Syndig1	0	0.645078515205153	2.00432057568455	1.76815607129412	113.58019104745	0.312007760202216	0.5772127734535	407.857142857143	7	FALSE	FALSE	FALSE	FALSE	FALSE	FALSE	FALSE
L5/6 NP	L5/6 NP_1	42	Bhlhe22	0	0.638002080813871	2.52108341741415	2.15136489418501	45.2624744650214	0.355128222437839	0.471013647976346	407.857142857143	7	FALSE	FALSE	FALSE	FALSE	FALSE	FALSE	FALSE
L5/6 NP	L5/6 NP_1	43	Pkib	0	0.633025519569689	2.49032089968542	2.16294295420074	59.807822855788	0.355596463718076	0.473651121044404	407.857142857143	7	FALSE	FALSE	FALSE	FALSE	FALSE	FALSE	FALSE
L5/6 NP	L5/6 NP_1	44	Epha4	0	0.612307726848046	2.07880739835865	1.93595634266388	54.4493320654042	0.331271390226008	0.436015901393167	407.857142857143	7	FALSE	FALSE	FALSE	FALSE	FALSE	FALSE	FALSE
L5/6 NP	L5/6 NP_1	45	Pmfbp1	0	0.603284524534326	2.56665730567978	2.53030218515323	33.0983364792299	0.393001045324592	0.336615081621778	407.857142857143	7	FALSE	FALSE	FALSE	FALSE	FALSE	FALSE	FALSE
L5/6 NP	L5/6 NP_1	46	Ipcef1	0	0.602463133449269	2.39300853349791	1.95215568518201	39.5753165301274	0.334829662939447	0.369307280204438	407.857142857143	7	FALSE	FALSE	FALSE	FALSE	FALSE	FALSE	FALSE
L5/6 NP	L5/6 NP_1	47	Eps8	0	0.601984850570477	2.5651961763715	2.88344542035925	26.3152841126396	0.425661947061763	0.304840829844042	407.857142857143	7	FALSE	FALSE	FALSE	FALSE	FALSE	FALSE	FALSE
L5/6 NP	L5/6 NP_1	48	Bmp6	0	0.598058997841285	2.1546695581487	1.86189588474775	0	0.366003684929813	0.299726317451499	407.857142857143	7	FALSE	FALSE	FALSE	FALSE	FALSE	FALSE	FALSE
L5/6 NP	L5/6 NP_1	49	Fam210b	0	0.595134985876363	2.15644916174087	1.92988347379083	41.1216085812434	0.332274130333726	0.36984608020763	407.857142857143	7	FALSE	FALSE	FALSE	FALSE	FALSE	FALSE	FALSE
L5/6 NP	L5/6 NP_1	50	Prkcq	0	0.587411716667539	2.60100130789371	2.21981265237488	57.2217753928499	0.363110364572667	0.342411515194397	407.857142857143	7	FALSE	FALSE	FALSE	FALSE	FALSE	FALSE	FALSE
L5/6 NP	L5/6 NP_2	1	Stxbp6	6	0.756756703375493	18.5957691244099	10.8659723526802	113.475193421359	0.730704699090656	0.550508806122021	438.571428571429	7	TRUE	FALSE	TRUE	TRUE	TRUE	TRUE	TRUE
L5/6 NP	L5/6 NP_2	2	Ntng1	6	0.667419120575244	6.38894195210002	7.11093748387454	43.2378394562686	0.670219565497392	0.390436937459664	438.571428571429	7	TRUE	FALSE	TRUE	TRUE	TRUE	TRUE	TRUE
L5/6 NP	L5/6 NP_2	3	Cdh12	5	0.764436530919161	5.18310016568436	2.54617642999488	280.638931364239	0.436597070038749	0.710713864801751	438.571428571429	7	TRUE	TRUE	TRUE	FALSE	FALSE	TRUE	TRUE
L5/6 NP	L5/6 NP_2	4	Cd24a	5	0.725687783092104	5.5170634746639	4.26802358860646	85.246653840557	0.56732005936239	0.531083519325788	438.571428571429	7	TRUE	TRUE	TRUE	FALSE	TRUE	TRUE	FALSE
L5/6 NP	L5/6 NP_2	5	Ptger3	5	0.720548514986918	4.68781998231278	4.10200369880498	96.7249112807231	0.551116674160988	0.570571230711113	438.571428571429	7	TRUE	FALSE	TRUE	TRUE	FALSE	TRUE	TRUE
L5/6 NP	L5/6 NP_2	6	Cdh20	5	0.600293453292836	4.81983227034921	6.08029808016284	13.0266361284028	0.649766471100394	0.232410079641828	438.571428571429	7	FALSE	FALSE	TRUE	TRUE	TRUE	TRUE	TRUE
L5/6 NP	L5/6 NP_2	7	Sv2c	4	0.69091333212034	5.64479118880448	5.1844431041984	41.6811810793643	0.606572665375967	0.453872396157884	438.571428571429	7	FALSE	FALSE	TRUE	FALSE	TRUE	TRUE	TRUE
L5/6 NP	L5/6 NP_2	8	Bmpr1b	4	0.581042434820202	4.81480433433056	3.81199547531419	0	0.571381503582304	0.189104726866264	438.571428571429	7	FALSE	FALSE	TRUE	FALSE	TRUE	TRUE	TRUE
L5/6 NP	L5/6 NP_2	9	5930412G12Rik	4	0.580035761525725	8.74906571167441	21.8927563886008	12.0379377319983	0.890850385776585	0.173811361433658	438.571428571429	7	TRUE	FALSE	TRUE	FALSE	TRUE	TRUE	FALSE
L5/6 NP	L5/6 NP_2	10	Gm13974	4	0.55634380378961	5.81695076756186	12.1190121227756	8.19166489553706	0.81291436612868	0.122230374233039	438.571428571429	7	FALSE	FALSE	TRUE	FALSE	TRUE	TRUE	TRUE
L5/6 NP	L5/6 NP_2	11	Fam198b	3	0.628448249787979	3.87119082697546	4.2648878385218	33.7673049840207	0.56222978674379	0.329307540959561	438.571428571429	7	TRUE	FALSE	FALSE	FALSE	TRUE	TRUE	FALSE
L5/6 NP	L5/6 NP_2	12	Layn	3	0.626840244761877	4.50672970542358	4.96072055290105	29.0051927044342	0.603261081547983	0.3207587186773	438.571428571429	7	FALSE	FALSE	TRUE	FALSE	TRUE	TRUE	FALSE
L5/6 NP	L5/6 NP_2	13	Slc17a8	2	0.750892551095843	3.73608965737993	2.77523136808115	144.562950167765	0.456604054825274	0.684880042025717	438.571428571429	7	FALSE	TRUE	TRUE	FALSE	FALSE	FALSE	FALSE
L5/6 NP	L5/6 NP_2	14	Arhgap15	2	0.668654058072272	4.07070833329395	2.96038589496787	73.8326974090737	0.472009400712838	0.479372479940604	438.571428571429	7	TRUE	FALSE	FALSE	FALSE	TRUE	FALSE	FALSE
L5/6 NP	L5/6 NP_2	15	Gm28175	2	0.651824286925627	3.22955875283055	2.6243517447245	71.6873181594926	0.443898701714856	0.487412361196358	438.571428571429	7	TRUE	TRUE	FALSE	FALSE	FALSE	FALSE	FALSE
L5/6 NP	L5/6 NP_2	16	Boc	2	0.65080926933617	3.71249857348238	3.30366581564316	49.1351787625646	0.49972590373943	0.419315222322039	438.571428571429	7	TRUE	FALSE	TRUE	FALSE	FALSE	FALSE	FALSE
L5/6 NP	L5/6 NP_2	17	Lhfp	2	0.625655995254974	3.99346077437905	3.47618799856651	45.6515583941315	0.509924387676842	0.347004891322402	438.571428571429	7	TRUE	FALSE	FALSE	FALSE	FALSE	TRUE	FALSE
L5/6 NP	L5/6 NP_2	18	Cdhr1	2	0.620755719600114	4.79564444974113	4.34848705381796	29.9445800661426	0.567814779328092	0.3002981336004	438.571428571429	7	TRUE	FALSE	FALSE	FALSE	FALSE	TRUE	FALSE
L5/6 NP	L5/6 NP_2	19	Fam19a1	2	0.593740943965888	5.21223192858115	2.73801680245734	69.8540088970646	0.448738845061681	0.318360737381068	438.571428571429	7	FALSE	FALSE	FALSE	FALSE	TRUE	TRUE	FALSE
L5/6 NP	L5/6 NP_2	20	Rxfp1	2	0.576566548655489	2.66894253352657	3.20969698019363	26.6072771808917	0.489282988452919	0.210813626947345	438.571428571429	7	TRUE	FALSE	FALSE	FALSE	FALSE	TRUE	FALSE
L5/6 NP	L5/6 NP_2	21	Susd5	2	0.549654549765496	4.82505999890778	12.6000067999316	7.43318928763237	0.687328154087847	0.10762470778399	438.571428571429	7	FALSE	FALSE	FALSE	FALSE	TRUE	TRUE	FALSE
L5/6 NP	L5/6 NP_2	22	Scn5a	2	0.536323412762125	4.71329242972439	11.7008552779821	5.0927100722573	0.807835881768335	0.0784933549268748	438.571428571429	7	FALSE	FALSE	FALSE	FALSE	TRUE	TRUE	FALSE
L5/6 NP	L5/6 NP_2	23	Sema3e	1	0.807993942088448	3.13778584171471	2.27164008918862	429.348557516472	0.408710698579301	0.898426547870086	438.571428571429	7	FALSE	TRUE	FALSE	FALSE	FALSE	FALSE	FALSE
L5/6 NP	L5/6 NP_2	24	Tmem163	1	0.745035898553576	3.38910460785414	2.86851112230005	181.019471793641	0.463771506795381	0.696966191171853	438.571428571429	7	FALSE	FALSE	TRUE	FALSE	FALSE	FALSE	FALSE
L5/6 NP	L5/6 NP_2	25	Unc5d	1	0.663008736276567	3.41118610280074	2.18243447800575	96.5120203659841	0.398805397677258	0.516481001926396	438.571428571429	7	FALSE	FALSE	FALSE	FALSE	TRUE	FALSE	FALSE
L5/6 NP	L5/6 NP_2	26	Sdk2	1	0.654974724659178	3.34612253809738	3.20437736403479	48.2633398447483	0.48922067224848	0.438563833943751	438.571428571429	7	TRUE	FALSE	FALSE	FALSE	FALSE	FALSE	FALSE
L5/6 NP	L5/6 NP_2	27	Elmo1	1	0.606032794251453	2.49508985968749	2.42774700393069	34.8855416655278	0.423603713786726	0.323921799625268	438.571428571429	7	TRUE	FALSE	FALSE	FALSE	FALSE	FALSE	FALSE
L5/6 NP	L5/6 NP_2	28	Dhrs3	1	0.582578154680121	2.69799387970799	2.90961343777857	18.4823061306201	0.469959213704909	0.242094071593703	438.571428571429	7	FALSE	FALSE	TRUE	FALSE	FALSE	FALSE	FALSE
L5/6 NP	L5/6 NP_2	29	Afap1l2	1	0.575352781172065	2.93982427402259	3.58872164134899	17.6084894520999	0.524678936810401	0.211077364183423	438.571428571429	7	FALSE	FALSE	TRUE	FALSE	FALSE	FALSE	FALSE
L5/6 NP	L5/6 NP_2	30	Apcdd1	1	0.557915702309177	3.26530223675573	4.7012693265697	10.7090277409794	0.596203065446642	0.150822616027108	438.571428571429	7	FALSE	FALSE	FALSE	FALSE	TRUE	FALSE	FALSE
L5/6 NP	L5/6 NP_2	31	Bdnf	1	0.556483950584157	1.91592151479874	1.93599221455903	16.32890729673	0.379505386695956	0.207910231377749	438.571428571429	7	TRUE	FALSE	FALSE	FALSE	FALSE	FALSE	FALSE
L5/6 NP	L5/6 NP_2	32	Pld5	1	0.543726879849251	3.50539561325251	5.00422143231268	11.4750886387636	0.579851871360568	0.118915589415546	438.571428571429	7	FALSE	FALSE	FALSE	FALSE	TRUE	FALSE	FALSE
L5/6 NP	L5/6 NP_2	33	Tril	1	0.536627291593074	2.23039449638171	4.32668079463528	2.81876429834929	0.591836734693878	0.0849454650428586	438.571428571429	7	FALSE	FALSE	FALSE	FALSE	FALSE	TRUE	FALSE
L5/6 NP	L5/6 NP_2	34	Sstr2	1	0.532091605388047	1.48753861961393	1.41515285212784	10.0054016857439	0.306174872170189	0.126643788758744	438.571428571429	7	TRUE	FALSE	FALSE	FALSE	FALSE	FALSE	FALSE
L5/6 NP	L5/6 NP_2	35	Lpl	1	0.528881361436702	2.64336949613681	3.34919191997636	4.32594625616721	0.522951255094112	0.0797604119119147	438.571428571429	7	FALSE	FALSE	FALSE	FALSE	FALSE	TRUE	FALSE
L5/6 NP	L5/6 NP_2	36	Zeb2	0	0.814880771642977	3.18956008284728	2.22938522864232	339.092169143406	0.404224455260511	0.911784239419248	438.571428571429	7	FALSE	FALSE	FALSE	FALSE	FALSE	FALSE	FALSE
L5/6 NP	L5/6 NP_2	37	Rab3c	0	0.802346137644061	2.45348516284814	1.31462808712783	703.790016810003	0.287559097857569	0.919077388136521	438.571428571429	7	FALSE	FALSE	FALSE	FALSE	FALSE	FALSE	FALSE
L5/6 NP	L5/6 NP_2	38	Meis2	0	0.791661871142586	2.17221053697342	1.23353136629942	494.154882955777	0.275299111330404	0.932663594423288	438.571428571429	7	FALSE	FALSE	FALSE	FALSE	FALSE	FALSE	FALSE
L5/6 NP	L5/6 NP_2	39	Nxph1	0	0.789687692234636	2.06207359115625	1.25778284831752	1695.68172156334	0.279326652641138	0.979053920212568	438.571428571429	7	FALSE	FALSE	FALSE	FALSE	FALSE	FALSE	FALSE
L5/6 NP	L5/6 NP_2	40	Abi3bp	0	0.774181363386893	3.14250749183334	2.29016692704502	256.914504232206	0.408641158552641	0.810866973215934	438.571428571429	7	FALSE	FALSE	FALSE	FALSE	FALSE	FALSE	FALSE
L5/6 NP	L5/6 NP_2	41	Kcnq5	0	0.771794888008581	2.12303196020737	1.38150749010651	440.266939319527	0.300817531298575	0.870365064405866	438.571428571429	7	FALSE	FALSE	FALSE	FALSE	FALSE	FALSE	FALSE
L5/6 NP	L5/6 NP_2	42	Trhde	0	0.763386043821979	2.28913170086172	1.68833839148496	499.400712128892	0.342046253881716	0.903136052436645	438.571428571429	7	FALSE	FALSE	FALSE	FALSE	FALSE	FALSE	FALSE
L5/6 NP	L5/6 NP_2	43	Col12a1	0	0.733075551929028	2.23624042571212	1.56814877287124	262.928535579378	0.321972533726344	0.852863572104627	438.571428571429	7	FALSE	FALSE	FALSE	FALSE	FALSE	FALSE	FALSE
L5/6 NP	L5/6 NP_2	44	Sorl1	0	0.725925451348356	2.01076178001504	1.35829620457336	303.80233583119	0.295275021546046	0.840895500074542	438.571428571429	7	FALSE	FALSE	FALSE	FALSE	FALSE	FALSE	FALSE
L5/6 NP	L5/6 NP_2	45	Dkk3	0	0.719786681035972	2.64375037621049	2.07327027021294	147.556828091554	0.385534130072818	0.676491768648081	438.571428571429	7	FALSE	FALSE	FALSE	FALSE	FALSE	FALSE	FALSE
L5/6 NP	L5/6 NP_2	46	Chn2	0	0.711358031817114	2.02420250098899	1.38265535978693	263.814921384206	0.298263424356543	0.811831335894962	438.571428571429	7	FALSE	FALSE	FALSE	FALSE	FALSE	FALSE	FALSE
L5/6 NP	L5/6 NP_2	47	Brinp2	0	0.702563972421351	3.25767069221842	2.56101186334388	86.6516689132998	0.436936011311308	0.608880709139501	438.571428571429	7	FALSE	FALSE	FALSE	FALSE	FALSE	FALSE	FALSE
L5/6 NP	L5/6 NP_2	48	Fat3	0	0.702385801399183	2.20299888182777	1.68729011195554	174.536391407992	0.343404026908671	0.703104778625918	438.571428571429	7	FALSE	FALSE	FALSE	FALSE	FALSE	FALSE	FALSE
L5/6 NP	L5/6 NP_2	49	Slit3	0	0.697745950173875	2.86264031154334	1.9159241760462	130.482444846382	0.370889969664905	0.661292486087177	438.571428571429	7	FALSE	FALSE	FALSE	FALSE	FALSE	FALSE	FALSE
L5/6 NP	L5/6 NP_2	50	Tmem132d	0	0.683441611008406	2.78564059955495	2.50308648992593	116.844290705706	0.431505729804488	0.573989263730276	438.571428571429	7	FALSE	FALSE	FALSE	FALSE	FALSE	FALSE	FALSE
L5/6 NP	L5/6 NP_3	1	Kcnab1	7	0.876034514911627	9.7345776712087	3.39254921574644	495.685498130378	0.786657877126427	0.84353360099705	1178.28571428571	7	TRUE	TRUE	TRUE	TRUE	TRUE	TRUE	TRUE
L5/6 NP	L5/6 NP_3	2	Pcsk5	7	0.863116769688763	6.59205106129735	2.25379577430517	371.890519730831	0.706106155837473	0.85568587085467	1178.28571428571	7	TRUE	TRUE	TRUE	TRUE	TRUE	TRUE	TRUE
L5/6 NP	L5/6 NP_3	3	Sema5b	7	0.81760075154589	32.7817469379123	13.955705448273	158.806648521972	0.931386463260599	0.658860672278726	1178.28571428571	7	TRUE	TRUE	TRUE	TRUE	TRUE	TRUE	TRUE
L5/6 NP	L5/6 NP_3	4	Inpp4b	7	0.809067464408739	13.0247527875456	8.77019299243818	215.189243680276	0.858102583896714	0.685807577549838	1178.28571428571	7	TRUE	TRUE	TRUE	TRUE	TRUE	TRUE	TRUE
L5/6 NP	L5/6 NP_3	5	Ptchd4	7	0.793207288062939	9.21013001718082	4.4247879017165	160.61866973504	0.826298349519919	0.682313949485087	1178.28571428571	7	TRUE	TRUE	TRUE	TRUE	TRUE	TRUE	TRUE
L5/6 NP	L5/6 NP_3	6	9330158H04Rik	7	0.764467123136707	9.8866547364194	5.98312085915916	105.252348077742	0.855272260642254	0.601401523520664	1178.28571428571	7	TRUE	TRUE	TRUE	TRUE	TRUE	TRUE	TRUE
L5/6 NP	L5/6 NP_3	7	Rapgef3	7	0.727840592997619	9.87704159503203	6.9735895159535	78.9406978061719	0.885144091710702	0.513473077520728	1178.28571428571	7	TRUE	TRUE	TRUE	TRUE	TRUE	TRUE	TRUE
L5/6 NP	L5/6 NP_3	8	Rab3b	7	0.72298671191306	7.19202789931318	3.7242482388145	106.423571701473	0.790441009613676	0.518379402948616	1178.28571428571	7	TRUE	TRUE	TRUE	TRUE	TRUE	TRUE	TRUE
L5/6 NP	L5/6 NP_3	9	Cpne8	7	0.702542048140355	5.37175261873145	3.39049069981439	81.3211332508006	0.785044721563903	0.531761266798587	1178.28571428571	7	TRUE	TRUE	TRUE	TRUE	TRUE	TRUE	TRUE
L5/6 NP	L5/6 NP_3	10	Sgcd	6	0.840614654734476	6.69451920821516	3.15038381769422	541.699811158762	0.773723663266258	0.801913440381263	1178.28571428571	7	TRUE	FALSE	TRUE	TRUE	TRUE	TRUE	TRUE
L5/6 NP	L5/6 NP_3	11	Chrm2	6	0.84051508197716	4.79904571437	2.5395215494543	459.545104900511	0.734549802094961	0.86554623867891	1178.28571428571	7	TRUE	TRUE	FALSE	TRUE	TRUE	TRUE	TRUE
L5/6 NP	L5/6 NP_3	12	Cntnap5b	6	0.800911529002968	8.63604953929515	5.26691663688296	167.643894874535	0.838724614330097	0.68213849680326	1178.28571428571	7	TRUE	FALSE	TRUE	TRUE	TRUE	TRUE	TRUE
L5/6 NP	L5/6 NP_3	13	Prkg1	6	0.80009804889907	10.1884195264313	5.02961395343601	234.915772814179	0.809784218802588	0.682056401062699	1178.28571428571	7	TRUE	FALSE	TRUE	TRUE	TRUE	TRUE	TRUE
L5/6 NP	L5/6 NP_3	14	Ak5	6	0.7821853334309	9.71299509317685	3.71688690312431	179.019579113351	0.798063758206339	0.664050519305527	1178.28571428571	7	TRUE	TRUE	TRUE	FALSE	TRUE	TRUE	TRUE
L5/6 NP	L5/6 NP_3	15	Ryr3	6	0.738094399194249	5.89234566591563	2.96116195899905	159.088041883182	0.765540052028326	0.604818844157625	1178.28571428571	7	TRUE	FALSE	TRUE	TRUE	TRUE	TRUE	TRUE
L5/6 NP	L5/6 NP_3	16	Slc35f4	6	0.721004590539595	12.5875182216377	5.61063730678709	135.295014583836	0.857926601840408	0.505411985023681	1178.28571428571	7	TRUE	FALSE	TRUE	TRUE	TRUE	TRUE	TRUE
L5/6 NP	L5/6 NP_3	17	Epha6	6	0.695333348497363	6.23716841320289	3.57102763396203	114.482893970983	0.792087491322065	0.499608582210485	1178.28571428571	7	TRUE	FALSE	TRUE	TRUE	TRUE	TRUE	TRUE
L5/6 NP	L5/6 NP_3	18	Ly6g6e	6	0.682852321493923	6.51781062038626	4.65379084996106	80.7440636577796	0.821842875421815	0.454384087273613	1178.28571428571	7	TRUE	TRUE	TRUE	TRUE	TRUE	TRUE	FALSE
L5/6 NP	L5/6 NP_3	19	6530403H02Rik	6	0.657730129988616	6.82666640046403	4.49844818056805	55.0407392286193	0.83198986754864	0.385933901200783	1178.28571428571	7	TRUE	FALSE	TRUE	TRUE	TRUE	TRUE	TRUE
L5/6 NP	L5/6 NP_3	20	Nrp1	5	0.790949686815098	4.55673847958163	2.43960500356442	217.062203870985	0.72640935312287	0.769452311705352	1178.28571428571	7	TRUE	TRUE	TRUE	FALSE	FALSE	TRUE	TRUE
L5/6 NP	L5/6 NP_3	21	Fstl5	5	0.700873537248132	15.2398437057882	9.62937576435983	99.959641828763	0.868838895878936	0.451091791363905	1178.28571428571	7	TRUE	FALSE	TRUE	FALSE	TRUE	TRUE	TRUE
L5/6 NP	L5/6 NP_3	22	Nppc	5	0.691497596939692	6.89713427785449	4.31698608934136	71.8299023559302	0.817581639198565	0.448790839381044	1178.28571428571	7	TRUE	TRUE	TRUE	TRUE	FALSE	TRUE	FALSE
L5/6 NP	L5/6 NP_3	23	Nxph2	5	0.675826250129386	13.5251824527761	11.1548655959544	67.5522303816947	0.924541485319362	0.377718252229576	1178.28571428571	7	TRUE	FALSE	TRUE	FALSE	TRUE	TRUE	TRUE
L5/6 NP	L5/6 NP_3	24	Clic5	5	0.672917125980357	6.46551164527235	5.71030424771128	48.3416804603026	0.864042128997594	0.408114576564825	1178.28571428571	7	TRUE	FALSE	TRUE	FALSE	TRUE	TRUE	TRUE
L5/6 NP	L5/6 NP_3	25	Atp2b4	5	0.666135472748557	6.78175042606645	4.3863346453902	47.647683081324	0.828461933898987	0.399425224970786	1178.28571428571	7	TRUE	FALSE	TRUE	FALSE	TRUE	TRUE	TRUE
L5/6 NP	L5/6 NP_3	26	Chrna5	5	0.622478272131369	9.68402935409259	8.00909850557606	35.0492550684706	0.900315371595996	0.270570062899499	1178.28571428571	7	TRUE	FALSE	TRUE	FALSE	TRUE	TRUE	TRUE
L5/6 NP	L5/6 NP_3	27	Pdia5	5	0.611935513140862	8.37709659419848	8.54997096634582	27.8280073219186	0.898407127010549	0.247351197675997	1178.28571428571	7	TRUE	FALSE	TRUE	FALSE	TRUE	TRUE	TRUE
L5/6 NP	L5/6 NP_3	28	Cntn6	4	0.893214367609864	4.11100955099871	1.58171304878459	800.43604934395	0.634870687382922	0.968986696750987	1178.28571428571	7	TRUE	TRUE	FALSE	FALSE	FALSE	TRUE	TRUE
L5/6 NP	L5/6 NP_3	29	Lypd1	4	0.849535604352644	4.12664162548996	1.90783092758999	547.513789547302	0.671529270480052	0.86434160166993	1178.28571428571	7	TRUE	TRUE	FALSE	FALSE	FALSE	TRUE	TRUE
L5/6 NP	L5/6 NP_3	30	Luzp2	4	0.735907895784469	5.61613389134293	3.42089789211855	155.94507478298	0.787858271419554	0.594741651369183	1178.28571428571	7	TRUE	FALSE	TRUE	FALSE	FALSE	TRUE	TRUE
L5/6 NP	L5/6 NP_3	31	Zcchc12	4	0.695751737829563	4.16071628565846	2.69069196709671	94.072276297127	0.73743879697771	0.507934202591573	1178.28571428571	7	TRUE	TRUE	FALSE	FALSE	TRUE	TRUE	FALSE
L5/6 NP	L5/6 NP_3	32	Dgkg	4	0.683472093261432	4.51529140020734	2.61234912066993	80.2155777841409	0.740508419431566	0.50939916854777	1178.28571428571	7	TRUE	FALSE	FALSE	TRUE	FALSE	TRUE	TRUE
L5/6 NP	L5/6 NP_3	33	Svil	4	0.682471099428242	4.72512921153908	3.87217940509988	70.6201532814342	0.811281365471004	0.475966503460826	1178.28571428571	7	TRUE	FALSE	FALSE	TRUE	FALSE	TRUE	TRUE
L5/6 NP	L5/6 NP_3	34	Nrp2	4	0.61848091769978	6.95598218897257	8.02412505077207	32.4000325751677	0.852018586724398	0.280554752881903	1178.28571428571	7	TRUE	FALSE	TRUE	FALSE	TRUE	TRUE	FALSE
L5/6 NP	L5/6 NP_3	35	Rreb1	4	0.608827016423185	9.31821294382092	8.7773751751342	27.117564525311	0.899666658341037	0.241590725528499	1178.28571428571	7	TRUE	FALSE	FALSE	FALSE	TRUE	TRUE	TRUE
L5/6 NP	L5/6 NP_3	36	Mafb	4	0.607594575550316	10.1305228519011	15.8182071646151	17.1028769228665	0.937961305040972	0.227087212781719	1178.28571428571	7	TRUE	FALSE	TRUE	FALSE	TRUE	TRUE	FALSE
L5/6 NP	L5/6 NP_3	37	Tnnt2	4	0.60558610966303	11.3390317213493	20.731272902778	15.5630779357558	0.963365121868034	0.219630423030141	1178.28571428571	7	TRUE	FALSE	TRUE	FALSE	TRUE	TRUE	FALSE
L5/6 NP	L5/6 NP_3	38	Cidea	4	0.602198720396439	10.1987872023803	13.1980597025714	17.2429841249781	0.937374358111047	0.213006310002465	1178.28571428571	7	TRUE	FALSE	TRUE	FALSE	TRUE	TRUE	FALSE
L5/6 NP	L5/6 NP_3	39	Ror1	4	0.600871412977976	18.2025609775459	41.6114023717738	25.6770810291719	0.977295205828296	0.206312852776477	1178.28571428571	7	FALSE	FALSE	TRUE	FALSE	TRUE	TRUE	TRUE
L5/6 NP	L5/6 NP_3	40	Ndrg1	4	0.597289643775645	11.5011530819494	18.5970474853491	18.2848054075217	0.948759850857308	0.206396498146246	1178.28571428571	7	TRUE	FALSE	TRUE	FALSE	TRUE	TRUE	FALSE
L5/6 NP	L5/6 NP_3	41	Hmga2	4	0.592311310928354	8.86712280083597	8.78441316794133	35.0850487533089	0.860285976674426	0.224114361250239	1178.28571428571	7	FALSE	FALSE	TRUE	FALSE	TRUE	TRUE	TRUE
L5/6 NP	L5/6 NP_3	42	Glt8d2	4	0.590507087938403	6.89937253485016	5.09274278767718	25.3313701710176	0.840686151796477	0.215364038309173	1178.28571428571	7	TRUE	FALSE	TRUE	FALSE	TRUE	TRUE	FALSE
L5/6 NP	L5/6 NP_3	43	Adamts17	4	0.589644615075724	4.49718257970836	5.83005701340147	21.9459901990384	0.863051124535518	0.218093986515163	1178.28571428571	7	FALSE	FALSE	TRUE	FALSE	TRUE	TRUE	TRUE
L5/6 NP	L5/6 NP_3	44	Stard13	4	0.584451413850269	6.11735901264778	11.4381455005429	8.8001711841944	0.937572335150132	0.178275136993832	1178.28571428571	7	TRUE	FALSE	TRUE	FALSE	TRUE	TRUE	FALSE
L5/6 NP	L5/6 NP_3	45	Sntg2	4	0.577645826319667	7.96594439003035	13.0449143924623	19.1605877074124	0.923900087024455	0.175467689912588	1178.28571428571	7	FALSE	FALSE	TRUE	FALSE	TRUE	TRUE	TRUE
L5/6 NP	L5/6 NP_3	46	Homer3	4	0.555114807165225	5.00209286982867	4.14047501883983	8.95921731831144	0.803019365843948	0.144395150066029	1178.28571428571	7	TRUE	FALSE	TRUE	FALSE	TRUE	TRUE	FALSE
L5/6 NP	L5/6 NP_3	47	Sdk1	3	0.701632989536334	3.85129799426305	2.71422634600821	80.0061823002924	0.749712307473366	0.531647354293737	1178.28571428571	7	FALSE	FALSE	FALSE	FALSE	TRUE	TRUE	TRUE
L5/6 NP	L5/6 NP_3	48	Lrrtm4	3	0.68147349166286	3.70202776622837	2.08614974614084	156.198515287428	0.694262595352131	0.576991836929638	1178.28571428571	7	TRUE	FALSE	FALSE	FALSE	FALSE	TRUE	TRUE
L5/6 NP	L5/6 NP_3	49	Galnt7	3	0.680037611615558	3.86687047203513	2.67096835158698	74.8881364848027	0.747010442434967	0.507096343773821	1178.28571428571	7	TRUE	FALSE	FALSE	FALSE	FALSE	TRUE	TRUE
L5/6 NP	L5/6 NP_3	50	Fgfr1	3	0.653395946285769	4.09927579910742	3.22558655444138	41.9236767278806	0.778754614393194	0.413096441368794	1178.28571428571	7	TRUE	FALSE	TRUE	FALSE	FALSE	TRUE	FALSE
L6 CT	L6 CT Cpa6	1	Cpa6	7	0.685098302323506	6.2241140330169	3.37436227447707	110.292061301354	0.955361747888277	0.48502936040183797	9134	7	TRUE	TRUE	TRUE	TRUE	TRUE	TRUE	TRUE
L6 CT	L6 CT Cpa6	2	Plk5	7	0.613772838290632	6.31730024570928	5.7312132351546	32.0473328460413	0.97022435031478	0.268215300723935	9134	7	TRUE	TRUE	TRUE	TRUE	TRUE	TRUE	TRUE
L6 CT	L6 CT Cpa6	3	Kcnip2	6	0.686785118066511	7.25678209811808	4.46291429029198	49.092114270351	0.965618820512806	0.448431769795753	9134	7	TRUE	TRUE	TRUE	FALSE	TRUE	TRUE	TRUE
L6 CT	L6 CT Cpa6	4	Brinp3	6	0.638945628510226	5.092774421609	1.84965096202312	184.405733577999	0.92240228149624	0.479077245944334	9134	7	FALSE	TRUE	TRUE	TRUE	TRUE	TRUE	TRUE
L6 CT	L6 CT Cpa6	5	Pde7b	4	0.625395905805695	3.96753006422981	2.70341446187807	40.2240198682818	0.943006161741266	0.34781296294162	9134	7	FALSE	FALSE	TRUE	FALSE	TRUE	TRUE	TRUE
L6 CT	L6 CT Cpa6	6	Blnk	4	0.591443271343733	3.95882185910222	3.72536583871275	31.4135096674049	0.960403358862773	0.280937842983106	9134	7	FALSE	TRUE	FALSE	FALSE	TRUE	TRUE	TRUE
L6 CT	L6 CT Cpa6	7	Dscaml1	3	0.754035129807471	3.37140706623086	2.40592663409271	132.541793309278	0.940274085797476	0.7101510233577	9134	7	FALSE	FALSE	FALSE	FALSE	TRUE	TRUE	TRUE
L6 CT	L6 CT Cpa6	8	Cryab	3	0.687815794728291	3.78749758011322	2.54009313121582	66.2292367592169	0.940045007410289	0.502382602581286	9134	7	TRUE	FALSE	TRUE	FALSE	FALSE	TRUE	FALSE
L6 CT	L6 CT Cpa6	9	Slc6a11	3	0.592491638866138	4.38750479533416	4.29254320271726	12.7953651617031	0.965428510882917	0.233998972297561	9134	7	FALSE	FALSE	TRUE	FALSE	TRUE	TRUE	FALSE
L6 CT	L6 CT Cpa6	10	Tpbg	3	0.588325246232847	4.39388270205579	3.33797412311089	24.2472298866333	0.955527567178011	0.241100034898047	9134	7	TRUE	FALSE	TRUE	FALSE	FALSE	TRUE	FALSE
L6 CT	L6 CT Cpa6	11	Slit2	3	0.587508115585085	4.18494601498539	2.6525283043212	28.893356903611	0.944659830367677	0.265604527983669	9134	7	FALSE	FALSE	FALSE	FALSE	TRUE	TRUE	TRUE
L6 CT	L6 CT Cpa6	12	Prss22	3	0.578704111748689	4.03598350188628	4.60445030229433	10.2189873775377	0.964544808505295	0.186400838765318	9134	7	TRUE	FALSE	TRUE	FALSE	FALSE	TRUE	FALSE
L6 CT	L6 CT Cpa6	13	Mgp	3	0.551308895102437	3.49480527385214	2.78258577665003	12.7740021364178	0.939686176421574	0.144466971732794	9134	7	TRUE	FALSE	TRUE	FALSE	FALSE	TRUE	FALSE
L6 CT	L6 CT Cpa6	14	Edil3	2	0.690890309409718	3.20774767200062	2.15642798549189	145.242819812606	0.931846188443763	0.614301413986795	9134	7	FALSE	TRUE	FALSE	FALSE	FALSE	TRUE	FALSE
L6 CT	L6 CT Cpa6	15	Slc4a4	2	0.613924843074258	3.40288723084048	2.66233470918918	29.3860760636069	0.940684633684869	0.332797643792325	9134	7	FALSE	FALSE	FALSE	FALSE	FALSE	TRUE	TRUE
L6 CT	L6 CT Cpa6	16	Fgf10	2	0.613045182361081	3.98349291688963	3.9203546951829	30.4773483601577	0.958792151503726	0.309418365081629	9134	7	TRUE	FALSE	FALSE	FALSE	FALSE	FALSE	TRUE
L6 CT	L6 CT Cpa6	17	Sla	2	0.609726019710062	3.67840243375077	3.2389082562833	27.4215902822159	0.954703736257621	0.305796679510814	9134	7	TRUE	FALSE	TRUE	FALSE	FALSE	FALSE	FALSE
L6 CT	L6 CT Cpa6	18	Fam20a	2	0.588728838753889	2.90242907351553	2.224903499149	23.3282863952667	0.923125136032278	0.274020256610091	9134	7	TRUE	FALSE	FALSE	FALSE	FALSE	TRUE	FALSE
L6 CT	L6 CT Cpa6	19	Robo3	2	0.574489296961148	3.21745071237542	2.62673668972397	21.5947150495483	0.931353787651395	0.238161582683519	9134	7	TRUE	FALSE	FALSE	FALSE	FALSE	TRUE	FALSE
L6 CT	L6 CT Cpa6	20	Ly6g6e	2	0.548400733896947	3.03150728442061	4.10025461434591	4.74190629411651	0.963255006203134	0.126040726043956	9134	7	TRUE	FALSE	TRUE	FALSE	FALSE	FALSE	FALSE
L6 CT	L6 CT Cpa6	21	Rasl10a	1	0.70619570460842	3.24402421726881	2.0906100108415	114.923558185303	0.932477409860726	0.632776583768667	9134	7	FALSE	TRUE	FALSE	FALSE	FALSE	FALSE	FALSE
L6 CT	L6 CT Cpa6	22	Sulf1	1	0.685014873202863	3.35326147948301	2.2712838449302	119.274219267195	0.936133201137922	0.608936210736897	9134	7	FALSE	TRUE	FALSE	FALSE	FALSE	FALSE	FALSE
L6 CT	L6 CT Cpa6	23	Zfp804b	1	0.641146943986135	3.44181380280315	3.16309841239813	56.0964066971951	0.944113021742018	0.444658418143387	9134	7	FALSE	FALSE	FALSE	FALSE	FALSE	FALSE	TRUE
L6 CT	L6 CT Cpa6	24	Kcnh5	1	0.62718092442297	2.69872809332657	2.11638751532428	47.0979339976123	0.929182585178448	0.428199057720567	9134	7	FALSE	FALSE	TRUE	FALSE	FALSE	FALSE	FALSE
L6 CT	L6 CT Cpa6	25	Mmd2	1	0.615061522550154	2.62739507160522	2.32196216764272	43.7345998447587	0.93793313718775	0.421541991287793	9134	7	FALSE	TRUE	FALSE	FALSE	FALSE	FALSE	FALSE
L6 CT	L6 CT Cpa6	26	Rbm24	1	0.605948643088225	3.77074267058774	3.11719022333699	19.217253386446	0.952207104615775	0.299139550797016	9134	7	FALSE	TRUE	FALSE	FALSE	FALSE	FALSE	FALSE
L6 CT	L6 CT Cpa6	27	Homer2	1	0.585017141839053	3.09517545508235	2.57995768384207	21.5126599338008	0.937961403452503	0.259777652173429	9134	7	TRUE	FALSE	FALSE	FALSE	FALSE	FALSE	FALSE
L6 CT	L6 CT Cpa6	28	Cldn10	1	0.56985320632768	2.67402199515485	2.61597572529557	13.4326849676769	0.937438672393012	0.20906031156905	9134	7	TRUE	FALSE	FALSE	FALSE	FALSE	FALSE	FALSE
L6 CT	L6 CT Cpa6	29	Ndrg2	1	0.568123314646497	2.20568929392622	1.80904196705652	24.1914906612636	0.913939609574478	0.264751714026675	9134	7	TRUE	FALSE	FALSE	FALSE	FALSE	FALSE	FALSE
L6 CT	L6 CT Cpa6	30	Cgref1	1	0.568055120589741	2.65104461658022	2.60182648156292	14.035457800699	0.939732985911574	0.196890232421654	9134	7	TRUE	FALSE	FALSE	FALSE	FALSE	FALSE	FALSE
L6 CT	L6 CT Cpa6	31	Otx1	1	0.563474085291064	2.28216442529283	2.32032694477605	14.6498691383803	0.922775055425622	0.195418856510318	9134	7	FALSE	FALSE	FALSE	FALSE	FALSE	TRUE	FALSE
L6 CT	L6 CT Cpa6	32	Obscn	1	0.560913066623457	2.41568300908607	2.17853162582719	15.9100449077282	0.930026653645117	0.197901410037481	9134	7	TRUE	FALSE	FALSE	FALSE	FALSE	FALSE	FALSE
L6 CT	L6 CT Cpa6	33	Ltbp1	1	0.55213661265015	2.81285003470286	2.74917795122809	12.5936328550833	0.944265120219524	0.168635636126469	9134	7	FALSE	FALSE	FALSE	FALSE	FALSE	FALSE	TRUE
L6 CT	L6 CT Cpa6	34	Nfe2l3	1	0.551133600886897	2.23558848361743	1.86033853629591	15.7674023005914	0.918696873080535	0.204621046177314	9134	7	TRUE	FALSE	FALSE	FALSE	FALSE	FALSE	FALSE
L6 CT	L6 CT Cpa6	35	Pgam2	1	0.55060347326221	2.5460348229329	2.89751949153434	4.71597246658936	0.948613013432118	0.14346902359501	9134	7	TRUE	FALSE	FALSE	FALSE	FALSE	FALSE	FALSE
L6 CT	L6 CT Cpa6	36	Lypd1	1	0.549591773350525	2.54408330668617	1.96721605280245	10.0768049645986	0.921832765968448	0.170516665349008	9134	7	TRUE	FALSE	FALSE	FALSE	FALSE	FALSE	FALSE
L6 CT	L6 CT Cpa6	37	Camk1g	1	0.546680397408437	2.75671532016446	2.60962529969051	7.61534560514884	0.944087589297543	0.147327916408807	9134	7	TRUE	FALSE	FALSE	FALSE	FALSE	FALSE	FALSE
L6 CT	L6 CT Cpa6	38	Htr2a	1	0.541401037103837	3.26879400768227	3.22991755028307	7.54160300378673	0.948996330892208	0.111146202485481	9134	7	FALSE	FALSE	FALSE	FALSE	FALSE	TRUE	FALSE
L6 CT	L6 CT Cpa6	39	Slc26a10	1	0.536303981259671	2.30793039762341	2.10133907416017	12.0081625412082	0.93130186777672	0.176884405562702	9134	7	FALSE	FALSE	FALSE	TRUE	FALSE	FALSE	FALSE
L6 CT	L6 CT Cpa6	40	Oprk1	1	0.529612010030068	3.66534889387328	6.02593157097093	5.53668192857617	0.974019839686882	0.0684287739766346	9134	7	FALSE	FALSE	TRUE	FALSE	FALSE	FALSE	FALSE
L6 CT	L6 CT Cpa6	41	Slc24a4	1	0.528565290880684	2.57295518874235	2.25693374549192	7.14037622082157	0.933990306069258	0.106210006665928	9134	7	FALSE	FALSE	FALSE	FALSE	FALSE	FALSE	TRUE
L6 CT	L6 CT Cpa6	42	Dmkn	1	0.522086739367963	1.53516398362678	1.36719645325245	3.87375235339851	0.890264922017338	0.0890188693344065	9134	7	TRUE	FALSE	FALSE	FALSE	FALSE	FALSE	FALSE
L6 CT	L6 CT Cpa6	43	Gm32849	1	0.520289900877493	1.55291853031818	1.50511921124849	0	NA	0.0628616823642056	9134	7	FALSE	TRUE	FALSE	FALSE	FALSE	FALSE	FALSE
L6 CT	L6 CT Cpa6	44	Ifitm2	1	0.520155951796638	1.32908073775557	1.47944221792766	0	NA	0.072381316244816	9134	7	TRUE	FALSE	FALSE	FALSE	FALSE	FALSE	FALSE
L6 CT	L6 CT Cpa6	45	Npr3	1	0.499955520995675	1.19583318456709	1.06829802457744	5.25746671382239	0.867485218462863	0.0764332057362848	9134	7	FALSE	FALSE	FALSE	FALSE	FALSE	FALSE	TRUE
L6 CT	L6 CT Cpa6	46	Chrm3	0	0.821736536050021	2.75161534110252	1.34055703034528	400.154369876006	0.895025494572556	0.956122473717	9134	7	FALSE	FALSE	FALSE	FALSE	FALSE	FALSE	FALSE
L6 CT	L6 CT Cpa6	47	Nfia	0	0.731828342813774	2.19242172019745	1.44456715141171	249.39232172549	0.902508839865023	0.869446834810386	9134	7	FALSE	FALSE	FALSE	FALSE	FALSE	FALSE	FALSE
L6 CT	L6 CT Cpa6	48	Rprm	0	0.728998892705258	2.87693163936404	1.59441779516798	252.041455094956	0.912798944409268	0.739713472184881	9134	7	FALSE	FALSE	FALSE	FALSE	FALSE	FALSE	FALSE
L6 CT	L6 CT Cpa6	49	Lrrtm4	0	0.71108470930552	2.32956911543912	1.30072097234652	321.375477314496	0.891606501541826	0.819386590341131	9134	7	FALSE	FALSE	FALSE	FALSE	FALSE	FALSE	FALSE
L6 CT	L6 CT Cpa6	50	Necab1	0	0.702746913053481	2.12135743039748	1.45661945120331	193.1260213976	0.904208003711108	0.776314203506995	9134	7	FALSE	FALSE	FALSE	FALSE	FALSE	FALSE	FALSE
L6 CT	L6 CT Gpr139	1	Pcdh15	6	0.921377339594815	6.13602249445998	2.67963286169859	450.852494008383	0.0278214776679926	0.942134143520119	79.7142857142857	7	TRUE	FALSE	TRUE	TRUE	TRUE	TRUE	TRUE
L6 CT	L6 CT Gpr139	2	Col23a1	6	0.876876632753804	9.27017346520645	7.00948479915201	128.748554034398	0.0483270034179894	0.824381265903341	79.7142857142857	7	TRUE	FALSE	TRUE	TRUE	TRUE	TRUE	TRUE
L6 CT	L6 CT Gpr139	3	Acaa1b	6	0.841905899482353	31.1671533433436	17.7863072554366	105.578309837195	0.126650736326966	0.698999839029226	79.7142857142857	7	TRUE	FALSE	TRUE	TRUE	TRUE	TRUE	TRUE
L6 CT	L6 CT Gpr139	4	Mdga1	6	0.795649880359314	14.032703801181	6.82079850900335	0	0.108810441554982	0.608373810938875	79.7142857142857	7	TRUE	FALSE	TRUE	TRUE	TRUE	TRUE	TRUE
L6 CT	L6 CT Gpr139	5	Camk2d	6	0.781348566329208	2.56745463307817	1.27111252400851	0	0.0233018544506088	0.719506819220872	79.7142857142857	7	TRUE	FALSE	TRUE	TRUE	TRUE	TRUE	TRUE
L6 CT	L6 CT Gpr139	6	Sorcs2	5	0.798311225125445	4.19888718302618	1.56700969677052	0	0.0277063968756365	0.691713004565674	79.7142857142857	7	TRUE	FALSE	TRUE	FALSE	TRUE	TRUE	TRUE
L6 CT	L6 CT Gpr139	7	Crtac1	5	0.796086743111656	8.38409620510501	5.05081359000891	96.0935170358631	0.0349381502223012	0.654331540058511	79.7142857142857	7	TRUE	FALSE	TRUE	FALSE	TRUE	TRUE	TRUE
L6 CT	L6 CT Gpr139	8	Inpp4b	5	0.771511689081568	3.88636098290762	1.75250655704361	0	0.029130312973856	0.65069387493696	79.7142857142857	7	FALSE	FALSE	TRUE	TRUE	TRUE	TRUE	TRUE
L6 CT	L6 CT Gpr139	9	Anxa4	5	0.751341419068419	8.69860495587665	6.89716536156873	65.2497186962649	0.0479421747749448	0.559618923198018	79.7142857142857	7	TRUE	FALSE	TRUE	FALSE	TRUE	TRUE	TRUE
L6 CT	L6 CT Gpr139	10	Dner	5	0.706263645489619	3.01069641200064	1.44668050311071	0	0.0245499154182219	0.524561047755178	79.7142857142857	7	TRUE	FALSE	TRUE	FALSE	TRUE	TRUE	TRUE
L6 CT	L6 CT Gpr139	11	Gal	5	0.694104512494218	35.1841839853628	52.4210931180932	0	NA	0.389329140215717	79.7142857142857	7	TRUE	FALSE	TRUE	TRUE	TRUE	TRUE	FALSE
L6 CT	L6 CT Gpr139	12	Tanc1	5	0.686867528362747	4.94711606768478	2.93732517932883	0	0.0552026662025305	0.431998858332702	79.7142857142857	7	TRUE	FALSE	TRUE	FALSE	TRUE	TRUE	TRUE
L6 CT	L6 CT Gpr139	13	Ccdc141	5	0.648483147062254	5.38172669862979	4.5955031937243	0	0.0916457805315485	0.324462187702731	79.7142857142857	7	TRUE	FALSE	TRUE	FALSE	TRUE	TRUE	TRUE
L6 CT	L6 CT Gpr139	14	Tenm3	4	0.827994662756936	4.3232871297376	4.10787374476937	93.4484143446073	0.031744954322934	0.797712512786743	79.7142857142857	7	FALSE	FALSE	TRUE	TRUE	FALSE	TRUE	TRUE
L6 CT	L6 CT Gpr139	15	Ankrd35	4	0.760523899381784	6.15519292935567	3.57022479241955	80.3454260998247	0.0240456707737185	0.613352341820368	79.7142857142857	7	TRUE	FALSE	TRUE	FALSE	TRUE	TRUE	FALSE
L6 CT	L6 CT Gpr139	16	Gpr139	4	0.748007346172254	9.94120147026237	7.99253428836472	0	0.126451885950782	0.513985470764211	79.7142857142857	7	TRUE	FALSE	TRUE	FALSE	TRUE	TRUE	FALSE
L6 CT	L6 CT Gpr139	17	Unc5c	4	0.728657965066272	2.63703729517159	1.19984784285754	0	0.0196687789513026	0.61788503632328	79.7142857142857	7	FALSE	FALSE	TRUE	TRUE	TRUE	TRUE	FALSE
L6 CT	L6 CT Gpr139	18	Lsp1	4	0.701921892888271	2.60485217293429	1.67520655163971	0	0.0297770951983559	0.486777198998916	79.7142857142857	7	TRUE	FALSE	TRUE	FALSE	TRUE	TRUE	FALSE
L6 CT	L6 CT Gpr139	19	Cabp7	4	0.682646577246048	6.08635413184343	5.36249166002943	0	0.0857373358203525	0.384486092283547	79.7142857142857	7	TRUE	FALSE	TRUE	FALSE	TRUE	TRUE	FALSE
L6 CT	L6 CT Gpr139	20	Mctp2	4	0.67494461980547	3.73150829218265	2.43572451646283	0	0.0381712655999158	0.419892201480301	79.7142857142857	7	FALSE	FALSE	TRUE	FALSE	TRUE	TRUE	TRUE
L6 CT	L6 CT Gpr139	21	Hpcal1	4	0.671025641522726	3.81719134109872	1.74484218509796	0	0.0349576439307346	0.402707669150795	79.7142857142857	7	TRUE	FALSE	TRUE	FALSE	TRUE	TRUE	FALSE
L6 CT	L6 CT Gpr139	22	Cidea	4	0.67015860681233	5.25606385154677	3.88925039231101	0	0.0611113432837379	0.362679429557165	79.7142857142857	7	TRUE	FALSE	TRUE	FALSE	TRUE	TRUE	FALSE
L6 CT	L6 CT Gpr139	23	Tbc1d16	4	0.667053430150776	3.84868781658378	2.50487736975869	0	0.0410988389551991	0.388020780943575	79.7142857142857	7	TRUE	FALSE	TRUE	FALSE	TRUE	TRUE	FALSE
L6 CT	L6 CT Gpr139	24	Cped1	4	0.666567535727505	3.62150331107178	2.51298607383763	0	0.0356394291886938	0.408411554672992	79.7142857142857	7	FALSE	FALSE	TRUE	FALSE	TRUE	TRUE	TRUE
L6 CT	L6 CT Gpr139	25	Adcyap1r1	4	0.66021178971989	4.4227137643868	2.92254260868714	0	0.0608588082572519	0.349682497498435	79.7142857142857	7	TRUE	FALSE	TRUE	FALSE	TRUE	TRUE	FALSE
L6 CT	L6 CT Gpr139	26	Adora2a	4	0.656035185837066	9.1843641272756	12.6512354970556	0	0.2355737092957	0.317713257234622	79.7142857142857	7	TRUE	FALSE	TRUE	FALSE	TRUE	TRUE	FALSE
L6 CT	L6 CT Gpr139	27	5031425F14Rik	4	0.655073416262848	9.16751062281807	12.8370068638469	0	0.210594956965324	0.321286576878522	79.7142857142857	7	TRUE	FALSE	TRUE	FALSE	TRUE	TRUE	FALSE
L6 CT	L6 CT Gpr139	28	Ntng2	4	0.64043739664195	5.20978906311005	4.72747275328956	0	0.0586046201476429	0.316840525375729	79.7142857142857	7	FALSE	FALSE	TRUE	FALSE	TRUE	TRUE	TRUE
L6 CT	L6 CT Gpr139	29	Eva1c	4	0.625979945236858	3.22063924929952	2.38065698038831	0	0.0452331660425959	0.29218539279103	79.7142857142857	7	TRUE	FALSE	TRUE	FALSE	TRUE	TRUE	FALSE
L6 CT	L6 CT Gpr139	30	Trip10	4	0.61197666662053	2.39091136451946	1.98044824812432	0	0.0408159986452036	0.274636288830564	79.7142857142857	7	TRUE	FALSE	TRUE	FALSE	TRUE	TRUE	FALSE
L6 CT	L6 CT Gpr139	31	Adm	4	0.610287261665013	6.18915397083361	11.0258489348876	0	0.19094462258665	0.227293769347763	79.7142857142857	7	TRUE	FALSE	TRUE	FALSE	TRUE	TRUE	FALSE
L6 CT	L6 CT Gpr139	32	Megf6	4	0.601964621540757	5.40489678271799	7.21647845124331	0	0.124612528571336	0.213885794701039	79.7142857142857	7	TRUE	FALSE	TRUE	FALSE	TRUE	TRUE	FALSE
L6 CT	L6 CT Gpr139	33	Wnt3	4	0.584639730435222	3.65103058228295	4.66968818568337	0	0.128364389233954	0.178719833162427	79.7142857142857	7	TRUE	FALSE	TRUE	FALSE	TRUE	TRUE	FALSE
L6 CT	L6 CT Gpr139	34	Trnp1	3	0.83355680723149	3.89961088017088	1.67408976005048	189.823354946266	0.0118353991517883	0.773672869243071	79.7142857142857	7	TRUE	FALSE	TRUE	FALSE	FALSE	TRUE	FALSE
L6 CT	L6 CT Gpr139	35	Timp2	3	0.783071504461978	3.26805428537335	3.71059964862599	37.3739631343324	0.0252943814487784	0.652774379940916	79.7142857142857	7	TRUE	FALSE	TRUE	FALSE	FALSE	TRUE	FALSE
L6 CT	L6 CT Gpr139	36	Nnat	3	0.759350252193675	8.12491930153341	4.69324918999468	93.0243422820934	0.0413502512152862	0.615682363003854	79.7142857142857	7	TRUE	FALSE	TRUE	FALSE	FALSE	TRUE	FALSE
L6 CT	L6 CT Gpr139	37	Cyb5r1	3	0.702940083952858	3.94484255952333	2.85270980713395	31.5007191213785	0.0227938310862322	0.470145081201869	79.7142857142857	7	TRUE	FALSE	TRUE	FALSE	FALSE	TRUE	FALSE
L6 CT	L6 CT Gpr139	38	Egfem1	3	0.698284507246289	1.53688421964541	1.0594428698624	0	0.0162614865421425	0.63742008283286	79.7142857142857	7	FALSE	FALSE	FALSE	TRUE	FALSE	TRUE	TRUE
L6 CT	L6 CT Gpr139	39	Nrarp	3	0.689731589976939	7.67200999241793	7.99313031058969	22.5528549926815	0.0512989886285805	0.415320903959253	79.7142857142857	7	TRUE	FALSE	TRUE	FALSE	FALSE	TRUE	FALSE
L6 CT	L6 CT Gpr139	40	Fhdc1	3	0.677652052749947	7.8232436159154	8.91331372916588	19.5464213324908	0.0588754293573793	0.390287489909742	79.7142857142857	7	FALSE	FALSE	TRUE	FALSE	TRUE	TRUE	FALSE
L6 CT	L6 CT Gpr139	41	Aspg	3	0.676629827800885	9.36368926036627	8.06462997536934	35.4514116610397	0.0585468341837368	0.405125911190633	79.7142857142857	7	FALSE	FALSE	TRUE	FALSE	TRUE	TRUE	FALSE
L6 CT	L6 CT Gpr139	42	Cacna1g	3	0.674333826571173	5.45747776516931	4.3790514402052	27.8411696148798	0.032347335549629	0.412532595021431	79.7142857142857	7	TRUE	FALSE	FALSE	FALSE	TRUE	TRUE	FALSE
L6 CT	L6 CT Gpr139	43	Kif26b	3	0.654467904223994	3.42084306920645	2.43273875715206	0	0.0405506128377272	0.382604871846605	79.7142857142857	7	FALSE	FALSE	TRUE	FALSE	FALSE	TRUE	TRUE
L6 CT	L6 CT Gpr139	44	Wnt9b	3	0.653534551340032	8.4631065053855	28.6168716834748	0	0.291113465513547	0.310817176217969	79.7142857142857	7	FALSE	FALSE	TRUE	FALSE	TRUE	TRUE	FALSE
L6 CT	L6 CT Gpr139	45	1500009L16Rik	3	0.652694412126595	2.69000144686849	1.69385623958047	0	0.0273144722879961	0.386440363637222	79.7142857142857	7	TRUE	FALSE	TRUE	FALSE	FALSE	TRUE	FALSE
L6 CT	L6 CT Gpr139	46	Tgfbr3	3	0.649883785745099	3.47251572369139	2.35246450439821	0	0.0378397776268244	0.36904009037725	79.7142857142857	7	FALSE	FALSE	TRUE	FALSE	TRUE	TRUE	FALSE
L6 CT	L6 CT Gpr139	47	Pcp4l1	3	0.641796123906938	3.54107257408524	2.35219476305605	0	0.0437045536025502	0.31964718277979	79.7142857142857	7	TRUE	FALSE	TRUE	FALSE	FALSE	TRUE	FALSE
L6 CT	L6 CT Gpr139	48	Cbln1	3	0.636965689475772	7.56742173567351	9.94832412124051	0	0.154898020225132	0.283831243824834	79.7142857142857	7	TRUE	FALSE	TRUE	FALSE	FALSE	TRUE	FALSE
L6 CT	L6 CT Gpr139	49	Scgn	3	0.628670021594912	6.05980827941562	9.97955139711562	0	0.247884731149489	0.261102845911582	79.7142857142857	7	TRUE	FALSE	TRUE	FALSE	FALSE	TRUE	FALSE
L6 CT	L6 CT Gpr139	50	Tmtc4	3	0.622210767086394	2.15140595971068	1.47521854587488	0	0.0286156776296946	0.336750637290539	79.7142857142857	7	TRUE	FALSE	TRUE	FALSE	FALSE	TRUE	FALSE
L6 CT	L6 CT Grp	1	Slc24a3	5	0.804588240910568	6.06410314484511	3.45017136730748	167.253472238927	0.0716357705432681	0.73150785354768	268.142857142857	7	FALSE	FALSE	TRUE	TRUE	TRUE	TRUE	TRUE
L6 CT	L6 CT Grp	2	Etv1	5	0.786204947718683	5.18494369514992	3.49480727029475	104.90074654679	0.0751342289150492	0.682095206307695	268.142857142857	7	FALSE	FALSE	TRUE	TRUE	TRUE	TRUE	TRUE
L6 CT	L6 CT Grp	3	Plcxd3	5	0.758465425911442	7.25889606484655	4.3800994996167	126.603136775578	0.100452789182527	0.615711967517078	268.142857142857	7	FALSE	FALSE	TRUE	TRUE	TRUE	TRUE	TRUE
L6 CT	L6 CT Grp	4	Man1a	5	0.676261637170076	3.81613843543079	2.09428602619495	0	0.0861103858321371	0.444934922890973	268.142857142857	7	FALSE	FALSE	TRUE	TRUE	TRUE	TRUE	TRUE
L6 CT	L6 CT Grp	5	Wls	5	0.61891534769596	4.01348503734191	2.15049022380956	0	0.0970744921685109	0.300477079423616	268.142857142857	7	FALSE	FALSE	TRUE	TRUE	TRUE	TRUE	TRUE
L6 CT	L6 CT Grp	6	A830009L08Rik	4	0.718960198191085	5.96502225024537	5.45529706386539	42.6674335419901	0.102600562153152	0.506848820695447	268.142857142857	7	FALSE	FALSE	TRUE	FALSE	TRUE	TRUE	TRUE
L6 CT	L6 CT Grp	7	Fras1	4	0.642085703838387	5.186960760004	5.11374610467782	23.7596339172688	0.0930001434804663	0.331250346074595	268.142857142857	7	FALSE	FALSE	TRUE	FALSE	TRUE	TRUE	TRUE
L6 CT	L6 CT Grp	8	Nxph1	4	0.569987039788138	2.77384446318251	1.08126671246211	0	0.0503214997700103	0.229433158080823	268.142857142857	7	FALSE	FALSE	TRUE	FALSE	TRUE	TRUE	TRUE
L6 CT	L6 CT Grp	9	Marcksl1	3	0.709591963025255	7.60912116580056	5.64353415244326	40.7131283980143	0.110700937926454	0.458556279300127	268.142857142857	7	FALSE	FALSE	TRUE	FALSE	TRUE	TRUE	FALSE
L6 CT	L6 CT Grp	10	6430573F11Rik	3	0.604603503378156	5.49820263285849	6.32426246003819	15.1991184641888	0.113310403433692	0.235650081729576	268.142857142857	7	FALSE	FALSE	TRUE	FALSE	TRUE	TRUE	FALSE
L6 CT	L6 CT Grp	11	Cntn6	2	0.718331649420653	4.20036638788459	2.65797637507812	131.387746715211	0.0552161066594685	0.625106595559387	268.142857142857	7	FALSE	FALSE	TRUE	FALSE	FALSE	TRUE	FALSE
L6 CT	L6 CT Grp	12	Grp	2	0.706748926750256	4.22329523634557	3.60552107295444	67.6283806804653	0.0772911537459252	0.541813993805483	268.142857142857	7	FALSE	FALSE	TRUE	FALSE	TRUE	FALSE	FALSE
L6 CT	L6 CT Grp	13	Cxcl12	2	0.663539176370691	4.50295385519059	4.80847943447021	31.0877308899837	0.100461699467531	0.392195150486112	268.142857142857	7	FALSE	FALSE	TRUE	FALSE	FALSE	TRUE	FALSE
L6 CT	L6 CT Grp	14	Rxfp1	2	0.620849806965219	4.05330959753542	3.66748886256183	44.3841622433095	0.0714813570842794	0.321233907456982	268.142857142857	7	FALSE	FALSE	TRUE	FALSE	FALSE	TRUE	FALSE
L6 CT	L6 CT Grp	15	Layn	2	0.618851912176758	4.7656727292739	5.38351627983566	15.6211695385672	0.103932142610339	0.269484172261265	268.142857142857	7	FALSE	FALSE	TRUE	FALSE	FALSE	TRUE	FALSE
L6 CT	L6 CT Grp	16	Npr3	2	0.602058219022536	3.50192253237037	3.78157389203023	20.1426529907931	0.079816250668361	0.269830119730206	268.142857142857	7	FALSE	FALSE	TRUE	FALSE	FALSE	TRUE	FALSE
L6 CT	L6 CT Grp	17	Ankrd34b	2	0.553328459918539	1.62830913548525	1.19228958476744	0	0.0618425936296493	0.161165524812031	268.142857142857	7	FALSE	FALSE	TRUE	FALSE	FALSE	TRUE	FALSE
L6 CT	L6 CT Grp	18	Slc17a6	2	0.550020286348369	2.7512235642451	2.97623654603654	8.14206761126254	0.0633940784163799	0.136059243076138	268.142857142857	7	FALSE	FALSE	TRUE	FALSE	FALSE	TRUE	FALSE
L6 CT	L6 CT Grp	19	Htr4	2	0.549687800996815	2.62956836751691	1.51408283737928	0	0.0806808231183183	0.13120921820188	268.142857142857	7	FALSE	FALSE	TRUE	FALSE	FALSE	TRUE	FALSE
L6 CT	L6 CT Grp	20	Cd24a	2	0.536943513495603	1.48461923602453	2.80557837535584	0	0.0820531727101017	0.110415705243993	268.142857142857	7	FALSE	FALSE	TRUE	FALSE	FALSE	TRUE	FALSE
L6 CT	L6 CT Grp	21	Cntnap5a	1	0.733757833267205	3.27930197036132	2.21912921584785	110.935238244378	0.0479410617804642	0.670024759819546	268.142857142857	7	FALSE	FALSE	FALSE	FALSE	FALSE	FALSE	TRUE
L6 CT	L6 CT Grp	22	Cyp26b1	1	0.649998803716645	3.60477336718309	3.40539369487121	20.2907955820533	0.0661221748707586	0.378944985888886	268.142857142857	7	FALSE	FALSE	TRUE	FALSE	FALSE	FALSE	FALSE
L6 CT	L6 CT Grp	23	Gpc6	1	0.560918759446628	1.79566448490607	0.667081614211973	0	0.0332503795090287	0.241476072896809	268.142857142857	7	FALSE	FALSE	FALSE	FALSE	FALSE	TRUE	FALSE
L6 CT	L6 CT Grp	24	Ank1	1	0.557776243116764	1.68142653034806	1.05966849178077	0	0.0497523792942933	0.209966229362906	268.142857142857	7	FALSE	FALSE	FALSE	FALSE	FALSE	FALSE	TRUE
L6 CT	L6 CT Grp	25	Alk	1	0.553031575288504	2.17146257350184	1.24838551821476	0	0.0481801066654856	0.159767245722939	268.142857142857	7	FALSE	FALSE	FALSE	FALSE	FALSE	TRUE	FALSE
L6 CT	L6 CT Grp	26	Fam84b	1	0.534449895888543	2.1209347328941	3.59657362270798	0	0.101000095006944	0.0721266969055125	268.142857142857	7	FALSE	FALSE	FALSE	FALSE	FALSE	TRUE	FALSE
L6 CT	L6 CT Grp	27	Ntm	0	0.878217177297888	3.13181921057567	1.29204752439883	811.905328411521	0.0290794105015114	0.978678785791218	268.142857142857	7	FALSE	FALSE	FALSE	FALSE	FALSE	FALSE	FALSE
L6 CT	L6 CT Grp	28	Meis2	0	0.820639948143978	2.52320618165117	1.47859604254866	518.196751393116	0.033282010810329	0.949256995661268	268.142857142857	7	FALSE	FALSE	FALSE	FALSE	FALSE	FALSE	FALSE
L6 CT	L6 CT Grp	29	Tox	0	0.749323708707455	2.14883889083054	1.24552541193282	251.926197290511	0.0328751680013374	0.839468874280472	268.142857142857	7	FALSE	FALSE	FALSE	FALSE	FALSE	FALSE	FALSE
L6 CT	L6 CT Grp	30	Caln1	0	0.737832847405144	2.13755693761348	1.47613056131599	249.274068759316	0.0343683458956755	0.841384271653195	268.142857142857	7	FALSE	FALSE	FALSE	FALSE	FALSE	FALSE	FALSE
L6 CT	L6 CT Grp	31	Lix1	0	0.711635291049171	2.63245120538568	1.88424810408028	96.4622362820894	0.0442597052344258	0.69204855267274	268.142857142857	7	FALSE	FALSE	FALSE	FALSE	FALSE	FALSE	FALSE
L6 CT	L6 CT Grp	32	Kctd8	0	0.704485572087181	3.45097753260193	3.10771185202597	89.139954080504	0.0685669501472346	0.612782269262692	268.142857142857	7	FALSE	FALSE	FALSE	FALSE	FALSE	FALSE	FALSE
L6 CT	L6 CT Grp	33	Etv4	0	0.704217386291367	2.92678808074112	3.11268929274919	45.6337024855584	0.0625193921407231	0.583925315068167	268.142857142857	7	FALSE	FALSE	FALSE	FALSE	FALSE	FALSE	FALSE
L6 CT	L6 CT Grp	34	Pantr1	0	0.700654349910325	2.11579967443794	1.62084721603105	125.451849311724	0.0353010984410176	0.712583388709964	268.142857142857	7	FALSE	FALSE	FALSE	FALSE	FALSE	FALSE	FALSE
L6 CT	L6 CT Grp	35	Pou3f3	0	0.66282239630842	2.05595826595761	1.88926558834691	41.1917991568154	0.038501437449392	0.525544208894471	268.142857142857	7	FALSE	FALSE	FALSE	FALSE	FALSE	FALSE	FALSE
L6 CT	L6 CT Grp	36	Rorb	0	0.662276094546031	2.52910388036589	2.348303295466	33.5447407475468	0.0470615970723075	0.490175131283298	268.142857142857	7	FALSE	FALSE	FALSE	FALSE	FALSE	FALSE	FALSE
L6 CT	L6 CT Grp	37	Epha10	0	0.660607678325223	2.34770946682549	1.99168545145242	64.3161260088588	0.0423661229832179	0.566277305762404	268.142857142857	7	FALSE	FALSE	FALSE	FALSE	FALSE	FALSE	FALSE
L6 CT	L6 CT Grp	38	Cbln2	0	0.65900519198973	2.0427623192228	1.60763954639284	59.4992441615757	0.0372365974997477	0.549990445422982	268.142857142857	7	FALSE	FALSE	FALSE	FALSE	FALSE	FALSE	FALSE
L6 CT	L6 CT Grp	39	Cdh8	0	0.65613550922646	2.66716499128325	1.78827909257413	94.3005816620671	0.0419239200191824	0.565166519250125	268.142857142857	7	FALSE	FALSE	FALSE	FALSE	FALSE	FALSE	FALSE
L6 CT	L6 CT Grp	40	Phlda1	0	0.655119955622217	2.14641880539729	1.71741428006629	25.7463940922451	0.0425253883057307	0.463829807997078	268.142857142857	7	FALSE	FALSE	FALSE	FALSE	FALSE	FALSE	FALSE
L6 CT	L6 CT Grp	41	Fam19a5	0	0.654688186210918	2.05518691957213	1.63901436728229	45.3494442677938	0.0346049160165178	0.530039708435226	268.142857142857	7	FALSE	FALSE	FALSE	FALSE	FALSE	FALSE	FALSE
L6 CT	L6 CT Grp	42	Bcr	0	0.654136315690605	2.12544316472702	1.66095443501582	55.4474457790975	0.0353806235208466	0.581720916713053	268.142857142857	7	FALSE	FALSE	FALSE	FALSE	FALSE	FALSE	FALSE
L6 CT	L6 CT Grp	43	Cntnap5b	0	0.64920360922865	2.42158396518905	2.21069885231954	46.9101060926017	0.0417292329613851	0.511230138216319	268.142857142857	7	FALSE	FALSE	FALSE	FALSE	FALSE	FALSE	FALSE
L6 CT	L6 CT Grp	44	Hist1h2bc	0	0.648688630282893	2.38296769194392	1.79101880432627	29.3390103104185	0.0410499712573699	0.417394693681823	268.142857142857	7	FALSE	FALSE	FALSE	FALSE	FALSE	FALSE	FALSE
L6 CT	L6 CT Grp	45	G630016G05Rik	0	0.645989305202326	2.27335986976999	2.18779188111521	26.7440830855048	0.0458971705317139	0.480246268450582	268.142857142857	7	FALSE	FALSE	FALSE	FALSE	FALSE	FALSE	FALSE
L6 CT	L6 CT Grp	46	Chn2	0	0.644444089200728	2.74692326777568	2.36773139009224	50.6384137653714	0.051000158303259	0.47502147919898	268.142857142857	7	FALSE	FALSE	FALSE	FALSE	FALSE	FALSE	FALSE
L6 CT	L6 CT Grp	47	Fam19a2	0	0.644142133544985	2.32534035007191	1.53193406212455	0	0.0467385425920329	0.426753372632299	268.142857142857	7	FALSE	FALSE	FALSE	FALSE	FALSE	FALSE	FALSE
L6 CT	L6 CT Grp	48	Nav1	0	0.643548840939533	2.50412801415215	2.24383187875166	43.3885615049163	0.0447249325952499	0.456975714400536	268.142857142857	7	FALSE	FALSE	FALSE	FALSE	FALSE	FALSE	FALSE
L6 CT	L6 CT Grp	49	Sox4	0	0.638657186826035	2.3435077608836	2.02089420827953	35.7629138316612	0.0419141926931055	0.472413301277307	268.142857142857	7	FALSE	FALSE	FALSE	FALSE	FALSE	FALSE	FALSE
L6 CT	L6 CT Grp	50	Gm28175	0	0.631428018780123	2.5929845193695	3.47678656055581	30.3810873345251	0.0662565736618491	0.377062855371957	268.142857142857	7	FALSE	FALSE	FALSE	FALSE	FALSE	FALSE	FALSE
L6 CT	L6 CT Kit_1	1	Serpini1	6	0.928251139514025	6.2643806697192	1.79511438197519	893.980565941136	0.0133028055564397	0.938620689655172	80.7142857142857	7	TRUE	TRUE	TRUE	TRUE	TRUE	TRUE	FALSE
L6 CT	L6 CT Kit_1	2	Ikzf2	6	0.889880072246333	40.6873039525987	12.5228230847771	233.470405318588	0.0885579232912094	0.797947755583223	80.7142857142857	7	TRUE	TRUE	TRUE	TRUE	TRUE	TRUE	FALSE
L6 CT	L6 CT Kit_1	3	Etv1	6	0.86188187482575	9.25336077249996	4.16265752875044	191.154531915855	0.0346319704631817	0.80320852655828	80.7142857142857	7	TRUE	TRUE	TRUE	TRUE	TRUE	TRUE	FALSE
L6 CT	L6 CT Kit_1	4	Il1rapl2	5	0.894360746640561	38.420341971532	7.84067550920481	425.551922511608	0.123669580878893	0.804160666919287	80.7142857142857	7	FALSE	FALSE	TRUE	TRUE	TRUE	TRUE	TRUE
L6 CT	L6 CT Kit_1	5	Rmst	5	0.864400590389947	53.9999023378313	29.6257613863466	142.714942417977	0.187686700130649	0.738473848720154	80.7142857142857	7	TRUE	FALSE	TRUE	TRUE	TRUE	TRUE	FALSE
L6 CT	L6 CT Kit_1	6	Kit	5	0.852269365501188	26.015494255487	13.5678329199348	131.314899257186	0.0918311268516973	0.723622584312239	80.7142857142857	7	TRUE	TRUE	TRUE	FALSE	TRUE	TRUE	FALSE
L6 CT	L6 CT Kit_1	7	St6galnac5	5	0.849330708359547	5.13518135663426	2.16399641947074	304.49206157427	0.0156307906317245	0.847156029520561	80.7142857142857	7	TRUE	FALSE	TRUE	TRUE	FALSE	TRUE	TRUE
L6 CT	L6 CT Kit_1	8	Tshz2	5	0.830320561057298	36.0209921533016	5.8898253179026	422.103858560681	0.0409810104808831	0.703338566195708	80.7142857142857	7	TRUE	FALSE	TRUE	TRUE	TRUE	TRUE	FALSE
L6 CT	L6 CT Kit_1	9	Man1a	5	0.764500067488992	5.84106259139388	5.35493783739775	77.1366758703532	0.0472385467789286	0.610503136710033	80.7142857142857	7	FALSE	FALSE	TRUE	TRUE	TRUE	TRUE	TRUE
L6 CT	L6 CT Kit_1	10	Gm10635	4	0.853527829477995	5.2230307830428	3.31937490981261	617.083491696502	0.0276470675112023	0.890017382726742	80.7142857142857	7	FALSE	FALSE	TRUE	TRUE	TRUE	TRUE	FALSE
L6 CT	L6 CT Kit_1	11	Rxfp1	4	0.819841711657016	16.6588732430026	8.26679524066533	173.911620272781	0.0577912770204079	0.690837558719332	80.7142857142857	7	TRUE	FALSE	TRUE	FALSE	TRUE	TRUE	FALSE
L6 CT	L6 CT Kit_1	12	Tenm3	4	0.808477936820808	6.81874261657431	3.78116427278182	147.209301586631	0.0355362083933903	0.738858754819346	80.7142857142857	7	FALSE	FALSE	TRUE	TRUE	FALSE	TRUE	TRUE
L6 CT	L6 CT Kit_1	13	Slc24a3	4	0.773366244999672	4.8318031156293	2.91588141415501	140.89635966406	0.0264483457402584	0.680467428940335	80.7142857142857	7	TRUE	FALSE	TRUE	FALSE	TRUE	TRUE	FALSE
L6 CT	L6 CT Kit_1	14	Pamr1	4	0.765632733620082	5.67296743727773	3.22541347855253	122.35230292893	0.0231796331263452	0.657164189577983	80.7142857142857	7	FALSE	TRUE	TRUE	FALSE	TRUE	TRUE	FALSE
L6 CT	L6 CT Kit_1	15	Ptn	4	0.76513962359431	2.21125506462513	0.795343507618436	0	0.0163149400611442	0.70210417205491	80.7142857142857	7	TRUE	TRUE	TRUE	FALSE	FALSE	TRUE	FALSE
L6 CT	L6 CT Kit_1	16	Cxcl12	4	0.751581037712684	8.50337417708963	4.31432890983446	0	0.0560613558229975	0.541604543969076	80.7142857142857	7	TRUE	FALSE	TRUE	FALSE	TRUE	TRUE	FALSE
L6 CT	L6 CT Kit_1	17	Wls	4	0.727003632148469	10.4476031598189	6.56813266580426	72.9724295630516	0.0552814014859007	0.506553909509575	80.7142857142857	7	TRUE	FALSE	TRUE	FALSE	TRUE	TRUE	FALSE
L6 CT	L6 CT Kit_1	18	Phlda3	4	0.723205258454523	3.90110218206663	1.78900037966543	0	0.0239597499932414	0.519063457979714	80.7142857142857	7	TRUE	FALSE	TRUE	FALSE	TRUE	TRUE	FALSE
L6 CT	L6 CT Kit_1	19	Nts	4	0.722315835881756	53.9162943094546	105.665022517476	70.0708195168916	0.489502103786816	0.446594489254588	80.7142857142857	7	TRUE	FALSE	TRUE	FALSE	TRUE	TRUE	FALSE
L6 CT	L6 CT Kit_1	20	Serpine2	4	0.703662542597435	15.2964697293656	8.04254916603981	57.9071650178736	0.0645352587586198	0.43697869362894	80.7142857142857	7	TRUE	FALSE	TRUE	FALSE	TRUE	TRUE	FALSE
L6 CT	L6 CT Kit_1	21	Gm2694	4	0.659124303539359	5.27213277834871	5.05123574091144	23.9057989529572	0.039743072803476	0.381239847545266	80.7142857142857	7	TRUE	FALSE	TRUE	FALSE	TRUE	TRUE	FALSE
L6 CT	L6 CT Kit_1	22	Glipr1	4	0.652165584965843	6.09862138089676	4.02383740764107	0	0.0825610065570073	0.337213951893755	80.7142857142857	7	TRUE	TRUE	TRUE	FALSE	TRUE	FALSE	FALSE
L6 CT	L6 CT Kit_1	23	Wnt7b	4	0.642861901023937	2.85454448129557	1.70505134581924	0	0.0223817275172166	0.354659112097536	80.7142857142857	7	TRUE	FALSE	TRUE	FALSE	TRUE	TRUE	FALSE
L6 CT	L6 CT Kit_1	24	Cntnap4	3	0.804686993157423	4.66621433230667	2.69080303468806	251.468400870922	0.0198890383176244	0.810116746964037	80.7142857142857	7	FALSE	FALSE	FALSE	TRUE	TRUE	TRUE	FALSE
L6 CT	L6 CT Kit_1	25	Pcdh19	3	0.773255068286455	4.65652502299396	2.83631423074908	125.97454235855	0.0247138789200156	0.691325598320672	80.7142857142857	7	FALSE	FALSE	TRUE	FALSE	TRUE	TRUE	FALSE
L6 CT	L6 CT Kit_1	26	Kcnab1	3	0.750790002804103	6.08455494544616	3.05896321977874	145.432386405761	0.031013274181948	0.644480813840419	80.7142857142857	7	FALSE	FALSE	TRUE	FALSE	TRUE	TRUE	FALSE
L6 CT	L6 CT Kit_1	27	Pappa2	3	0.749599803548867	8.02095765820631	4.89222454799674	114.594636748493	0.0513998362286206	0.579691682154736	80.7142857142857	7	FALSE	FALSE	TRUE	FALSE	TRUE	TRUE	FALSE
L6 CT	L6 CT Kit_1	28	Lmo1	3	0.744588752303185	5.2339891629199	3.11231607452953	100.286160680832	0.0232034971273247	0.600568918401431	80.7142857142857	7	TRUE	FALSE	TRUE	FALSE	TRUE	FALSE	FALSE
L6 CT	L6 CT Kit_1	29	Chrm2	3	0.742901096943484	11.585370996596	9.29963868317085	60.0459403127571	0.0715932044909196	0.517043613201248	80.7142857142857	7	FALSE	FALSE	TRUE	FALSE	TRUE	TRUE	FALSE
L6 CT	L6 CT Kit_1	30	Vwc2l	3	0.732999464060568	13.776453720515	13.6283481819103	47.7782484278339	0.093848158242974	0.48744850843373	80.7142857142857	7	FALSE	FALSE	TRUE	FALSE	TRUE	TRUE	FALSE
L6 CT	L6 CT Kit_1	31	Grin3a	3	0.721924532664153	19.0791108294642	9.67126266720613	68.4126456963435	0.0729579569881921	0.469023098776793	80.7142857142857	7	FALSE	FALSE	TRUE	FALSE	TRUE	TRUE	FALSE
L6 CT	L6 CT Kit_1	32	Maml2	3	0.67515225827476	3.6851773133865	4.10610057884725	21.4348582417414	0.0308000342366728	0.419991418907675	80.7142857142857	7	FALSE	FALSE	TRUE	FALSE	TRUE	TRUE	FALSE
L6 CT	L6 CT Kit_1	33	Kif26b	3	0.675066333353836	6.1407036660896	4.80482701008208	42.4471268347455	0.0431237189697908	0.410931950734906	80.7142857142857	7	FALSE	FALSE	TRUE	FALSE	TRUE	TRUE	FALSE
L6 CT	L6 CT Kit_1	34	Srgap3	3	0.671571007897036	4.57701746918013	2.19476759274667	74.3450848020104	0.0190945846400759	0.485518524533302	80.7142857142857	7	FALSE	FALSE	TRUE	FALSE	TRUE	TRUE	FALSE
L6 CT	L6 CT Kit_1	35	Nxph2	3	0.668067614297484	5.72135861051233	5.29476462438051	49.6494746364241	0.0468676440404509	0.38982711504879	80.7142857142857	7	FALSE	FALSE	TRUE	FALSE	TRUE	TRUE	FALSE
L6 CT	L6 CT Kit_1	36	Pln	3	0.661334054410604	5.96450609472695	5.159659645247	26.9992331845823	0.0484409425348426	0.36559579446279	80.7142857142857	7	TRUE	FALSE	TRUE	FALSE	FALSE	TRUE	FALSE
L6 CT	L6 CT Kit_1	37	Tmem200a	3	0.657882408808355	9.75310833438744	6.7667757498785	36.672210281949	0.0516273170648388	0.346314801782782	80.7142857142857	7	FALSE	FALSE	TRUE	FALSE	TRUE	TRUE	FALSE
L6 CT	L6 CT Kit_1	38	Trpc4	3	0.656582574031979	2.40988096581062	1.55293307578179	0	0.0172567219605804	0.416494824278075	80.7142857142857	7	FALSE	FALSE	TRUE	FALSE	TRUE	TRUE	FALSE
L6 CT	L6 CT Kit_1	39	Sostdc1	3	0.651707063228835	32.6310176480041	58.3099694138469	0	0.534954751131222	0.30429607976406	80.7142857142857	7	FALSE	FALSE	TRUE	FALSE	TRUE	TRUE	FALSE
L6 CT	L6 CT Kit_1	40	Shisa6	3	0.647645946052061	5.6794525368911	4.39621735513872	39.1216100862809	0.0402633460084761	0.358837863468405	80.7142857142857	7	FALSE	FALSE	TRUE	FALSE	TRUE	TRUE	FALSE
L6 CT	L6 CT Kit_1	41	Rgs5	3	0.644617628761348	3.28863229674055	1.77159442167232	0	0.0290862987923679	0.333152047733328	80.7142857142857	7	FALSE	FALSE	TRUE	FALSE	TRUE	TRUE	FALSE
L6 CT	L6 CT Kit_1	42	Thbs2	3	0.643376230498577	7.62885388767833	7.68888724186358	0	0.101910277020058	0.306206415368977	80.7142857142857	7	FALSE	FALSE	TRUE	FALSE	TRUE	TRUE	FALSE
L6 CT	L6 CT Kit_1	43	Nrp2	3	0.638031456468009	3.98854613517532	3.91522841308797	0	0.0564654692293435	0.305487648640358	80.7142857142857	7	FALSE	FALSE	TRUE	FALSE	TRUE	TRUE	FALSE
L6 CT	L6 CT Kit_1	44	Gpc6	3	0.637920691352541	3.14182328693838	1.84376505604948	0	0.0286831611893939	0.374394942769327	80.7142857142857	7	FALSE	FALSE	TRUE	FALSE	TRUE	TRUE	FALSE
L6 CT	L6 CT Kit_1	45	Cabp7	3	0.626733878748043	4.32844055206214	5.79469333597388	0	0.052069071227133	0.282889702889703	80.7142857142857	7	FALSE	FALSE	TRUE	FALSE	TRUE	TRUE	FALSE
L6 CT	L6 CT Kit_1	46	Srgap1	3	0.626220120793795	4.24938860479436	3.83290884255133	21.753867393608	0.0310749467783763	0.316175960510936	80.7142857142857	7	FALSE	FALSE	TRUE	FALSE	TRUE	TRUE	FALSE
L6 CT	L6 CT Kit_1	47	Ltbp1	3	0.618014952585934	2.57314652472417	1.39186757202035	0	0.0182203863689648	0.359998636648883	80.7142857142857	7	FALSE	FALSE	TRUE	FALSE	TRUE	TRUE	FALSE
L6 CT	L6 CT Kit_1	48	Shc4	3	0.609345437916623	4.74957749805898	3.60817202839503	0	0.060299851858542	0.257908739682139	80.7142857142857	7	FALSE	FALSE	TRUE	FALSE	TRUE	TRUE	FALSE
L6 CT	L6 CT Kit_1	49	Cdk18	3	0.598526760049128	2.5804641889805	1.37736485537884	0	0.0299981900073464	0.250525030525031	80.7142857142857	7	FALSE	FALSE	TRUE	FALSE	TRUE	TRUE	FALSE
L6 CT	L6 CT Kit_1	50	Fras1	3	0.589118138788447	3.79519107322867	2.20563696713788	0	0.0297341445026864	0.225420684041374	80.7142857142857	7	FALSE	FALSE	TRUE	FALSE	TRUE	TRUE	FALSE
L6 CT	L6 CT Kit_2	1	Rxfp1	1	0.984490736965755	24.1562817251035	11.2517850678619	435.900651431469	0.00416689769716049	1	10.3333333333333	3	NA	NA	FALSE	FALSE	TRUE	NA	NA
L6 CT	L6 CT Kit_2	2	Ikzf2	1	0.957266427931637	24.6850097777448	18.3123016973919	274.620643135824	0.0066091301238696	0.942528735632184	10.3333333333333	3	NA	NA	FALSE	FALSE	TRUE	NA	NA
L6 CT	L6 CT Kit_2	3	Il1rapl2	1	0.883678375051481	6.0222578191036	4.22666639568347	257.349116133057	0.00178753499055936	0.873563218390805	10.3333333333333	3	NA	NA	FALSE	FALSE	TRUE	NA	NA
L6 CT	L6 CT Kit_2	4	Kcnq5	1	0.88349049487482	3.19775941070595	1.49138672892144	979.884942351761	8.01107954002223e-4	1	10.3333333333333	3	NA	NA	FALSE	FALSE	TRUE	NA	NA
L6 CT	L6 CT Kit_2	5	Galntl6	1	0.824162910765283	2.5021708917528	2.17498702630594	377.889559298991	0.00111808157718577	0.988505747126437	10.3333333333333	3	NA	NA	FALSE	FALSE	TRUE	NA	NA
L6 CT	L6 CT Kit_2	6	Tshz2	1	0.821157379794667	4.20699176212411	0.968626455875451	0	0.00444966119383326	0.666666666666667	10.3333333333333	3	NA	NA	FALSE	FALSE	TRUE	NA	NA
L6 CT	L6 CT Kit_2	7	Kit	1	0.801908541412778	3.73167991890385	2.36486327619051	0	0.00879232987603232	0.632183908045977	10.3333333333333	3	NA	NA	FALSE	FALSE	TRUE	NA	NA
L6 CT	L6 CT Kit_2	8	Shisa6	1	0.773025046333802	2.20168699918088	1.17051994641419	0	0.00382235300679147	0.597701149425287	10.3333333333333	3	NA	NA	FALSE	FALSE	TRUE	NA	NA
L6 CT	L6 CT Kit_2	9	Rmst	1	0.768576854630713	6.85325364359999	2.8873598390274	0	0.0104011037081903	0.551724137931034	10.3333333333333	3	NA	NA	FALSE	FALSE	TRUE	NA	NA
L6 CT	L6 CT Kit_2	10	Cntnap4	1	0.768380129505226	0.73102056756776	0.367834244357713	0	0.0015504826967419	0.666666666666667	10.3333333333333	3	NA	NA	FALSE	FALSE	TRUE	NA	NA
L6 CT	L6 CT Kit_2	11	Rapgef5	1	0.754273531799609	0.737789282750197	0.3752973485106	0	0.00138214222735303	0.666666666666667	10.3333333333333	3	NA	NA	FALSE	FALSE	TRUE	NA	NA
L6 CT	L6 CT Kit_2	12	Chst9	1	0.745153714241139	5.45346676477266	1.90628205479473	0	0.00509219974634804	0.528735632183908	10.3333333333333	3	NA	NA	FALSE	FALSE	TRUE	NA	NA
L6 CT	L6 CT Kit_2	13	Srgap3	1	0.738489695279419	0.939604330567435	0.527152575703343	0	0.00170463447570226	0.597701149425287	10.3333333333333	3	NA	NA	FALSE	FALSE	TRUE	NA	NA
L6 CT	L6 CT Kit_2	14	Nts	1	0.721480601721229	10.25254498278	11.2818937306318	0	0.0169437340153453	0.448275862068966	10.3333333333333	3	NA	NA	FALSE	FALSE	TRUE	NA	NA
L6 CT	L6 CT Kit_2	15	Alcam	1	0.716970599482682	0.647950568814212	0.301812170924946	0	0.00154417048026344	0.632183908045977	10.3333333333333	3	NA	NA	FALSE	FALSE	TRUE	NA	NA
L6 CT	L6 CT Kit_2	16	Ppp1r14c	1	0.710384968616607	1.17620940116918	0.651518021654634	0	0.00141275306103316	0.517241379310345	10.3333333333333	3	NA	NA	FALSE	FALSE	TRUE	NA	NA
L6 CT	L6 CT Kit_2	17	Ryr3	1	0.71029997409829	0.392463739169792	0.19363099486305901	0	8.5790147039115e-4	0.666666666666667	10.3333333333333	3	NA	NA	FALSE	FALSE	TRUE	NA	NA
L6 CT	L6 CT Kit_2	18	Egfem1	1	0.709631423935442	0.591099010012785	0.297072746023727	0	0.00138590565664208	0.666666666666667	10.3333333333333	3	NA	NA	FALSE	FALSE	TRUE	NA	NA
L6 CT	L6 CT Kit_2	19	Kndc1	1	0.707653749452026	1.58114544660524	0.626894833233508	0	0.0024487177208542	0.563218390804598	10.3333333333333	3	NA	NA	FALSE	FALSE	TRUE	NA	NA
L6 CT	L6 CT Kit_2	20	Prkca	1	0.685093532763658	0.692349627603474	0.23316146444583	0	0.00107905013344353	0.666666666666667	10.3333333333333	3	NA	NA	FALSE	FALSE	TRUE	NA	NA
L6 CT	L6 CT Kit_2	21	Samd5	1	0.676348067449599	0.657826688607595	0.380050726206117	0	0.00121971394371262	0.574712643678161	10.3333333333333	3	NA	NA	FALSE	FALSE	TRUE	NA	NA
L6 CT	L6 CT Kit_2	22	Unc5c	1	0.675542634849568	0.90551789234313	0.3501357708927	0	0.00145136702290766	0.551724137931034	10.3333333333333	3	NA	NA	FALSE	FALSE	TRUE	NA	NA
L6 CT	L6 CT Kit_2	23	Cobll1	1	0.630732817275584	3.79111184004946	1.91295967786192	0	0.0476190476190477	0.264367816091954	10.3333333333333	3	NA	NA	FALSE	FALSE	TRUE	NA	NA
L6 CT	L6 CT Kit_2	24	Nr4a2	1	0.603146699893066	0.524454294323829	0.13520577387536	0	0.00401993889692877	0.28735632183908	10.3333333333333	3	NA	NA	FALSE	FALSE	TRUE	NA	NA
L6 CT	L6 CT Kit_2	25	Galnt14	1	0.587276810188596	0.79828787367499	0.220135605288557	0	0.00879765395894427	0.206896551724138	10.3333333333333	3	NA	NA	FALSE	FALSE	TRUE	NA	NA
L6 CT	L6 CT Kit_2	26	Nrp2	1	0.582721093513593	0.955253718353928	0.302357626367458	0	0.00707449022055763	0.195402298850575	10.3333333333333	3	NA	NA	FALSE	FALSE	TRUE	NA	NA
L6 CT	L6 CT Kit_2	27	Mctp2	1	0.570348889666063	0.498309602510348	0.137398463351911	0	0.00345107592367033	0.195402298850575	10.3333333333333	3	NA	NA	FALSE	FALSE	TRUE	NA	NA
L6 CT	L6 CT Kit_2	28	Sfmbt2	1	0.565354945355798	0.457991604734438	0.122804723086914	0	0.00284043441938179	0.195402298850575	10.3333333333333	3	NA	NA	FALSE	FALSE	TRUE	NA	NA
L6 CT	L6 CT Kit_2	29	Filip1l	1	0.56331538901868194	0.350217385620846	0.0913843874948448	0	0.00125911199469848	0.218390804597701	10.3333333333333	3	NA	NA	FALSE	FALSE	TRUE	NA	NA
L6 CT	L6 CT Kit_2	30	Rab8b	1	0.550688517929543	0.203406288233215	0.0523047002570776	0	0.00124945675793133	0.264367816091954	10.3333333333333	3	NA	NA	FALSE	FALSE	TRUE	NA	NA
L6 CT	L6 CT Kit_2	31	Prkd1	1	0.522771683230947	0.233881353084076	0.0688131219080096	0	0.00191256830601093	0.160919540229885	10.3333333333333	3	NA	NA	FALSE	FALSE	TRUE	NA	NA
L6 CT	L6 CT Kit_2	32	Cadm1	0	0.955158293242433	3.55037694370044	1.34533466150773	998.603471121981	6.98197726523366e-4	1	10.3333333333333	3	NA	NA	FALSE	FALSE	FALSE	NA	NA
L6 CT	L6 CT Kit_2	33	Tenm2	0	0.881067879715709	2.12270720002135	1.09320126531588	2342.42446423947	6.46211801886923e-4	1	10.3333333333333	3	NA	NA	FALSE	FALSE	FALSE	NA	NA
L6 CT	L6 CT Kit_2	34	Fxyd6	0	0.878666238959457	3.14932698699263	2.09938284714789	404.150092412227	0.00115629440146305	0.96551724137931	10.3333333333333	3	NA	NA	FALSE	FALSE	FALSE	NA	NA
L6 CT	L6 CT Kit_2	35	Cdh9	0	0.877947228339509	2.6327316335762	1.24805085083771	836.808258990787	7.25838147180577e-4	1	10.3333333333333	3	NA	NA	FALSE	FALSE	FALSE	NA	NA
L6 CT	L6 CT Kit_2	36	D030068K23Rik	0	0.870177066675333	3.25054147222768	2.00140725514751	308.252856405186	9.00730720651029e-4	0.942528735632184	10.3333333333333	3	NA	NA	FALSE	FALSE	FALSE	NA	NA
L6 CT	L6 CT Kit_2	37	Cdk14	0	0.862540371321082	2.79312477383907	1.62978747143282	544.305478224603	8.21174970051997e-4	1	10.3333333333333	3	NA	NA	FALSE	FALSE	FALSE	NA	NA
L6 CT	L6 CT Kit_2	38	Rspo2	0	0.860735719745352	6.5954270768396	4.00289417865712	250.488495679942	0.00146342932440405	0.816091954022989	10.3333333333333	3	NA	NA	FALSE	FALSE	FALSE	NA	NA
L6 CT	L6 CT Kit_2	39	Msra	0	0.858337638569279	2.73463377982922	1.60960646773847	475.464448106003	7.35827548286663e-4	0.988505747126437	10.3333333333333	3	NA	NA	FALSE	FALSE	FALSE	NA	NA
L6 CT	L6 CT Kit_2	40	Clstn1	0	0.852972480874676	2.00209054938318	1.24351033967741	917.423112901792	6.70700181182563e-4	1	10.3333333333333	3	NA	NA	FALSE	FALSE	FALSE	NA	NA
L6 CT	L6 CT Kit_2	41	Apba1	0	0.850571759538284	2.71945505271088	2.037551474639	291.946759438454	8.64854500307174e-4	0.988505747126437	10.3333333333333	3	NA	NA	FALSE	FALSE	FALSE	NA	NA
L6 CT	L6 CT Kit_2	42	Lmo1	0	0.850105101092404	11.4518174056303	4.55511401382909	234.643124454167	0.00159870384305006	0.747126436781609	10.3333333333333	3	NA	NA	FALSE	FALSE	FALSE	NA	NA
L6 CT	L6 CT Kit_2	43	Tmub1	0	0.848792780196596	9.24963709378322	5.88993131909277	131.700059315233	0.00166531103792143	0.747126436781609	10.3333333333333	3	NA	NA	FALSE	FALSE	FALSE	NA	NA
L6 CT	L6 CT Kit_2	44	Chd5	0	0.847792376698271	2.95378960169767	1.97318604669025	307.419432843851	7.89370796270094e-4	0.931034482758621	10.3333333333333	3	NA	NA	FALSE	FALSE	FALSE	NA	NA
L6 CT	L6 CT Kit_2	45	Stmn2	0	0.847161420585195	2.12104717741753	1.31464123627558	661.950414096429	7.03305301717432e-4	1	10.3333333333333	3	NA	NA	FALSE	FALSE	FALSE	NA	NA
L6 CT	L6 CT Kit_2	46	Tmem74	0	0.846377532486561	16.4451484461876	14.401309535159	87.4811026718239	0.00369152998589856	0.724137931034483	10.3333333333333	3	NA	NA	FALSE	FALSE	FALSE	NA	NA
L6 CT	L6 CT Kit_2	47	Gnl3	0	0.84519117175312	4.57667822542328	3.72073432419211	140.913359360449	0.00105809944252519	0.839080459770115	10.3333333333333	3	NA	NA	FALSE	FALSE	FALSE	NA	NA
L6 CT	L6 CT Kit_2	48	Slc22a17	0	0.844186241174085	2.07015464641899	1.17353005504101	537.406229558777	6.79837351795602e-4	0.977011494252873	10.3333333333333	3	NA	NA	FALSE	FALSE	FALSE	NA	NA
L6 CT	L6 CT Kit_2	49	Tpi1	0	0.842670332756909	2.1870397913138	1.48734362211379	439.92939601968	8.15051107750649e-4	1	10.3333333333333	3	NA	NA	FALSE	FALSE	FALSE	NA	NA
L6 CT	L6 CT Kit_2	50	Gm5916	0	0.837773173051339	44.4093197809028	85.684462281497	54.3058840471972	0.0326604554865424	0.67816091954023	10.3333333333333	3	NA	NA	FALSE	FALSE	FALSE	NA	NA
L6 CT	L6 CT Pou3f2	1	Gm10635	7	0.801333983289714	6.0670033157768	3.53010412977718	488.317110810763	0.288486370937451	0.751170696193826	1033.28571428571	7	TRUE	TRUE	TRUE	TRUE	TRUE	TRUE	TRUE
L6 CT	L6 CT Pou3f2	2	Gm28175	7	0.731854896338426	8.82938277392285	7.37925354579231	65.281594428966	0.430269814128158	0.526661579579787	1033.28571428571	7	TRUE	TRUE	TRUE	TRUE	TRUE	TRUE	TRUE
L6 CT	L6 CT Pou3f2	3	Nxph2	7	0.725262079773094	14.6848948343504	17.2549640857087	60.5550317731002	0.636412220641896	0.473098568027456	1033.28571428571	7	TRUE	TRUE	TRUE	TRUE	TRUE	TRUE	TRUE
L6 CT	L6 CT Pou3f2	4	Coro6	6	0.645169257427925	6.25423368349277	5.41444144552294	35.4362402594715	0.358570078251425	0.353175313960304	1033.28571428571	7	TRUE	TRUE	TRUE	TRUE	TRUE	TRUE	FALSE
L6 CT	L6 CT Pou3f2	5	Camk2d	5	0.743717097314543	4.49892494628799	3.2276499479986702	129.192404382223	0.272945147625078	0.668845395400064	1033.28571428571	7	FALSE	TRUE	FALSE	TRUE	TRUE	TRUE	TRUE
L6 CT	L6 CT Pou3f2	6	Hcrtr2	5	0.682586411545572	3.82582881066249	3.12502321387758	90.0908985508699	0.267805228333847	0.520156469847379	1033.28571428571	7	FALSE	TRUE	FALSE	TRUE	TRUE	TRUE	TRUE
L6 CT	L6 CT Pou3f2	7	Man1a	5	0.682449487363131	7.60593460591712	5.47899868813266	63.9278516988582	0.364362443387997	0.431817874838958	1033.28571428571	7	FALSE	FALSE	TRUE	TRUE	TRUE	TRUE	TRUE
L6 CT	L6 CT Pou3f2	8	Shisa6	5	0.625602389048799	5.54522323506201	5.28920432174715	27.6507835068623	0.359775418263928	0.30200547144992	1033.28571428571	7	FALSE	FALSE	TRUE	TRUE	TRUE	TRUE	TRUE
L6 CT	L6 CT Pou3f2	9	Pabpc4l	5	0.560306947845965	6.28881004731845	15.6405005176139	8.53099069574106	0.618405648426031	0.128028342897044	1033.28571428571	7	FALSE	FALSE	TRUE	TRUE	TRUE	TRUE	TRUE
L6 CT	L6 CT Pou3f2	10	Kcnc2	4	0.77873555357775	4.2111261820983	2.46506723692821	166.798021111334	0.219459826803881	0.747595087726785	1033.28571428571	7	TRUE	TRUE	FALSE	FALSE	TRUE	TRUE	FALSE
L6 CT	L6 CT Pou3f2	11	Tenm3	4	0.706654717034446	4.13352777886017	3.27030335539083	69.1159995191696	0.261617857124888	0.573793776115095	1033.28571428571	7	TRUE	TRUE	FALSE	FALSE	FALSE	TRUE	TRUE
L6 CT	L6 CT Pou3f2	12	Pou3f2	4	0.6900558220123	6.72472209351613	5.37253804155285	39.6452875797388	0.356698684311333	0.44349721932848	1033.28571428571	7	TRUE	TRUE	TRUE	FALSE	FALSE	TRUE	FALSE
L6 CT	L6 CT Pou3f2	13	Fam19a2	4	0.658750698388369	5.62815144184837	3.67448422551753	55.411974928737	0.294548714875938	0.419367211827036	1033.28571428571	7	FALSE	FALSE	TRUE	FALSE	TRUE	TRUE	TRUE
L6 CT	L6 CT Pou3f2	14	Pdzrn3	4	0.653608714528803	5.89942000598084	4.10711980673245	46.6000282306261	0.308199686908067	0.393001238732655	1033.28571428571	7	TRUE	FALSE	FALSE	FALSE	TRUE	TRUE	TRUE
L6 CT	L6 CT Pou3f2	15	Tekt5	4	0.638491930793242	5.11450395072848	4.99436839077428	25.279443217156	0.350996221004835	0.330381268220978	1033.28571428571	7	TRUE	TRUE	TRUE	FALSE	FALSE	TRUE	FALSE
L6 CT	L6 CT Pou3f2	16	Chrnb3	4	0.572544571186173	5.75862183932138	8.25070947037575	13.0634856372581	0.473959433398234	0.162368128283419	1033.28571428571	7	FALSE	FALSE	TRUE	FALSE	TRUE	TRUE	TRUE
L6 CT	L6 CT Pou3f2	17	Ptchd4	3	0.689641263721281	4.20540061290338	3.51671415087859	80.6043868457549	0.26981065803181	0.532672560962403	1033.28571428571	7	FALSE	TRUE	TRUE	FALSE	FALSE	TRUE	FALSE
L6 CT	L6 CT Pou3f2	18	Cntn6	3	0.684092485874905	3.89294208238319	2.6091239995987	101.061618480317	0.224644100312246	0.551764253939884	1033.28571428571	7	FALSE	TRUE	FALSE	FALSE	FALSE	TRUE	TRUE
L6 CT	L6 CT Pou3f2	19	Cxcl12	3	0.646012559984594	4.1784494135946	4.66366819493906	23.3340305272616	0.332461121977176	0.342452615899251	1033.28571428571	7	TRUE	FALSE	TRUE	FALSE	FALSE	TRUE	FALSE
L6 CT	L6 CT Pou3f2	20	A830009L08Rik	3	0.640846808266703	4.09907566259845	3.86863530810405	25.017256535147	0.283305581039821	0.348194215118592	1033.28571428571	7	TRUE	FALSE	TRUE	FALSE	FALSE	TRUE	FALSE
L6 CT	L6 CT Pou3f2	21	Etv1	3	0.628110959635504	3.64651272415115	2.1670404591293	64.2211366652074	0.196745595107274	0.413980071520193	1033.28571428571	7	TRUE	FALSE	TRUE	FALSE	FALSE	TRUE	FALSE
L6 CT	L6 CT Pou3f2	22	Rgs5	3	0.610477924766918	3.44809049503302	4.85649565978117	9.26738486379682	0.354821122166348	0.266836976273977	1033.28571428571	7	TRUE	FALSE	TRUE	FALSE	FALSE	TRUE	FALSE
L6 CT	L6 CT Pou3f2	23	Plcxd2	3	0.606493814303367	5.00842128677884	3.63744964682905	23.9962961254499	0.295948288326479	0.2802355730223	1033.28571428571	7	FALSE	FALSE	TRUE	FALSE	TRUE	TRUE	FALSE
L6 CT	L6 CT Pou3f2	24	Col23a1	3	0.591570555148265	2.91317923786184	2.65069760550522	35.7159505572473	0.237292614074798	0.28617581279866	1033.28571428571	7	FALSE	TRUE	FALSE	FALSE	FALSE	TRUE	TRUE
L6 CT	L6 CT Pou3f2	25	Ccdc3	3	0.588590151935218	4.22231511880775	2.85564877392641	33.3306755565492	0.236290625145914	0.247735164570605	1033.28571428571	7	TRUE	FALSE	FALSE	FALSE	TRUE	TRUE	FALSE
L6 CT	L6 CT Pou3f2	26	Lypd6b	3	0.580261862035479	3.81136384446337	4.28642784504008	15.9496063007957	0.320504769732392	0.206711151756684	1033.28571428571	7	TRUE	FALSE	FALSE	FALSE	FALSE	TRUE	TRUE
L6 CT	L6 CT Pou3f2	27	Arhgap31	3	0.570331094774537	4.31204551021808	3.70218077017476	20.7109407796473	0.286265425418343	0.183650008561063	1033.28571428571	7	FALSE	FALSE	TRUE	FALSE	TRUE	TRUE	FALSE
L6 CT	L6 CT Pou3f2	28	Vwc2l	3	0.560372174741272	6.26725204975217	6.63561861693503	17.1706404200188	0.421825858252075	0.141544043656445	1033.28571428571	7	FALSE	FALSE	FALSE	FALSE	TRUE	TRUE	TRUE
L6 CT	L6 CT Pou3f2	29	Galntl6	2	0.744874477779212	3.47987542136367	2.09174396946343	138.583045440948	0.189733567883503	0.697105688627575	1033.28571428571	7	FALSE	FALSE	FALSE	FALSE	TRUE	FALSE	TRUE
L6 CT	L6 CT Pou3f2	30	Slc24a3	2	0.676684420190572	3.8348810006139	2.5610253329564	92.2166681974684	0.214426245360898	0.51768976401795	1033.28571428571	7	TRUE	FALSE	FALSE	FALSE	FALSE	TRUE	FALSE
L6 CT	L6 CT Pou3f2	31	Tshz2	2	0.619618119869501	4.16783139250052	3.42365364686793	46.1415202980875	0.280151473786847	0.328190669257564	1033.28571428571	7	FALSE	FALSE	FALSE	FALSE	FALSE	TRUE	TRUE
L6 CT	L6 CT Pou3f2	32	Lpp	2	0.595945020331379	2.3204125998694898	1.63195306917989	16.2920127094806	0.158067451288866	0.34454341490061	1033.28571428571	7	FALSE	FALSE	TRUE	TRUE	FALSE	FALSE	FALSE
L6 CT	L6 CT Pou3f2	33	Epha6	2	0.575081607107261	3.472431106402	1.90635258669318	38.2670852659608	0.203715757181941	0.291054115988189	1033.28571428571	7	FALSE	FALSE	FALSE	FALSE	TRUE	FALSE	TRUE
L6 CT	L6 CT Pou3f2	34	Gpc6	2	0.568906043335839	2.80495054058875	1.32608770568683	0	0.195126410635553	0.244723364162981	1033.28571428571	7	FALSE	FALSE	FALSE	FALSE	TRUE	TRUE	FALSE
L6 CT	L6 CT Pou3f2	35	Flt3	2	0.553004030759162	3.34787932407752	3.57799573642119	11.1286022177674	0.290468799185721	0.141604969740891	1033.28571428571	7	FALSE	TRUE	FALSE	FALSE	FALSE	FALSE	TRUE
L6 CT	L6 CT Pou3f2	36	6430573F11Rik	2	0.549414396116873	3.42960484988578	4.19362381163596	7.79440246959549	0.305908293114517	0.122049137495011	1033.28571428571	7	FALSE	FALSE	TRUE	FALSE	FALSE	TRUE	FALSE
L6 CT	L6 CT Pou3f2	37	Il1f5	2	0.537645315365874	4.85016854326238	10.6300482459807	6.44862314270408	0.554538970996019	0.0820194338695652	1033.28571428571	7	FALSE	FALSE	TRUE	FALSE	TRUE	FALSE	FALSE
L6 CT	L6 CT Pou3f2	38	Fbn2	2	0.531349957426626	3.49238638466565	4.01621274330788	6.22938756639281	0.335188713819748	0.0813518466985001	1033.28571428571	7	FALSE	FALSE	FALSE	FALSE	TRUE	FALSE	TRUE
L6 CT	L6 CT Pou3f2	39	Gm26911	2	0.525400972959102	3.1459810716085	5.68855740212392	3.8136350423506298	0.400048961150758	0.0591909303919153	1033.28571428571	7	FALSE	FALSE	FALSE	FALSE	TRUE	FALSE	TRUE
L6 CT	L6 CT Pou3f2	40	Lpl	2	0.522197556427549	3.01634262643437	5.10430776185703	1.85681281515155	0.395855861376379	0.0518035654312618	1033.28571428571	7	FALSE	FALSE	TRUE	FALSE	FALSE	TRUE	FALSE
L6 CT	L6 CT Pou3f2	41	5830418P13Rik	2	0.519777756656075	2.71707284464083	3.70929581757641	0	NA	0.0439857263490025	1033.28571428571	7	FALSE	FALSE	FALSE	FALSE	TRUE	FALSE	TRUE
L6 CT	L6 CT Pou3f2	42	Ntm	1	0.853016617743331	3.17767048809489	1.33292675431768	705.364626879739	0.131764777710236	0.977276328053081	1033.28571428571	7	FALSE	TRUE	FALSE	FALSE	FALSE	FALSE	FALSE
L6 CT	L6 CT Pou3f2	43	Pantr1	1	0.781837113543403	3.47550617052992	1.96902267884675	172.515233754331	0.18237064584958	0.773972295239004	1033.28571428571	7	TRUE	FALSE	FALSE	FALSE	FALSE	FALSE	FALSE
L6 CT	L6 CT Pou3f2	44	St6galnac5	1	0.702356225017481	2.59098783440409	2.00349512745729	134.533563826749	0.190752241124327	0.698872214869519	1033.28571428571	7	FALSE	FALSE	FALSE	FALSE	FALSE	FALSE	TRUE
L6 CT	L6 CT Pou3f2	45	Adra1b	1	0.678318241665233	2.71847561361618	2.11567955077935	81.866468165931	0.206994104612028	0.646579053622901	1033.28571428571	7	FALSE	FALSE	FALSE	FALSE	FALSE	FALSE	TRUE
L6 CT	L6 CT Pou3f2	46	Xkr6	1	0.673751778755472	2.4430749352419	1.80953845969719	78.348027968188	0.171203040236321	0.600013686626707	1033.28571428571	7	FALSE	TRUE	FALSE	FALSE	FALSE	FALSE	FALSE
L6 CT	L6 CT Pou3f2	47	Sema3e	1	0.664748652519664	2.28850058514131	1.82997273503186	130.020624103906	0.167406185600592	0.646356636708839	1033.28571428571	7	TRUE	FALSE	FALSE	FALSE	FALSE	FALSE	FALSE
L6 CT	L6 CT Pou3f2	48	Sept9	1	0.618397770625366	1.84231016560177	1.52898838329403	34.1433785151676	0.142100785408647	0.47101823402587	1033.28571428571	7	TRUE	FALSE	FALSE	FALSE	FALSE	FALSE	FALSE
L6 CT	L6 CT Pou3f2	49	Ddo	1	0.615783575226781	2.45438181073389	2.61627478737543	31.2790822412121	0.215377863476677	0.38169694140694	1033.28571428571	7	TRUE	FALSE	FALSE	FALSE	FALSE	FALSE	FALSE
L6 CT	L6 CT Pou3f2	50	Phlda1	1	0.614936856390492	2.40925530075876	1.94079200412551	26.923461558913	0.178620708314599	0.412374167606539	1033.28571428571	7	FALSE	TRUE	FALSE	FALSE	FALSE	FALSE	FALSE
L6 IT	L6 IT_1	1	Fst	7	0.725532460003121	14.4046324131029	9.88447703631593	72.7962187686606	0.784852521499676	0.48890551540324	907.857142857143	7	TRUE	TRUE	TRUE	TRUE	TRUE	TRUE	TRUE
L6 IT	L6 IT_1	2	Brinp3	6	0.851521370850113	4.9232692319156	1.94064044494955	322.022414243677	0.426726503993499	0.902934264075177	907.857142857143	7	TRUE	FALSE	TRUE	TRUE	TRUE	TRUE	TRUE
L6 IT	L6 IT_1	3	Plcxd3	6	0.814922311087521	5.19112594969707	2.82082374503892	183.921050171063	0.518722169236288	0.787578663863231	907.857142857143	7	TRUE	FALSE	TRUE	TRUE	TRUE	TRUE	TRUE
L6 IT	L6 IT_1	4	Pdzrn3	6	0.760586939368127	8.13275283058958	4.07552800675221	128.305906277487	0.609079348960844	0.622973353583361	907.857142857143	7	TRUE	FALSE	TRUE	TRUE	TRUE	TRUE	TRUE
L6 IT	L6 IT_1	5	Ptprf	6	0.709617156567591	6.04740525086241	4.3374689710066	45.0137806913508	0.619858816737064	0.502281289221718	907.857142857143	7	TRUE	FALSE	TRUE	TRUE	TRUE	TRUE	TRUE
L6 IT	L6 IT_1	6	Met	6	0.70447926568722	16.1990229249142	15.1187861622331	39.1934808481298	0.851305437653911	0.432685939014163	907.857142857143	7	TRUE	FALSE	TRUE	TRUE	TRUE	TRUE	TRUE
L6 IT	L6 IT_1	7	Kcng1	6	0.684097405502915	9.50742820761147	9.79308973884092	31.5316522937964	0.774107060980033	0.40954958858049	907.857142857143	7	TRUE	FALSE	TRUE	TRUE	TRUE	TRUE	TRUE
L6 IT	L6 IT_1	8	Bcl6	6	0.646092940466283	6.70177381394502	8.10503369402604	19.252958986602	0.747565065322829	0.330777243883471	907.857142857143	7	TRUE	FALSE	TRUE	TRUE	TRUE	TRUE	TRUE
L6 IT	L6 IT_1	9	Tmem163	6	0.622105636752419	5.91452397943904	4.12076349113057	25.9196096355856	0.6081506664027	0.319274140185306	907.857142857143	7	TRUE	FALSE	TRUE	TRUE	TRUE	TRUE	TRUE
L6 IT	L6 IT_1	10	Fam19a1	5	0.747531330139021	7.28717232075763	2.166599522336	238.285227450863	0.453594500542361	0.67694975232608	907.857142857143	7	TRUE	FALSE	TRUE	FALSE	TRUE	TRUE	TRUE
L6 IT	L6 IT_1	11	Hrh3	5	0.703083534896441	5.10796449512747	4.26290412183766	35.3984137359825	0.619812127390882	0.491720171382426	907.857142857143	7	TRUE	FALSE	TRUE	TRUE	TRUE	TRUE	FALSE
L6 IT	L6 IT_1	12	Ndst3	5	0.684071255286103	4.42911182007857	3.52494469691119	46.5346887017461	0.574340636506229	0.478538776641092	907.857142857143	7	TRUE	FALSE	TRUE	FALSE	TRUE	TRUE	TRUE
L6 IT	L6 IT_1	13	Tnnc1	5	0.634625354454804	5.068421689829	3.19002775692797	42.6780052473053	0.548178121655639	0.37784261256773	907.857142857143	7	TRUE	FALSE	FALSE	TRUE	TRUE	TRUE	TRUE
L6 IT	L6 IT_1	14	Lgr5	5	0.621146296790349	19.8822883604657	33.2685739879132	27.8132833837368	0.932691639279428	0.24816368227435	907.857142857143	7	FALSE	FALSE	TRUE	TRUE	TRUE	TRUE	TRUE
L6 IT	L6 IT_1	15	Rmst	5	0.589042609242903	7.13753216155388	8.67490372022682	11.8352501507047	0.785794894814973	0.199712754953205	907.857142857143	7	FALSE	FALSE	TRUE	TRUE	TRUE	TRUE	TRUE
L6 IT	L6 IT_1	16	Sulf2	4	0.638572942006157	4.1953789207016	3.68068450497853	25.7090093982401	0.584337323123167	0.357133229427429	907.857142857143	7	TRUE	FALSE	FALSE	FALSE	TRUE	TRUE	TRUE
L6 IT	L6 IT_1	17	Adamts2	4	0.624495503619018	3.71040965144528	3.3482317537567	32.3060072821094	0.560480650351435	0.345170797226072	907.857142857143	7	FALSE	FALSE	TRUE	TRUE	FALSE	TRUE	TRUE
L6 IT	L6 IT_1	18	Doc2b	4	0.617690925750206	6.89333162198662	20.2107971881385	9.28584338903272	0.867725435956728	0.2475438881021	907.857142857143	7	FALSE	FALSE	TRUE	FALSE	TRUE	TRUE	TRUE
L6 IT	L6 IT_1	19	Nek10	4	0.594903858483049	4.18691506805062	4.15789367568045	16.2027218003812	0.613462288229548	0.244110859305383	907.857142857143	7	FALSE	FALSE	TRUE	FALSE	TRUE	TRUE	TRUE
L6 IT	L6 IT_1	20	Lama4	4	0.592845315803345	5.16870110973708	7.52220274860629	12.5275640976672	0.744939091204698	0.212806124468855	907.857142857143	7	FALSE	FALSE	TRUE	FALSE	TRUE	TRUE	TRUE
L6 IT	L6 IT_1	21	Kcnk13	4	0.590449562994012	4.23664612249812	3.85116660109361	19.4021206671572	0.596386581857909	0.233302692053876	907.857142857143	7	FALSE	FALSE	TRUE	FALSE	TRUE	TRUE	TRUE
L6 IT	L6 IT_1	22	Opn3	4	0.58602426752418	4.10854227887766	4.33459186904212	14.9665299483265	0.621407463409414	0.218273630184857	907.857142857143	7	TRUE	FALSE	TRUE	FALSE	FALSE	TRUE	TRUE
L6 IT	L6 IT_1	23	Layn	4	0.583225929287799	5.53814900365716	8.15012222806997	10.8702120849389	0.762788864730441	0.182409238558894	907.857142857143	7	TRUE	FALSE	TRUE	FALSE	TRUE	TRUE	FALSE
L6 IT	L6 IT_1	24	Gm31698	4	0.567625810985323	4.44375034719179	6.28954954604603	9.2610634239011	0.716451473957864	0.157184094805783	907.857142857143	7	FALSE	FALSE	TRUE	FALSE	TRUE	TRUE	TRUE
L6 IT	L6 IT_1	25	Ror1	4	0.55566431710628	4.75908355846939	13.8895222560421	6.26848593104347	0.869931266091841	0.124622213911011	907.857142857143	7	FALSE	FALSE	TRUE	FALSE	TRUE	TRUE	TRUE
L6 IT	L6 IT_1	26	Spats2l	3	0.688042816348321	4.7446302351437	3.88484237762176	38.186363939395	0.591751598782959	0.476442067089968	907.857142857143	7	TRUE	FALSE	FALSE	FALSE	FALSE	TRUE	TRUE
L6 IT	L6 IT_1	27	Bicc1	3	0.64495267153652	3.49408902967588	3.19535134961001	24.9094522723039	0.550015927678697	0.391196910244085	907.857142857143	7	FALSE	FALSE	TRUE	FALSE	TRUE	TRUE	FALSE
L6 IT	L6 IT_1	28	Rcan2	3	0.627463762281101	4.2458451244186	2.85171473911267	29.6972086142458	0.521882750235466	0.351782160720698	907.857142857143	7	TRUE	FALSE	FALSE	FALSE	TRUE	TRUE	FALSE
L6 IT	L6 IT_1	29	Fam198b	3	0.614620342861949	5.10508325786191	5.03164989852774	19.223311533456	0.661801127971095	0.278431830346425	907.857142857143	7	TRUE	FALSE	TRUE	FALSE	FALSE	TRUE	FALSE
L6 IT	L6 IT_1	30	Rab3b	3	0.607679989195377	4.42005609462154	3.12740887735388	22.6674791206174	0.545322877403938	0.283830410174689	907.857142857143	7	TRUE	FALSE	TRUE	FALSE	FALSE	TRUE	FALSE
L6 IT	L6 IT_1	31	Dleu7	3	0.587574865801698	4.11945327773869	7.2443144813658	5.57693236654963	0.735712751163464	0.18863961917164	907.857142857143	7	TRUE	FALSE	TRUE	FALSE	FALSE	TRUE	FALSE
L6 IT	L6 IT_1	32	Mgp	3	0.585581323890894	3.90146210168386	4.4369254839719	10.6500002599407	0.6347095565311	0.213862425132542	907.857142857143	7	TRUE	FALSE	TRUE	FALSE	FALSE	TRUE	FALSE
L6 IT	L6 IT_1	33	Marcksl1	3	0.583825145933022	8.04398071839827	5.38333533475279	14.5169574833224	0.67540799227725	0.19485437969968	907.857142857143	7	FALSE	FALSE	TRUE	FALSE	TRUE	TRUE	FALSE
L6 IT	L6 IT_1	34	Adcy8	3	0.577826460385268	2.51226911026839	2.85831541559945	13.0062202623114	0.525524064253506	0.224143752486488	907.857142857143	7	FALSE	FALSE	TRUE	FALSE	TRUE	TRUE	FALSE
L6 IT	L6 IT_1	35	Neb	3	0.569791937070437	5.47831613977676	6.37308073477284	11.4983208129602	0.710275565052311	0.160763770526159	907.857142857143	7	FALSE	FALSE	TRUE	FALSE	TRUE	TRUE	FALSE
L6 IT	L6 IT_1	36	Rxrg	3	0.562803870864717	4.58883217033557	7.05330945859654	8.32958655340457	0.731924386985688	0.142144220461767	907.857142857143	7	TRUE	FALSE	TRUE	FALSE	FALSE	TRUE	FALSE
L6 IT	L6 IT_1	37	Krt77	3	0.562046797936185	3.71554983033684	7.24353615502041	4.79314583170099	0.746979921686886	0.136418112031979	907.857142857143	7	TRUE	FALSE	TRUE	FALSE	FALSE	TRUE	FALSE
L6 IT	L6 IT_1	38	Cd24a	3	0.560754176959317	7.51767197257423	15.8641280255175	6.15536989423767	0.861872576965656	0.126852610924062	907.857142857143	7	FALSE	FALSE	TRUE	FALSE	TRUE	TRUE	FALSE
L6 IT	L6 IT_1	39	Krt1	3	0.555887489901958	3.63618151766247	7.08485830173487	4.02058827013739	0.770287825514013	0.125637644510816	907.857142857143	7	TRUE	FALSE	TRUE	FALSE	FALSE	TRUE	FALSE
L6 IT	L6 IT_1	40	Gm26911	3	0.551635402526821	3.55887490658452	5.26959050033745	5.83209317797654	0.665222868882264	0.122354166745866	907.857142857143	7	FALSE	FALSE	FALSE	FALSE	TRUE	TRUE	TRUE
L6 IT	L6 IT_1	41	Adcyap1	3	0.531503826315797	4.02880667392191	4.24437060041422	5.4711939357213	0.622057551052381	0.0788118521790961	907.857142857143	7	FALSE	FALSE	TRUE	FALSE	TRUE	TRUE	FALSE
L6 IT	L6 IT_1	42	Slc24a3	2	0.754268853906435	3.72828961552464	2.05756005500387	123.868651558269	0.442320102186248	0.725747780215384	907.857142857143	7	FALSE	FALSE	FALSE	FALSE	TRUE	TRUE	FALSE
L6 IT	L6 IT_1	43	Man1a	2	0.712158920764585	4.27067100300885	3.58000315739397	61.954789187464	0.575351076247258	0.543189142188239	907.857142857143	7	FALSE	FALSE	FALSE	FALSE	FALSE	TRUE	TRUE
L6 IT	L6 IT_1	44	Scube1	2	0.707465304324744	3.43897168435282	2.41077596927959	77.5984058390714	0.480395907448224	0.621776756364386	907.857142857143	7	TRUE	TRUE	FALSE	FALSE	FALSE	FALSE	FALSE
L6 IT	L6 IT_1	45	Chn2	2	0.707315051714318	3.38314172485777	2.74323491309453	63.3357606272789	0.512335773521495	0.582996646088468	907.857142857143	7	TRUE	FALSE	FALSE	FALSE	FALSE	TRUE	FALSE
L6 IT	L6 IT_1	46	Nell1	2	0.705757280192342	2.99785696563499	1.97767452956666	137.248201526086	0.431228412262138	0.653405850777031	907.857142857143	7	FALSE	FALSE	FALSE	FALSE	FALSE	TRUE	TRUE
L6 IT	L6 IT_1	47	Plch2	2	0.698501931399169	3.74799130588836	3.08358473221508	42.63425116561	0.53936510417348	0.541473462761292	907.857142857143	7	FALSE	FALSE	FALSE	FALSE	FALSE	TRUE	TRUE
L6 IT	L6 IT_1	48	Rgs4	2	0.667378729682986	3.09859311377724	1.79150389863968	90.1710493178937	0.413639436405311	0.548412129654873	907.857142857143	7	TRUE	FALSE	FALSE	FALSE	FALSE	TRUE	FALSE
L6 IT	L6 IT_1	49	Cbln4	2	0.66282196876325	3.79307156694493	3.35856733630118	33.0879123145836	0.566091437115408	0.419903906300337	907.857142857143	7	TRUE	FALSE	FALSE	FALSE	FALSE	TRUE	FALSE
L6 IT	L6 IT_1	50	Pip5k1b	2	0.652543019939178	3.02430006337352	2.76861407904951	32.7285704823374	0.515020834308584	0.477168991097488	907.857142857143	7	TRUE	FALSE	FALSE	FALSE	FALSE	FALSE	TRUE
L6 IT	L6 IT_2	1	Socs2	6	0.741378990329724	4.49144283845158	2.7890511519997	87.2492721818452	0.879064790745103	0.651724900500783	2036.42857142857	7	FALSE	TRUE	TRUE	TRUE	TRUE	TRUE	TRUE
L6 IT	L6 IT_2	2	Inpp4b	6	0.70362882272457	11.6314926730534	5.55204802375032	84.8821025827336	0.914382614167899	0.472079139045748	2036.42857142857	7	TRUE	FALSE	TRUE	TRUE	TRUE	TRUE	TRUE
L6 IT	L6 IT_2	3	Ccbe1	6	0.684144114047694	11.7263348679896	8.72095548967711	50.5277733921521	0.940178833931206	0.418077391065233	2036.42857142857	7	TRUE	FALSE	TRUE	TRUE	TRUE	TRUE	TRUE
L6 IT	L6 IT_2	4	Ccdc80	6	0.66311807414022494	5.81139632608965	4.70638649186528	35.9476688550384	0.924280523583881	0.405755059984088	2036.42857142857	7	TRUE	FALSE	TRUE	TRUE	TRUE	TRUE	TRUE
L6 IT	L6 IT_2	5	Aspg	6	0.636546525068915	8.71396426121971	9.39424727645172	25.4255020637969	0.958882060983009	0.301648370861034	2036.42857142857	7	TRUE	FALSE	TRUE	TRUE	TRUE	TRUE	TRUE
L6 IT	L6 IT_2	6	Col27a1	6	0.619581468492053	9.65610751760539	12.7473001149626	21.9999244786617	0.957265112777984	0.262288413011051	2036.42857142857	7	TRUE	FALSE	TRUE	TRUE	TRUE	TRUE	TRUE
L6 IT	L6 IT_2	7	Dcc	5	0.810194315167468	4.52717564837109	1.96205251254328	274.107112508643	0.816111855979104	0.800004100192572	2036.42857142857	7	TRUE	FALSE	FALSE	TRUE	TRUE	TRUE	TRUE
L6 IT	L6 IT_2	8	Blnk	5	0.75167306966807	5.46517422382826	2.963146198811	107.563242510249	0.881157676579306	0.616831436102542	2036.42857142857	7	TRUE	FALSE	TRUE	TRUE	TRUE	TRUE	FALSE
L6 IT	L6 IT_2	9	5330416C01Rik	5	0.650372650653054	4.44334864101226	3.22971871169151	39.1819651016508	0.893861949005539	0.430521961759066	2036.42857142857	7	TRUE	FALSE	TRUE	FALSE	TRUE	TRUE	TRUE
L6 IT	L6 IT_2	10	Ccdc3	5	0.644894746374446	14.657928370881	13.475226752088	35.793170801532	0.947129170979495	0.313254299566836	2036.42857142857	7	TRUE	FALSE	TRUE	FALSE	TRUE	TRUE	TRUE
L6 IT	L6 IT_2	11	Chrm2	4	0.762226885389835	4.70923373068461	2.57715908038571	132.149773091029	0.866974550158363	0.698957568255166	2036.42857142857	7	FALSE	FALSE	FALSE	TRUE	TRUE	TRUE	TRUE
L6 IT	L6 IT_2	12	Spon1	4	0.751215644547671	5.10385695604952	2.26218931465601	166.604020331384	0.848963379216469	0.695675182173858	2036.42857142857	7	TRUE	FALSE	TRUE	FALSE	TRUE	TRUE	FALSE
L6 IT	L6 IT_2	13	Megf11	4	0.737420443293776	4.80895336338289	2.69753631038036	105.904681403267	0.87517037487247	0.641464654182172	2036.42857142857	7	FALSE	FALSE	TRUE	FALSE	TRUE	TRUE	TRUE
L6 IT	L6 IT_2	14	Arhgap25	4	0.662665604856225	3.79339268878385	3.03999215715947	44.1401768378274	0.888739527324056	0.450234455607153	2036.42857142857	7	TRUE	FALSE	FALSE	FALSE	TRUE	TRUE	TRUE
L6 IT	L6 IT_2	15	Kazald1	4	0.642798150930315	8.02202305473472	5.62143246454018	23.5064852572009	0.933138418312467	0.326878218412652	2036.42857142857	7	TRUE	FALSE	TRUE	FALSE	TRUE	TRUE	FALSE
L6 IT	L6 IT_2	16	Penk	4	0.630757810852422	6.43177978362546	3.68158215754907	46.9393489118294	0.905103017842078	0.347220824367355	2036.42857142857	7	TRUE	FALSE	TRUE	FALSE	TRUE	TRUE	FALSE
L6 IT	L6 IT_2	17	Qpct	4	0.603882824916705	4.62124727920482	4.69992810029577	14.5944381281696	0.916693212160617	0.240269736746139	2036.42857142857	7	TRUE	FALSE	TRUE	FALSE	TRUE	TRUE	FALSE
L6 IT	L6 IT_2	18	Smim3	4	0.593932733301385	4.03087088128439	4.48846281888241	8.83866022321176	0.91954322829599	0.223732665621048	2036.42857142857	7	TRUE	FALSE	TRUE	FALSE	TRUE	TRUE	FALSE
L6 IT	L6 IT_2	19	Pcp4	3	0.703329718995518	2.50352261294842	1.26700290576079	154.456620379999	0.764967527992844	0.651375709375933	2036.42857142857	7	TRUE	FALSE	TRUE	FALSE	FALSE	TRUE	FALSE
L6 IT	L6 IT_2	20	Acvr1c	3	0.69511988333783	3.21113603003158	2.67322387350408	64.5865696779063	0.863839737987554	0.528941890323536	2036.42857142857	7	TRUE	FALSE	TRUE	FALSE	FALSE	TRUE	FALSE
L6 IT	L6 IT_2	21	Ighm	3	0.584530102781871	2.62722786820038	2.31405304788686	0	NA	0.222650818652869	2036.42857142857	7	FALSE	FALSE	TRUE	FALSE	TRUE	TRUE	FALSE
L6 IT	L6 IT_2	22	9330158H04Rik	3	0.568626851175123	3.28795638136247	3.23360141214454	10.1425803339339	0.888624932426316	0.200668466936073	2036.42857142857	7	FALSE	FALSE	TRUE	FALSE	FALSE	TRUE	TRUE
L6 IT	L6 IT_2	23	Foxo1	3	0.557027093921357	5.04150008506731	4.84482028693571	8.72567138995477	0.921833764458542	0.13353644792677	2036.42857142857	7	FALSE	FALSE	TRUE	FALSE	TRUE	TRUE	FALSE
L6 IT	L6 IT_2	24	Tll2	3	0.550390832590601	5.30299546427884	6.09857981087879	9.23188785305744	0.942669313987386	0.127172690601401	2036.42857142857	7	FALSE	FALSE	TRUE	FALSE	TRUE	TRUE	FALSE
L6 IT	L6 IT_2	25	Sorcs1	2	0.726440979258639	4.44185569625608	3.43623290673687	153.323351870416	0.810521839882172	0.72784017724212	2036.42857142857	7	TRUE	FALSE	FALSE	FALSE	FALSE	FALSE	TRUE
L6 IT	L6 IT_2	26	Ano4	2	0.656137211680336	3.66693460617294	2.69250155472172	36.9413298397938	0.865826838805251	0.43284274751394	2036.42857142857	7	TRUE	FALSE	FALSE	FALSE	FALSE	TRUE	FALSE
L6 IT	L6 IT_2	27	Drd1	2	0.628404374467502	3.04898273932982	2.66239002567722	31.573966484965	0.875159207912876	0.40881050267157	2036.42857142857	7	FALSE	FALSE	FALSE	FALSE	FALSE	TRUE	TRUE
L6 IT	L6 IT_2	28	Oprk1	2	0.616414885598814	3.07549813824657	2.20771262530895	49.0140117518388	0.848753358681802	0.416353382093975	2036.42857142857	7	FALSE	FALSE	FALSE	TRUE	TRUE	FALSE	FALSE
L6 IT	L6 IT_2	29	6530403H02Rik	2	0.594665514990155	2.63168264479395	2.96244255650731	15.8851789710012	0.872712246231114	0.278363831530512	2036.42857142857	7	FALSE	FALSE	FALSE	FALSE	FALSE	TRUE	TRUE
L6 IT	L6 IT_2	30	Tgfb2	2	0.589718413519266	3.238243033641	3.20908436491493	15.5194733533943	0.878017974498603	0.243673117646208	2036.42857142857	7	TRUE	FALSE	FALSE	FALSE	FALSE	TRUE	FALSE
L6 IT	L6 IT_2	31	Lrrc55	2	0.589214815990078	3.91105881810878	2.77402078908038	11.7784452634756	0.864380695826265	0.237884036859909	2036.42857142857	7	TRUE	FALSE	FALSE	FALSE	FALSE	TRUE	FALSE
L6 IT	L6 IT_2	32	Asic4	2	0.571328858583312	3.56323108483791	4.39933025247179	8.58246018912827	0.916532914908015	0.174794009101268	2036.42857142857	7	TRUE	FALSE	FALSE	FALSE	FALSE	TRUE	FALSE
L6 IT	L6 IT_2	33	Slc7a11	2	0.570678154713343	3.81519364824024	1.7689169321806	16.0922361303863	0.813093767583747	0.275615940372735	2036.42857142857	7	TRUE	FALSE	FALSE	FALSE	FALSE	TRUE	FALSE
L6 IT	L6 IT_2	34	Kcng4	2	0.563923557709671	3.48376794062962	4.79156401028444	8.29960409661604	0.924060351857316	0.1651806783898	2036.42857142857	7	FALSE	FALSE	TRUE	FALSE	FALSE	TRUE	FALSE
L6 IT	L6 IT_2	35	Sema5a	2	0.558771403233799	3.97154252911317	3.53591560407716	16.9616875862262	0.856967642980004	0.187505516576917	2036.42857142857	7	FALSE	FALSE	FALSE	FALSE	FALSE	TRUE	TRUE
L6 IT	L6 IT_2	36	Ptgs1	2	0.555163817026869	4.18734177304732	6.92652676147128	7.41615802537463	0.930732606686373	0.132083784403483	2036.42857142857	7	FALSE	FALSE	TRUE	FALSE	FALSE	TRUE	FALSE
L6 IT	L6 IT_2	37	Galnt15	2	0.532072871629116	3.67480447054419	5.36227321369971	3.25569686610367	0.919750122294373	0.0726989394201945	2036.42857142857	7	FALSE	FALSE	TRUE	FALSE	FALSE	TRUE	FALSE
L6 IT	L6 IT_2	38	Pid1	1	0.745022597594638	3.19515488496786	1.50534085117202	174.261647122674	0.790446121752144	0.791760041884471	2036.42857142857	7	TRUE	FALSE	FALSE	FALSE	FALSE	FALSE	FALSE
L6 IT	L6 IT_2	39	Ptpru	1	0.723253983527823	3.08102219200147	1.96229396317138	96.4629256644454	0.835490671224858	0.721415176354489	2036.42857142857	7	FALSE	FALSE	FALSE	FALSE	TRUE	FALSE	FALSE
L6 IT	L6 IT_2	40	Antxr1	1	0.71459631616603	3.14394405637537	1.9781824111111601	93.6857485517386	0.834291440882117	0.663979286939986	2036.42857142857	7	FALSE	FALSE	FALSE	FALSE	FALSE	TRUE	FALSE
L6 IT	L6 IT_2	41	Plekha2	1	0.697727913983916	3.10333311608371	1.92959124321676	90.1011347642315	0.831439117270407	0.645668293922773	2036.42857142857	7	FALSE	FALSE	FALSE	FALSE	TRUE	FALSE	FALSE
L6 IT	L6 IT_2	42	Stac2	1	0.63226175010201	2.34254856248302	1.69680951906079	42.7080793056627	0.810583713785836	0.498139963791954	2036.42857142857	7	TRUE	FALSE	FALSE	FALSE	FALSE	FALSE	FALSE
L6 IT	L6 IT_2	43	Epha6	1	0.607894130543295	2.85021518415228	1.69172243475052	52.6798531302069	0.808496029636583	0.404940993695384	2036.42857142857	7	FALSE	FALSE	FALSE	FALSE	TRUE	FALSE	FALSE
L6 IT	L6 IT_2	44	Ackr3	1	0.602866840432121	3.60854517455879	2.54998480061376	18.7437381332383	0.867198153851338	0.304071400230533	2036.42857142857	7	TRUE	FALSE	FALSE	FALSE	FALSE	FALSE	FALSE
L6 IT	L6 IT_2	45	Wnt10a	1	0.587101234320345	3.87180148900188	3.03619774074973	13.6978919446926	0.879793823907418	0.24622803793778	2036.42857142857	7	TRUE	FALSE	FALSE	FALSE	FALSE	FALSE	FALSE
L6 IT	L6 IT_2	46	Stxbp2	1	0.586144006338872	2.26152221588785	1.9068626367781	20.6405021067478	0.830227697545513	0.313050374368593	2036.42857142857	7	FALSE	TRUE	FALSE	FALSE	FALSE	FALSE	FALSE
L6 IT	L6 IT_2	47	Samd5	1	0.585545858596446	2.73325625835951	2.71380718390967	15.4789036690598	0.874122281745329	0.264192580790493	2036.42857142857	7	FALSE	FALSE	FALSE	FALSE	FALSE	FALSE	TRUE
L6 IT	L6 IT_2	48	Necab2	1	0.580231967849294	3.35879571399897	2.35313700677132	17.1822860937616	0.849581284668947	0.252386745650857	2036.42857142857	7	TRUE	FALSE	FALSE	FALSE	FALSE	FALSE	FALSE
L6 IT	L6 IT_2	49	Lamc2	1	0.579564974456222	3.61715918810292	3.08111153172304	15.0731553960885	0.88731551422297406	0.224058330827283	2036.42857142857	7	FALSE	FALSE	FALSE	FALSE	FALSE	FALSE	TRUE
L6 IT	L6 IT_2	50	S100a10	1	0.573544812356222	2.24685158802607	1.85515033491874	9.50208450450867	0.82379205080036	0.216872534519445	2036.42857142857	7	TRUE	FALSE	FALSE	FALSE	FALSE	FALSE	FALSE
L6b	L6b Col6a1	1	Me3	7	0.907122414108028	5.07850585210109	1.75272030847868	424.216182779908	0.330808353960901	0.95543923685861	246.142857142857	7	TRUE	TRUE	TRUE	TRUE	TRUE	TRUE	TRUE
L6b	L6b Col6a1	2	Foxp2	7	0.90243961590919	6.99250227619677	3.08940733402438	320.435851235979	0.457765262748862	0.905300695910769	246.142857142857	7	TRUE	TRUE	TRUE	TRUE	TRUE	TRUE	TRUE
L6b	L6b Col6a1	3	Nrp1	7	0.859663251076916	4.85783826490359	2.19811107493985	258.223263073413	0.384060069873372	0.886483428341218	246.142857142857	7	TRUE	TRUE	TRUE	TRUE	TRUE	TRUE	TRUE
L6b	L6b Col6a1	4	Fxyd6	7	0.84002371159974	5.95676787115708	2.89653040373786	248.803199587053	0.45590758916059	0.773712604691307	246.142857142857	7	TRUE	TRUE	TRUE	TRUE	TRUE	TRUE	TRUE
L6b	L6b Col6a1	5	Necab1	7	0.79842853039208	10.3120349144506	4.73840085264966	122.288967920763	0.563168849480289	0.665541849020015	246.142857142857	7	TRUE	TRUE	TRUE	TRUE	TRUE	TRUE	TRUE
L6b	L6b Col6a1	6	Col6a1	7	0.768881435729208	21.6603219642624	13.5951279805487	86.4083941409479	0.786674019210222	0.565518052535265	246.142857142857	7	TRUE	TRUE	TRUE	TRUE	TRUE	TRUE	TRUE
L6b	L6b Col6a1	7	Cdh9	7	0.732681066398771	7.30555470971359	4.35306463303711	74.6743258561321	0.544466409985453	0.567689645533624	246.142857142857	7	TRUE	TRUE	TRUE	TRUE	TRUE	TRUE	TRUE
L6b	L6b Col6a1	8	Serinc2	7	0.731701087513173	9.99005780317769	7.91237196883124	51.1341591563528	0.682027553871667	0.5140532899914	246.142857142857	7	TRUE	TRUE	TRUE	TRUE	TRUE	TRUE	TRUE
L6b	L6b Col6a1	9	Cntnap4	7	0.729748112847784	6.78601795642669	3.89891632722058	119.459752819357	0.518597052355284	0.577292929435764	246.142857142857	7	TRUE	TRUE	TRUE	TRUE	TRUE	TRUE	TRUE
L6b	L6b Col6a1	10	Tcf4	6	0.862630849239148	4.71532793864738	1.85133757150554	254.030704791502	0.342710886767735	0.865758684195326	246.142857142857	7	TRUE	TRUE	TRUE	FALSE	TRUE	TRUE	TRUE
L6b	L6b Col6a1	11	Spon1	6	0.836214295392777	5.05622287850832	2.62035633159872	294.168192621416	0.423740107898161	0.844193484829417	246.142857142857	7	TRUE	TRUE	TRUE	TRUE	TRUE	FALSE	TRUE
L6b	L6b Col6a1	12	Egfem1	6	0.803914398698486	7.11031178300065	3.7736954260911	178.52065958251	0.507096707111914	0.728995479030404	246.142857142857	7	TRUE	FALSE	TRUE	TRUE	TRUE	TRUE	TRUE
L6b	L6b Col6a1	13	Syt6	6	0.800336991931175	7.40928560918013	3.55165253832479	130.413883262999	0.495940095641954	0.714452687913888	246.142857142857	7	TRUE	TRUE	TRUE	TRUE	TRUE	TRUE	FALSE
L6b	L6b Col6a1	14	Adra1b	6	0.779252534798255	7.20464197688775	5.2332952139116	79.5520691881232	0.582209333319227	0.653459956025057	246.142857142857	7	TRUE	TRUE	TRUE	TRUE	TRUE	TRUE	FALSE
L6b	L6b Col6a1	15	St3gal1	6	0.74062171523358	7.78717689776134	5.7403764051173	50.9516439913117	0.602917126406721	0.554814650237191	246.142857142857	7	TRUE	TRUE	TRUE	FALSE	TRUE	TRUE	TRUE
L6b	L6b Col6a1	16	Col5a1	6	0.709880965298232	15.9136814037381	14.3085373693807	39.730491847452	0.791728162670496	0.442971642882703	246.142857142857	7	TRUE	TRUE	TRUE	FALSE	TRUE	TRUE	TRUE
L6b	L6b Col6a1	17	Gm19410	6	0.703983829448123	27.0564094138646	14.8239792313323	65.7762992365902	0.804094531513887	0.427320700095431	246.142857142857	7	TRUE	TRUE	TRUE	FALSE	TRUE	TRUE	TRUE
L6b	L6b Col6a1	18	Bmpr1b	5	0.822437422897742	8.25029868110641	5.6232741835728	133.973180993057	0.604958534729354	0.737217056163009	246.142857142857	7	FALSE	FALSE	TRUE	TRUE	TRUE	TRUE	TRUE
L6b	L6b Col6a1	19	Ephb1	5	0.736914895149878	5.89619272895848	4.11516954998371	54.8128577124271	0.528386813232695	0.564844879933749	246.142857142857	7	TRUE	FALSE	TRUE	FALSE	TRUE	TRUE	TRUE
L6b	L6b Col6a1	20	Crym	5	0.734083923556897	13.3160061095102	9.48943378485516	57.928263781133	0.708166843607962	0.496380454813905	246.142857142857	7	TRUE	TRUE	TRUE	FALSE	TRUE	TRUE	FALSE
L6b	L6b Col6a1	21	Prss23	5	0.720415319744226	8.73315185087273	7.00914539161983	48.5522638712262	0.650093587293532	0.485300208411873	246.142857142857	7	TRUE	TRUE	TRUE	FALSE	TRUE	TRUE	FALSE
L6b	L6b Col6a1	22	2900055J20Rik	5	0.699900892398384	5.44036934875462	3.56724996598409	53.956313063628	0.496532094209304	0.50951714117403	246.142857142857	7	TRUE	TRUE	TRUE	FALSE	TRUE	TRUE	FALSE
L6b	L6b Col6a1	23	Prss35	5	0.692879593392057	7.91335632099644	6.46466654375041	40.7362432052756	0.639913665303833	0.440964693469517	246.142857142857	7	TRUE	FALSE	TRUE	FALSE	TRUE	TRUE	TRUE
L6b	L6b Col6a1	24	Myl4	5	0.680061129780352	4.96331640533805	2.69676176174785	66.2185839010999	0.437929312629973	0.497801090728444	246.142857142857	7	TRUE	FALSE	TRUE	FALSE	TRUE	TRUE	TRUE
L6b	L6b Col6a1	25	Ackr3	5	0.652324358945753	5.71140790437453	6.50457475070289	24.9461656928363	0.643352651549307	0.363087278528516	246.142857142857	7	TRUE	TRUE	TRUE	FALSE	TRUE	TRUE	FALSE
L6b	L6b Col6a1	26	Gm10635	5	0.589547996944577	13.4441841885757	8.07379610972308	29.9839217910251	0.689357552039041	0.206528101408066	246.142857142857	7	TRUE	FALSE	TRUE	FALSE	TRUE	TRUE	TRUE
L6b	L6b Col6a1	27	Mmp17	4	0.778071377969616	4.36917733681505	2.38474023246969	110.347129309694	0.400611927448799	0.692966245263762	246.142857142857	7	TRUE	TRUE	TRUE	FALSE	TRUE	FALSE	FALSE
L6b	L6b Col6a1	28	Kcnq5	4	0.761068379252049	4.6700873434761	2.66572193841997	138.340997563831	0.416796320162893	0.726248286110361	246.142857142857	7	TRUE	TRUE	FALSE	FALSE	TRUE	FALSE	TRUE
L6b	L6b Col6a1	29	Plekha7	4	0.736951650802003	4.46693960219381	3.46760205973735	53.9195724330009	0.490214642716448	0.58766038944775	246.142857142857	7	FALSE	FALSE	TRUE	FALSE	TRUE	TRUE	TRUE
L6b	L6b Col6a1	30	Kctd16	4	0.73351041578718	4.25463311478971	3.88211265637481	65.7194465327215	0.501361060670651	0.600199082973252	246.142857142857	7	FALSE	FALSE	TRUE	FALSE	TRUE	TRUE	TRUE
L6b	L6b Col6a1	31	Ramp3	4	0.73110659982431	5.7507374129593	4.07933522271592	53.6029567881471	0.535949999009419	0.536948339826588	246.142857142857	7	TRUE	FALSE	TRUE	FALSE	TRUE	TRUE	FALSE
L6b	L6b Col6a1	32	Krt80	4	0.723440364218687	9.17034851688469	9.915848877441	39.8690333293362	0.720687735716782	0.484444199898954	246.142857142857	7	TRUE	FALSE	TRUE	FALSE	TRUE	TRUE	FALSE
L6b	L6b Col6a1	33	Rprm	4	0.709499486300999	14.3141658883042	7.44025451617041	56.1890757591886	0.658657856877786	0.457258474951369	246.142857142857	7	TRUE	FALSE	TRUE	FALSE	TRUE	TRUE	FALSE
L6b	L6b Col6a1	34	Trbc2	4	0.672094584156427	4.15318833933344	2.97253664737016	0	NA	0.386834055787241	246.142857142857	7	FALSE	FALSE	TRUE	TRUE	TRUE	TRUE	FALSE
L6b	L6b Col6a1	35	Slc9a9	4	0.665831342880607	4.41441237325214	3.3153587628383	36.9781479292248	0.479861338032496	0.427401520105257	246.142857142857	7	FALSE	FALSE	TRUE	FALSE	TRUE	TRUE	TRUE
L6b	L6b Col6a1	36	Col23a1	4	0.656633553998824	5.49064683257488	4.75659290616945	48.1161670053573	0.564845949895138	0.391355155866953	246.142857142857	7	TRUE	FALSE	TRUE	FALSE	TRUE	FALSE	TRUE
L6b	L6b Col6a1	37	Ccdc88c	4	0.622470678378265	5.13154032153542	5.16044426878319	18.0031438998647	0.587687849409906	0.292171839923782	246.142857142857	7	TRUE	FALSE	TRUE	FALSE	TRUE	TRUE	FALSE
L6b	L6b Col6a1	38	Slc12a4	4	0.609341213280511	7.98475975870967	15.4338555262125	14.7694555344465	0.765253348614386	0.238161072978417	246.142857142857	7	TRUE	FALSE	TRUE	FALSE	TRUE	TRUE	FALSE
L6b	L6b Col6a1	39	Cpa6	4	0.586511470366842	7.55541384322558	6.88910740374919	34.1316702889249	0.572045974948047	0.239801531433835	246.142857142857	7	TRUE	FALSE	TRUE	FALSE	TRUE	TRUE	FALSE
L6b	L6b Col6a1	40	Olfml2b	4	0.572703681353964	5.23264629751885	7.47380430130558	10.2028514692791	0.678308240746664	0.162407050251864	246.142857142857	7	TRUE	FALSE	TRUE	FALSE	TRUE	TRUE	FALSE
L6b	L6b Col6a1	41	Kcnh1	3	0.77181483104493	4.40406982924552	2.28139263147503	129.258215521458	0.388049283337108	0.716851525769092	246.142857142857	7	TRUE	FALSE	FALSE	FALSE	TRUE	TRUE	FALSE
L6b	L6b Col6a1	42	Glul	3	0.715914796530092	3.09561352716691	1.75729713062266	60.4775645003296	0.336749666563426	0.595542731684325	246.142857142857	7	TRUE	TRUE	TRUE	FALSE	FALSE	FALSE	FALSE
L6b	L6b Col6a1	43	St6galnac5	3	0.700668202675986	4.28468434176745	3.89231158939854	71.7814579643706	0.516712719401491	0.521187173940251	246.142857142857	7	TRUE	FALSE	TRUE	FALSE	TRUE	FALSE	FALSE
L6b	L6b Col6a1	44	Plekhb1	3	0.655885233710773	6.33772149758679	5.2514724859825	22.3257158382414	0.596829792857538	0.348737255611567	246.142857142857	7	TRUE	FALSE	TRUE	FALSE	FALSE	TRUE	FALSE
L6b	L6b Col6a1	45	Rxrg	3	0.609015583016785	6.42994307991119	6.30024067198962	18.0433512740079	0.639160369387011	0.266861765850188	246.142857142857	7	FALSE	FALSE	TRUE	FALSE	TRUE	TRUE	FALSE
L6b	L6b Col6a1	46	Prss22	3	0.602782674384608	4.47726811572099	4.68017598098278	12.962085894302	0.562814400843363	0.252072805085473	246.142857142857	7	TRUE	FALSE	TRUE	FALSE	TRUE	FALSE	FALSE
L6b	L6b Col6a1	47	Fbln2	3	0.598269362029568	5.78697702790358	6.41241276339105	14.5099387678237	0.635154089993369	0.233283875984385	246.142857142857	7	TRUE	FALSE	TRUE	FALSE	TRUE	FALSE	FALSE
L6b	L6b Col6a1	48	Adamts16	3	0.595090242193907	3.79527940528521	3.36311743115533	19.9836909537217	0.491441397232111	0.259729611606739	246.142857142857	7	FALSE	FALSE	TRUE	FALSE	TRUE	FALSE	TRUE
L6b	L6b Col6a1	49	Sstr1	3	0.57945532533474	4.40301806597129	9.94158123617672	5.60562534322372	0.717882855529048	0.17186060452517	246.142857142857	7	TRUE	FALSE	FALSE	FALSE	TRUE	TRUE	FALSE
L6b	L6b Col6a1	50	Plekha2	3	0.576270287943387	4.93751874924196	4.73701613344834	10.3219170009801	0.570637927000706	0.181735653275069	246.142857142857	7	TRUE	FALSE	TRUE	FALSE	TRUE	FALSE	FALSE
L6b	L6b Kcnip1	1	Hcrtr2	6	0.942166038214552	16.014919611373	7.43988087921198	290.198657468957	0.225090922081052	0.945162680456798	44.4285714285714	7	TRUE	FALSE	TRUE	TRUE	TRUE	TRUE	TRUE
L6b	L6b Kcnip1	2	Rxfp2	6	0.917777573981996	20.028384183159	9.71640140171673	277.102030959501	0.275120363813072	0.876679455901467	44.4285714285714	7	TRUE	FALSE	TRUE	TRUE	TRUE	TRUE	TRUE
L6b	L6b Kcnip1	3	Mitf	6	0.883196056008285	4.85545841646586	1.83978076409467	326.815857069413	0.0665680733083963	0.907511937777592	44.4285714285714	7	TRUE	FALSE	TRUE	TRUE	TRUE	TRUE	TRUE
L6b	L6b Kcnip1	4	Paqr8	6	0.863105790039921	8.66835237586049	4.01705092815862	153.836412513461	0.141518567466693	0.822505577913547	44.4285714285714	7	TRUE	FALSE	TRUE	TRUE	TRUE	TRUE	TRUE
L6b	L6b Kcnip1	5	St6galnac5	6	0.839405431764638	8.10164830063334	4.2375511588509	191.665262214696	0.139558175294421	0.784603220940982	44.4285714285714	7	TRUE	FALSE	TRUE	TRUE	TRUE	TRUE	TRUE
L6b	L6b Kcnip1	6	Gm36251	6	0.788805267641807	6.51650490535485	4.22470153329236	86.5627289665168	0.145463897881167	0.694295931772212	44.4285714285714	7	TRUE	FALSE	TRUE	TRUE	TRUE	TRUE	TRUE
L6b	L6b Kcnip1	7	Mthfd1l	6	0.76955427248571	4.89105402606959	3.61957242413847	73.3035744421132	0.120928892155315	0.656134662301645	44.4285714285714	7	TRUE	FALSE	TRUE	TRUE	TRUE	TRUE	TRUE
L6b	L6b Kcnip1	8	Kcnip1	5	0.90145965530856	23.2931764075065	10.980400712645	171.566821274682	0.300585956246421	0.834156987857177	44.4285714285714	7	TRUE	FALSE	TRUE	FALSE	TRUE	TRUE	TRUE
L6b	L6b Kcnip1	9	Parp8	5	0.848267205199553	6.65279750543811	2.81082907781856	156.24112801702	0.095367349247776	0.825299400157085	44.4285714285714	7	TRUE	FALSE	TRUE	FALSE	TRUE	TRUE	TRUE
L6b	L6b Kcnip1	10	9530026P05Rik	5	0.833529522047785	14.1953302956718	13.7400098895626	79.6398080347653	0.348902198323818	0.698553912880288	44.4285714285714	7	FALSE	FALSE	TRUE	TRUE	TRUE	TRUE	TRUE
L6b	L6b Kcnip1	11	Bdnf	5	0.817075483754702	10.804078437008	5.55940223753154	153.275168729979	0.185394930744042	0.719396195202647	44.4285714285714	7	TRUE	FALSE	TRUE	FALSE	TRUE	TRUE	TRUE
L6b	L6b Kcnip1	12	Spock3	5	0.813328292044159	7.69030163746907	3.79135296088709	141.25075711611	0.123518286466272	0.735912379840273	44.4285714285714	7	TRUE	FALSE	TRUE	FALSE	TRUE	TRUE	TRUE
L6b	L6b Kcnip1	13	Tmem196	5	0.807445737621806	12.9463099773266	8.56169263679687	87.3865843056746	0.263348669041105	0.681331540060192	44.4285714285714	7	TRUE	FALSE	TRUE	FALSE	TRUE	TRUE	TRUE
L6b	L6b Kcnip1	14	Pcdh15	5	0.787802573774702	2.47936942938147	2.0014650633599	129.158582401216	0.0701768572392315	0.765573326104635	44.4285714285714	7	FALSE	FALSE	TRUE	TRUE	TRUE	TRUE	TRUE
L6b	L6b Kcnip1	15	Fam19a2	5	0.783477132660425	5.03548190691941	2.49594510834511	0	0.135113478620988	0.659322240062278	44.4285714285714	7	FALSE	FALSE	TRUE	TRUE	TRUE	TRUE	TRUE
L6b	L6b Kcnip1	16	Gprin3	5	0.776287625070533	4.76400426662545	3.46251644445934	78.8305194312346	0.118817159159964	0.688057356937812	44.4285714285714	7	TRUE	FALSE	TRUE	FALSE	TRUE	TRUE	TRUE
L6b	L6b Kcnip1	17	Tmem255a	5	0.744759390354166	15.6511761538083	9.39096096458039	70.797004894819	0.274818216097944	0.53471060880928	44.4285714285714	7	TRUE	FALSE	TRUE	FALSE	TRUE	TRUE	TRUE
L6b	L6b Kcnip1	18	Lair1	5	0.742705240702153	10.8183664605864	7.09101934097077	70.2764981466711	0.218751115458029	0.541358230637168	44.4285714285714	7	TRUE	FALSE	TRUE	FALSE	TRUE	TRUE	TRUE
L6b	L6b Kcnip1	19	Unc5c	4	0.916433600836549	4.30782083801363	1.58057283908341	548.318535081739	0.0561154758302243	0.993697478991596	44.4285714285714	7	FALSE	FALSE	TRUE	FALSE	TRUE	TRUE	TRUE
L6b	L6b Kcnip1	20	Cdh12	4	0.902609753662238	5.56953424215065	2.58020273640047	289.738990168683	0.0885640576506198	0.950709315984458	44.4285714285714	7	TRUE	FALSE	TRUE	FALSE	TRUE	FALSE	TRUE
L6b	L6b Kcnip1	21	Dner	4	0.866142989689292	4.68101257292696	1.95966855855045	303.528729890097	0.0708034542911154	0.867057294381772	44.4285714285714	7	FALSE	FALSE	TRUE	FALSE	TRUE	TRUE	TRUE
L6b	L6b Kcnip1	22	Lsamp	4	0.852741955348399	3.01360431589223	1.05096609587187	2039.69827013738	0.0378065888684973	0.942857142857142	44.4285714285714	7	FALSE	FALSE	TRUE	TRUE	TRUE	FALSE	TRUE
L6b	L6b Kcnip1	23	Epha10	4	0.821479307864473	4.36066385996863	2.38272932822755	128.242224404193	0.0823062892350905	0.830280251058239	44.4285714285714	7	FALSE	FALSE	TRUE	TRUE	FALSE	TRUE	TRUE
L6b	L6b Kcnip1	24	Mas1	4	0.777208759373857	5.79961713907798	4.09799513614141	75.1991064911543	0.140584255962465	0.635521057058059	44.4285714285714	7	TRUE	FALSE	TRUE	FALSE	TRUE	TRUE	FALSE
L6b	L6b Kcnip1	25	Pcp4l1	4	0.775539615812055	11.5853546232289	5.51650874343898	81.5273017567936	0.183100677294942	0.582866248236267	44.4285714285714	7	TRUE	FALSE	TRUE	FALSE	TRUE	TRUE	FALSE
L6b	L6b Kcnip1	26	Lancl3	4	0.769822066700644	2.7529664648802	3.3186615779088	56.0366696766598	0.116097207762736	0.731188356235794	44.4285714285714	7	FALSE	FALSE	TRUE	TRUE	TRUE	FALSE	TRUE
L6b	L6b Kcnip1	27	Slc17a8	4	0.756186927879176	23.9824538318647	40.1440558042562	35.5155008427198	0.638770395376196	0.52057885188815	44.4285714285714	7	TRUE	FALSE	TRUE	FALSE	TRUE	TRUE	FALSE
L6b	L6b Kcnip1	28	Rgs5	4	0.754103694813849	27.798127714754	19.1945991384586	66.0107515398932	0.436240489863417	0.521025432505508	44.4285714285714	7	TRUE	FALSE	TRUE	FALSE	TRUE	TRUE	FALSE
L6b	L6b Kcnip1	29	Lsm11	4	0.727069262262938	7.11917944059216	5.76783360364431	40.2170788130235	0.184561462297604	0.514252351064495	44.4285714285714	7	TRUE	FALSE	TRUE	FALSE	TRUE	TRUE	FALSE
L6b	L6b Kcnip1	30	Vgll4	4	0.71979590781948	4.47320963674738	3.37180443638064	56.691220945876	0.116604314942173	0.596845785460586	44.4285714285714	7	FALSE	FALSE	TRUE	TRUE	TRUE	FALSE	TRUE
L6b	L6b Kcnip1	31	Grm2	4	0.696747551323896	7.2661142461149	4.58491442072299	50.6774359627945	0.16497712738795	0.476820902058094	44.4285714285714	7	TRUE	FALSE	TRUE	FALSE	TRUE	TRUE	FALSE
L6b	L6b Kcnip1	32	Cnksr3	4	0.694597343767472	3.5339953657189	2.13093388518858	0	0.164483617855974	0.515223012281836	44.4285714285714	7	FALSE	FALSE	TRUE	FALSE	TRUE	TRUE	TRUE
L6b	L6b Kcnip1	33	Anxa4	4	0.693148397096009	14.4050610004345	12.8216115941686	41.3329443706797	0.33501247158228	0.412687755002746	44.4285714285714	7	TRUE	FALSE	TRUE	FALSE	TRUE	TRUE	FALSE
L6b	L6b Kcnip1	34	Hsd17b2	4	0.683582475109827	11.8003996464858	21.1030583130176	24.0294769471721	0.464174959592749	0.389000910537913	44.4285714285714	7	TRUE	FALSE	TRUE	FALSE	TRUE	TRUE	FALSE
L6b	L6b Kcnip1	35	Nuggc	4	0.676057807842892	9.50595107982104	15.9039225013335	23.0654748474005	0.385519184530645	0.375067595276324	44.4285714285714	7	TRUE	FALSE	TRUE	FALSE	TRUE	TRUE	FALSE
L6b	L6b Kcnip1	36	Gipr	4	0.675582271588294	8.34959792217783	10.7485967873008	22.0554851985381	0.317924246871615	0.383333680866888	44.4285714285714	7	TRUE	FALSE	TRUE	FALSE	TRUE	TRUE	FALSE
L6b	L6b Kcnip1	37	Itga9	4	0.673773792085401	3.91433322750019	3.18060766134672	0	0.180224311843833	0.409393136907368	44.4285714285714	7	FALSE	FALSE	TRUE	FALSE	TRUE	TRUE	TRUE
L6b	L6b Kcnip1	38	Plaur	4	0.673231034067604	8.01953469655195	6.21601284556617	36.9274846700338	0.222738243700938	0.422301228183581	44.4285714285714	7	TRUE	FALSE	TRUE	FALSE	TRUE	TRUE	FALSE
L6b	L6b Kcnip1	39	Gng7	4	0.653522344134629	2.5614213951476	1.72201123010902	0	0.117468821712103	0.446366189155563	44.4285714285714	7	FALSE	FALSE	TRUE	FALSE	TRUE	TRUE	TRUE
L6b	L6b Kcnip1	40	Adamts19	4	0.647756286391354	7.49980430677268	16.2796131863575	0	NA	0.306923911003607	44.4285714285714	7	FALSE	FALSE	TRUE	FALSE	TRUE	TRUE	TRUE
L6b	L6b Kcnip1	41	Baiap2l2	4	0.645183318783847	5.00201965080521	6.63133430772616	12.9707656280648	0.218230085825905	0.33345566514447	44.4285714285714	7	TRUE	FALSE	TRUE	FALSE	TRUE	TRUE	FALSE
L6b	L6b Kcnip1	42	Galm	4	0.625316451063408	3.65534016910428	2.45521887323198	0	0.141805488477871	0.293803476725678	44.4285714285714	7	TRUE	FALSE	TRUE	FALSE	TRUE	TRUE	FALSE
L6b	L6b Kcnip1	43	Ltbp1	4	0.62442520765343	4.52360097419046	4.10879096448567	0	0.19418463935293	0.290792446010662	44.4285714285714	7	FALSE	FALSE	TRUE	FALSE	TRUE	TRUE	TRUE
L6b	L6b Kcnip1	44	Alpk1	4	0.618841370892969	6.78786041084919	10.8952112414595	11.530716474298501	0.338178306157101	0.262339526381272	44.4285714285714	7	FALSE	FALSE	TRUE	FALSE	TRUE	TRUE	TRUE
L6b	L6b Kcnip1	45	Fam196a	3	0.755370815074724	3.49255237420633	2.99212449495536	43.1031400540828	0.107946528590255	0.652713889526033	44.4285714285714	7	FALSE	FALSE	TRUE	FALSE	TRUE	TRUE	FALSE
L6b	L6b Kcnip1	46	Rgs2	3	0.736056812628536	6.02723321122782	3.1961197207734	94.9210081658235	0.129035181471439	0.591458320300825	44.4285714285714	7	TRUE	FALSE	TRUE	FALSE	FALSE	TRUE	FALSE
L6b	L6b Kcnip1	47	Adra1b	3	0.73335221740252	2.99157613928852	2.71096511080585	71.7060557272639	0.0998896519952125	0.654043552905033	44.4285714285714	7	TRUE	FALSE	TRUE	FALSE	FALSE	FALSE	TRUE
L6b	L6b Kcnip1	48	Aldoc	3	0.71767145028054	3.545835403011	1.8414982223899	0	0.141392995335183	0.528386888254061	44.4285714285714	7	TRUE	FALSE	TRUE	FALSE	FALSE	TRUE	FALSE
L6b	L6b Kcnip1	49	Arhgef15	3	0.695830094784646	4.19849322498038	4.15876919399374	32.458232400433	0.140355063929446	0.492789373814042	44.4285714285714	7	TRUE	FALSE	TRUE	FALSE	FALSE	TRUE	FALSE
L6b	L6b Kcnip1	50	Pvalb	3	0.684551927356367	5.41682253428649	5.1239414513028	24.7275521768494	0.16796542057047	0.4223345914048	44.4285714285714	7	TRUE	FALSE	TRUE	FALSE	FALSE	TRUE	FALSE
L6b	L6b Ror1	1	Ptn	7	0.885021937967966	5.95258955407846	1.48707859495113	966.364604532724	0.481708911131566	0.918170645787548	435.142857142857	7	TRUE	TRUE	TRUE	TRUE	TRUE	TRUE	TRUE
L6b	L6b Ror1	2	Kirrel3	7	0.854650294902278	10.9307417772982	2.96996730113596	440.157032967175	0.63920164999987	0.827571586932527	435.142857142857	7	TRUE	TRUE	TRUE	TRUE	TRUE	TRUE	TRUE
L6b	L6b Ror1	3	Fam19a5	7	0.817258216129763	9.80315417700875	3.9540353782311	124.007158476617	0.686500617311335	0.709750928419792	435.142857142857	7	TRUE	TRUE	TRUE	TRUE	TRUE	TRUE	TRUE
L6b	L6b Ror1	4	Serpine2	7	0.771637990258449	16.7077728787151	7.24322238060427	118.589792261688	0.810819287227934	0.587688004760877	435.142857142857	7	TRUE	TRUE	TRUE	TRUE	TRUE	TRUE	TRUE
L6b	L6b Ror1	5	Olfr111	7	0.717656880208489	6.85208057009301	5.73876278772051	132.329139048869	0.781280861143099	0.515173882948705	435.142857142857	7	TRUE	TRUE	TRUE	TRUE	TRUE	TRUE	TRUE
L6b	L6b Ror1	6	Fbxl7	6	0.888964868658879	7.39125987210979	2.75665783977184	341.345970784652	0.622439682861846	0.901910262662599	435.142857142857	7	FALSE	TRUE	TRUE	TRUE	TRUE	TRUE	TRUE
L6b	L6b Ror1	7	Vwc2l	6	0.77873901274618	7.52005802786658	4.7628886727072	116.721395019117	0.742133193981712	0.65216514688502	435.142857142857	7	TRUE	FALSE	TRUE	TRUE	TRUE	TRUE	TRUE
L6b	L6b Ror1	8	Lypd1	6	0.751851918449548	18.9152479634112	6.77697201302185	106.863564330823	0.795091516827291	0.54503954047307	435.142857142857	7	TRUE	TRUE	TRUE	FALSE	TRUE	TRUE	TRUE
L6b	L6b Ror1	9	Nxph1	6	0.702528907364263	10.7961941893879	5.04037563032941	99.2888744544073	0.739832072393986	0.471054279203221	435.142857142857	7	TRUE	FALSE	TRUE	TRUE	TRUE	TRUE	TRUE
L6b	L6b Ror1	10	Trpc5	6	0.66332293535883	9.10015165101789	5.85963097676624	46.8492570723184	0.749769690249607	0.385793630989352	435.142857142857	7	TRUE	FALSE	TRUE	TRUE	TRUE	TRUE	TRUE
L6b	L6b Ror1	11	Chrm2	5	0.779098489897088	8.66152122866928	5.4169305305601	151.09648502529	0.754314478168841	0.651950968595413	435.142857142857	7	TRUE	FALSE	TRUE	TRUE	FALSE	TRUE	TRUE
L6b	L6b Ror1	12	Gpc6	5	0.684990513364116	5.82086086459515	3.55245884793066	56.1588696946762	0.672073515712128	0.469700427153078	435.142857142857	7	TRUE	FALSE	TRUE	FALSE	TRUE	TRUE	TRUE
L6b	L6b Ror1	13	Ror1	5	0.681806959838253	15.9311370754715	13.4309925479565	39.9749590754907	0.888460294647766	0.388640230925502	435.142857142857	7	FALSE	FALSE	TRUE	TRUE	TRUE	TRUE	TRUE
L6b	L6b Ror1	14	Trh	5	0.646943341693854	6.9749434288723	6.29730294485142	32.565575045500204	0.789358474677588	0.337992348003237	435.142857142857	7	TRUE	TRUE	TRUE	FALSE	TRUE	TRUE	FALSE
L6b	L6b Ror1	15	9330158H04Rik	5	0.624643909621304	7.48485640347298	6.83348570401098	19.8772125282978	0.805603889019471	0.283061901147116	435.142857142857	7	TRUE	FALSE	TRUE	FALSE	TRUE	TRUE	TRUE
L6b	L6b Ror1	16	Rasgrp3	5	0.607546268609611	8.3430811283163	8.22634452056538	21.405983485763	0.8015563512281	0.244296586511208	435.142857142857	7	TRUE	FALSE	TRUE	FALSE	TRUE	TRUE	TRUE
L6b	L6b Ror1	17	Gadl1	5	0.60333717652968	9.28306241684519	5.55016861666357	31.7151691066264	0.768962529032921	0.246891100628063	435.142857142857	7	TRUE	FALSE	TRUE	FALSE	TRUE	TRUE	TRUE
L6b	L6b Ror1	18	Tshz2	5	0.590451991290954	5.35206520175064	1.72102934596208	96.8026284697668	0.51740120116944	0.358833267043421	435.142857142857	7	TRUE	FALSE	TRUE	FALSE	TRUE	TRUE	TRUE
L6b	L6b Ror1	19	Luzp2	4	0.825072299415193	4.94656555613406	2.4033732353403	340.342830406389	0.591843368356722	0.85118056800026	435.142857142857	7	FALSE	TRUE	TRUE	FALSE	FALSE	TRUE	TRUE
L6b	L6b Ror1	20	Ptprt	4	0.75877369872784	3.86554864054945	1.82597186035856	223.311689900516	0.531681796485223	0.742913082942181	435.142857142857	7	TRUE	FALSE	TRUE	FALSE	TRUE	TRUE	FALSE
L6b	L6b Ror1	21	Ifitm10	4	0.734571876317039	4.70390351492273	2.97528380524105	64.5031277572518	0.640111059513507	0.564038954531327	435.142857142857	7	TRUE	TRUE	TRUE	FALSE	FALSE	TRUE	FALSE
L6b	L6b Ror1	22	Col25a1	4	0.707376783998732	4.15863919488275	2.01559317405615	143.105713768436	0.555829493000776	0.634411101573499	435.142857142857	7	TRUE	FALSE	TRUE	FALSE	TRUE	TRUE	FALSE
L6b	L6b Ror1	23	Bhlhe22	4	0.705084964478495	6.18298860651136	4.91873156161892	34.1614471309856	0.7411923822241	0.485019278933496	435.142857142857	7	TRUE	FALSE	TRUE	FALSE	TRUE	TRUE	FALSE
L6b	L6b Ror1	24	Htr1d	4	0.665380173247157	7.08061899453344	6.69206603578888	28.9571404250256	0.79580325770942	0.39543891281227	435.142857142857	7	TRUE	FALSE	TRUE	FALSE	TRUE	TRUE	FALSE
L6b	L6b Ror1	25	Synpo2	4	0.649196299805324	5.74594612930198	3.91389289435367	28.9558151970097	0.710756907432976	0.371899736854505	435.142857142857	7	FALSE	FALSE	TRUE	FALSE	TRUE	TRUE	TRUE
L6b	L6b Ror1	26	Thbs2	4	0.647223839288425	6.38961339027662	5.40980209783488	27.7679830816557	0.766510293775522	0.35406369829329	435.142857142857	7	TRUE	FALSE	TRUE	FALSE	TRUE	TRUE	FALSE
L6b	L6b Ror1	27	Kank4	4	0.635411140463443	5.69835312839575	4.10839080818101	25.9131279736237	0.716982091975671	0.337549767320132	435.142857142857	7	TRUE	FALSE	TRUE	FALSE	TRUE	TRUE	FALSE
L6b	L6b Ror1	28	Kirrel	4	0.631947341914937	5.97465717047229	6.45267364031888	22.1066516999098	0.791748084432768	0.316374799982854	435.142857142857	7	FALSE	FALSE	TRUE	FALSE	TRUE	TRUE	TRUE
L6b	L6b Ror1	29	F2r	4	0.617994378515283	6.11127334173286	8.27371408637394	14.0576209059198	0.846846346072082	0.265198333222328	435.142857142857	7	TRUE	FALSE	TRUE	FALSE	TRUE	TRUE	FALSE
L6b	L6b Ror1	30	Phldb2	4	0.609457845506062	5.48891158268389	3.84292467308204	28.7227990654475	0.702072916521277	0.274292137355591	435.142857142857	7	TRUE	FALSE	TRUE	FALSE	TRUE	TRUE	FALSE
L6b	L6b Ror1	31	Olfr110	4	0.606879115844577	5.90849255194633	6.97339101773423	20.9876184445909	0.812010248380406	0.250732057378725	435.142857142857	7	FALSE	FALSE	TRUE	FALSE	TRUE	TRUE	TRUE
L6b	L6b Ror1	32	Igsf3	4	0.598691322320652	6.80964014106349	11.8902820555754	10.3529703599788	0.866626961308146	0.208768294436908	435.142857142857	7	TRUE	FALSE	TRUE	FALSE	TRUE	TRUE	FALSE
L6b	L6b Ror1	33	Grik1	4	0.586162810422716	5.60732408621238	4.28333645430826	21.9819545084428	0.711914518302724	0.223742732196786	435.142857142857	7	FALSE	FALSE	TRUE	FALSE	TRUE	TRUE	TRUE
L6b	L6b Ror1	34	Sdc1	4	0.58341361174124	6.56576099233191	15.1146178882988	7.30018890755877	0.903234871354862	0.179836325166195	435.142857142857	7	TRUE	FALSE	TRUE	FALSE	TRUE	TRUE	FALSE
L6b	L6b Ror1	35	Scn10a	4	0.581155732052652	6.43051722142498	9.44326885828026	13.5666530420782	0.852999422516639	0.18950107615718	435.142857142857	7	TRUE	FALSE	TRUE	FALSE	TRUE	TRUE	FALSE
L6b	L6b Ror1	36	Tnmd	4	0.556016922024377	5.29096836163248	2.72651873327515	34.0217556697541	0.628869882585988	0.173871304970914	435.142857142857	7	TRUE	FALSE	TRUE	FALSE	TRUE	TRUE	FALSE
L6b	L6b Ror1	37	Tox	3	0.789010611710185	3.50477592032032	2.01377577582263	155.431030253087	0.554822500506991	0.803442923951598	435.142857142857	7	FALSE	FALSE	TRUE	FALSE	TRUE	TRUE	FALSE
L6b	L6b Ror1	38	Wls	3	0.6944278394612	5.5635380216704	3.47017656420995	76.8568766432975	0.678427072212365	0.503603271375544	435.142857142857	7	TRUE	FALSE	TRUE	FALSE	FALSE	TRUE	FALSE
L6b	L6b Ror1	39	Galntl6	3	0.665423867423609	4.20222405697232	1.87742379112726	118.084403395639	0.534885849186592	0.559725487342473	435.142857142857	7	FALSE	FALSE	TRUE	FALSE	TRUE	TRUE	FALSE
L6b	L6b Ror1	40	Samd4	3	0.63880345262597	3.81242403434086	2.53211208056649	31.3534383690561	0.610465519788035	0.409194752847586	435.142857142857	7	FALSE	FALSE	TRUE	FALSE	TRUE	TRUE	FALSE
L6b	L6b Ror1	41	Tspan2	3	0.616825320178517	3.61372709515151	3.5478358425698	17.704291972943	0.685755116566751	0.291186342351393	435.142857142857	7	TRUE	FALSE	TRUE	FALSE	FALSE	TRUE	FALSE
L6b	L6b Ror1	42	Colgalt2	3	0.604355787072658	4.13964400851889	4.0169596735022	17.6802420479949	0.709167600034558	0.268494322597547	435.142857142857	7	FALSE	FALSE	TRUE	FALSE	FALSE	TRUE	TRUE
L6b	L6b Ror1	43	Ptprz1	3	0.601582683641601	4.23560115687763	3.86865982941532	21.3983349580477	0.700855494416616	0.260352493286636	435.142857142857	7	TRUE	FALSE	TRUE	FALSE	FALSE	TRUE	FALSE
L6b	L6b Ror1	44	Gdf10	3	0.598450178509898	5.57189508762136	7.74613022255139	12.5064369195768	0.803340694307873	0.222081501735994	435.142857142857	7	TRUE	FALSE	TRUE	FALSE	FALSE	TRUE	FALSE
L6b	L6b Ror1	45	Pde3a	3	0.585691161740677	11.5667722935517	16.2407506922664	15.0970290654652	0.915269696209777	0.180331670987125	435.142857142857	7	FALSE	FALSE	TRUE	FALSE	TRUE	TRUE	FALSE
L6b	L6b Ror1	46	Fam46a	3	0.584627509620718	3.69195070455715	4.68846476117492	10.2999617095807	0.727244068240661	0.197811091874628	435.142857142857	7	TRUE	FALSE	TRUE	FALSE	FALSE	TRUE	FALSE
L6b	L6b Ror1	47	Asb2	3	0.584627344918464	4.5759831979582	4.36354074877021	12.4233397727868	0.732614329792812	0.214197479271101	435.142857142857	7	TRUE	FALSE	TRUE	FALSE	FALSE	TRUE	FALSE
L6b	L6b Ror1	48	Ptger2	3	0.576393379331874	6.20592210110706	14.7569298196915	8.18338575854356	0.892829232314234	0.167621475385812	435.142857142857	7	TRUE	FALSE	TRUE	FALSE	TRUE	FALSE	FALSE
L6b	L6b Ror1	49	Kynu	3	0.574628776318246	5.88845033895496	4.86374720075024	14.9972283152436	0.751025682511503	0.182071267970255	435.142857142857	7	TRUE	FALSE	FALSE	FALSE	TRUE	TRUE	FALSE
L6b	L6b Ror1	50	Serpinb11	3	0.570433623665679	3.59300293089147	5.94038130459788	7.83925651181356	0.794493692524963	0.16233920670734	435.142857142857	7	TRUE	FALSE	FALSE	FALSE	TRUE	TRUE	FALSE
L6b	L6b Shisa6_1	1	Psd4	3	0.618862473890541	3.91807239161996	2.3689647448513	0	0.426434459561298	0.306410884012074	173.857142857143	7	TRUE	FALSE	TRUE	FALSE	FALSE	TRUE	FALSE
L6b	L6b Shisa6_1	2	Chn2	2	0.73279806119326	4.76535691747775	3.53715638867233	69.234189791134	0.330136814404691	0.585328388031343	173.857142857143	7	FALSE	FALSE	FALSE	FALSE	TRUE	TRUE	FALSE
L6b	L6b Shisa6_1	3	Shisa6	1	0.76251777487379	2.97886312686725	2.3400668743459	152.180184858617	0.284117576966442	0.781422565095951	173.857142857143	7	TRUE	FALSE	FALSE	FALSE	FALSE	FALSE	FALSE
L6b	L6b Shisa6_1	4	Rgs12	1	0.641518047662807	2.72559946060091	3.01520663476825	24.8221474987492	0.298187488196038	0.395556097103366	173.857142857143	7	TRUE	FALSE	FALSE	FALSE	FALSE	FALSE	FALSE
L6b	L6b Shisa6_1	5	Pappa2	1	0.640245789506344	1.99188308758686	1.23068660348905	0	0.336990430697626	0.439109887144315	173.857142857143	7	TRUE	FALSE	FALSE	FALSE	FALSE	FALSE	FALSE
L6b	L6b Shisa6_1	6	Sla	1	0.637532473051078	2.16992292362861	1.56574790098388	0	0.338853736250217	0.390264580264953	173.857142857143	7	TRUE	FALSE	FALSE	FALSE	FALSE	FALSE	FALSE
L6b	L6b Shisa6_1	7	Pxdc1	1	0.631894619500213	2.48867434007441	1.9236269241914	0	0.353157231131543	0.37672879763687	173.857142857143	7	TRUE	FALSE	FALSE	FALSE	FALSE	FALSE	FALSE
L6b	L6b Shisa6_1	8	Fkbp9	1	0.600826735402056	2.17202326294111	1.55984961991064	0	0.332284267118247	0.292725558637068	173.857142857143	7	TRUE	FALSE	FALSE	FALSE	FALSE	FALSE	FALSE
L6b	L6b Shisa6_1	9	S100b	1	0.593580182909261	1.25221242160914	0.716345069384547	0	0.23154621747004	0.468060850473586	173.857142857143	7	TRUE	FALSE	FALSE	FALSE	FALSE	FALSE	FALSE
L6b	L6b Shisa6_1	10	Chrna5	1	0.555815920807951	1.62384207844165	1.3027955595999	0	0.275356453287552	0.205849425247153	173.857142857143	7	FALSE	FALSE	FALSE	FALSE	TRUE	FALSE	FALSE
L6b	L6b Shisa6_1	11	Cd164	0	0.745747311287489	2.20234402127946	1.68610834934716	193.950890215444	0.17643524092691	0.837989723848157	173.857142857143	7	FALSE	FALSE	FALSE	FALSE	FALSE	FALSE	FALSE
L6b	L6b Shisa6_1	12	Slit2	0	0.664389565943577	2.2550552340545	2.01234563508041	61.7424257585707	0.252801180295966	0.588737485589547	173.857142857143	7	FALSE	FALSE	FALSE	FALSE	FALSE	FALSE	FALSE
L6b	L6b Shisa6_1	13	Mpi	0	0.650683729883624	2.02808565354857	1.83120035128811	92.6247075899728	0.186304448244423	0.703679702798989	173.857142857143	7	FALSE	FALSE	FALSE	FALSE	FALSE	FALSE	FALSE
L6b	L6b Shisa6_1	14	Gm31698	0	0.631673678209167	3.61276455838281	4.07166332004348	18.526666065348	0.352178119560969	0.323033472256529	173.857142857143	7	FALSE	FALSE	FALSE	FALSE	FALSE	FALSE	FALSE
L6b	L6b Shisa6_1	15	Pth2r	0	0.631527275891307	2.07945606301276	2.00355593383855	39.933566086459	0.228801297176824	0.455421926862234	173.857142857143	7	FALSE	FALSE	FALSE	FALSE	FALSE	FALSE	FALSE
L6b	L6b Shisa6_1	16	Sertm1	0	0.631335617885502	2.45064874454848	1.73962963836028	0	0.362631738712746	0.382025460412692	173.857142857143	7	FALSE	FALSE	FALSE	FALSE	FALSE	FALSE	FALSE
L6b	L6b Shisa6_1	17	Hes1	0	0.631105373678916	2.00704894341827	1.95507110790226	39.3853692764703	0.20262195724643	0.562295660276892	173.857142857143	7	FALSE	FALSE	FALSE	FALSE	FALSE	FALSE	FALSE
L6b	L6b Shisa6_1	18	Lipa	0	0.626126680229183	2.33047159383943	2.30307387084181	28.8929153435708	0.228811622780545	0.444533930556141	173.857142857143	7	FALSE	FALSE	FALSE	FALSE	FALSE	FALSE	FALSE
L6b	L6b Shisa6_1	19	Met	0	0.611708623947541	5.8797125259238	5.92753416120512	13.558081363332	0.412322940000622	0.248474251787478	173.857142857143	7	FALSE	FALSE	FALSE	FALSE	FALSE	FALSE	FALSE
L6b	L6b Shisa6_1	20	Nek11	0	0.61165302529176	2.00806795465659	2.08493008527293	19.1139670812348	0.246231578914217	0.382453704807931	173.857142857143	7	FALSE	FALSE	FALSE	FALSE	FALSE	FALSE	FALSE
L6b	L6b Shisa6_1	21	Cbfb	0	0.610896302424316	2.51459161902363	2.19084375569849	21.0063716667042	0.239924881065843	0.370330257886874	173.857142857143	7	FALSE	FALSE	FALSE	FALSE	FALSE	FALSE	FALSE
L6b	L6b Shisa6_1	22	Cdhr3	0	0.603434440321894	2.65951187221295	3.1501282612719	8.93899332834608	0.299442287036272	0.262158573758201	173.857142857143	7	FALSE	FALSE	FALSE	FALSE	FALSE	FALSE	FALSE
L6b	L6b Shisa6_1	23	Abca6	0	0.600297769263485	2.04120925788938	2.0196705172352	19.3515458991822	0.215043983069079	0.335165479640341	173.857142857143	7	FALSE	FALSE	FALSE	FALSE	FALSE	FALSE	FALSE
L6b	L6b Shisa6_1	24	Ddah2	0	0.598040985468572	2.27456325683277	1.54046142063748	0	0.29409936822015	0.29929236402265	173.857142857143	7	FALSE	FALSE	FALSE	FALSE	FALSE	FALSE	FALSE
L6b	L6b Shisa6_1	25	Ttll9	0	0.597843326737103	2.16152820167343	2.35086254828556	12.6145365068837	0.229025972238155	0.2897861975374	173.857142857143	7	FALSE	FALSE	FALSE	FALSE	FALSE	FALSE	FALSE
L6b	L6b Shisa6_1	26	Parm1	0	0.591451983709196	2.19826967869073	1.95299292481482	0	0.230177482808881	0.221172886954833	173.857142857143	7	FALSE	FALSE	FALSE	FALSE	FALSE	FALSE	FALSE
L6b	L6b Shisa6_1	27	Sema3d	0	0.588722567871724	3.17546089159915	4.67531853378181	11.7165232961681	0.416206658847273	0.262643707848117	173.857142857143	7	FALSE	FALSE	FALSE	FALSE	FALSE	FALSE	FALSE
L6b	L6b Shisa6_1	28	1700016G14Rik	0	0.584281490197302	2.28022392978797	4.33719028243449	2.5237067730712	0.322067359329585	0.199037196651035	173.857142857143	7	FALSE	FALSE	FALSE	FALSE	FALSE	FALSE	FALSE
L6b	L6b Shisa6_1	29	Crb1	0	0.581394395356733	2.07398427201695	2.23929381946237	6.55086727057227	0.246950735099829	0.223108815883688	173.857142857143	7	FALSE	FALSE	FALSE	FALSE	FALSE	FALSE	FALSE
L6b	L6b Shisa6_1	30	Adrb3	0	0.58071748714457	2.35145673835318	3.45363306952421	1.64945118208985	0.289969436050282	0.174303347695763	173.857142857143	7	FALSE	FALSE	FALSE	FALSE	FALSE	FALSE	FALSE
L6b	L6b Shisa6_1	31	Ttyh2	0	0.574689059048248	2.14388649405065	2.6234799919989	2.76862224453196	0.272371404702232	0.175070771640767	173.857142857143	7	FALSE	FALSE	FALSE	FALSE	FALSE	FALSE	FALSE
L6b	L6b Shisa6_1	32	Arhgdib	0	0.574114568381659	2.17039419555636	2.24562438357217	2.48209577566093	0.213709259927747	0.175223704814748	173.857142857143	7	FALSE	FALSE	FALSE	FALSE	FALSE	FALSE	FALSE
L6b	L6b Shisa6_1	33	Olfr539	0	0.572858385873626	2.06887847034254	2.20411421045784	0	0.253459119496855	0.16034084704099	173.857142857143	7	FALSE	FALSE	FALSE	FALSE	FALSE	FALSE	FALSE
L6b	L6b Shisa6_1	34	Meiob	0	0.57276146662748	2.0136752530753	1.33317796194647	0	0.142568542568542	0.153310544865173	173.857142857143	7	FALSE	FALSE	FALSE	FALSE	FALSE	FALSE	FALSE
L6b	L6b Shisa6_1	35	Rest	0	0.571879756595144	2.19842509102283	2.41528505055783	0	0.267830978545264	0.149789458425604	173.857142857143	7	FALSE	FALSE	FALSE	FALSE	FALSE	FALSE	FALSE
L6b	L6b Shisa6_1	36	Xrra1	0	0.570693415905042	2.17000743152424	2.00687492828724	2.62740163885255	0.183698783156987	0.172096348924833	173.857142857143	7	FALSE	FALSE	FALSE	FALSE	FALSE	FALSE	FALSE
L6b	L6b Shisa6_1	37	Anxa3	0	0.570572226681504	2.04012556061167	1.23840999482191	0	NA	0.144795747696228	173.857142857143	7	FALSE	FALSE	FALSE	FALSE	FALSE	FALSE	FALSE
L6b	L6b Shisa6_1	38	Csf1r	0	0.568907056129432	2.0647995313911	1.16574356041225	0	0.166402225225755	0.149519187645125	173.857142857143	7	FALSE	FALSE	FALSE	FALSE	FALSE	FALSE	FALSE
L6b	L6b Shisa6_1	39	1700080G11Rik	0	0.545422189207702	2.48375464210554	2.56340188168594	0	0.405000852322281	0.119003457031136	173.857142857143	7	FALSE	FALSE	FALSE	FALSE	FALSE	FALSE	FALSE
L6b	L6b Shisa6_1	40	Hpgd	0	0.531542143207225	2.51960250988401	3.95856905411514	0	0.538488220841162	0.0744815412000869	173.857142857143	7	FALSE	FALSE	FALSE	FALSE	FALSE	FALSE	FALSE
L6b	L6b Shisa6_2	1	Brinp3	7	0.947530168623341	20.9547765710275	3.23000158497952	744.848063486049	0.440594332498868	0.943996614029868	271.428571428571	7	TRUE	TRUE	TRUE	TRUE	TRUE	TRUE	TRUE
L6b	L6b Shisa6_2	2	Sema3e	7	0.902156274369199	8.01506277196573	3.56173343660385	342.268673873307	0.465483780080116	0.910528908335336	271.428571428571	7	TRUE	TRUE	TRUE	TRUE	TRUE	TRUE	TRUE
L6b	L6b Shisa6_2	3	Nr4a2	7	0.854246004797682	5.40759862910218	2.11943793469964	331.027643217631	0.36343444738035	0.826804128756052	271.428571428571	7	TRUE	TRUE	TRUE	TRUE	TRUE	TRUE	TRUE
L6b	L6b Shisa6_2	4	Pdia5	7	0.772131917634283	6.16100186346638	3.64166045000761	91.102574177312	0.474118108116455	0.669561661438568	271.428571428571	7	TRUE	TRUE	TRUE	TRUE	TRUE	TRUE	TRUE
L6b	L6b Shisa6_2	5	Htr7	5	0.681328434453675	16.5319889994167	15.8590629525134	36.1992262297574	0.795724706446194	0.379406181855282	271.428571428571	7	TRUE	FALSE	TRUE	FALSE	TRUE	TRUE	TRUE
L6b	L6b Shisa6_2	6	Etv4	5	0.663900892917751	4.86412081630732	4.33809156604615	29.6115355812249	0.51410834390889	0.408807326480496	271.428571428571	7	FALSE	FALSE	TRUE	TRUE	TRUE	TRUE	TRUE
L6b	L6b Shisa6_2	7	Trhde	4	0.87592127892321	3.95459043026095	1.54424004757227	576.079910703083	0.281001612660705	0.938965293200661	271.428571428571	7	TRUE	TRUE	FALSE	FALSE	TRUE	TRUE	FALSE
L6b	L6b Shisa6_2	8	Kcnk2	4	0.873222098755414	4.31170498890361	1.81938252421467	252.296276673335	0.321675762242124	0.919184710112264	271.428571428571	7	TRUE	TRUE	TRUE	FALSE	FALSE	TRUE	FALSE
L6b	L6b Shisa6_2	9	Rxfp1	4	0.743311479432934	4.52230313098262	2.91938040666554	116.109979666713	0.429869551682372	0.658954406955666	271.428571428571	7	FALSE	FALSE	TRUE	FALSE	TRUE	TRUE	TRUE
L6b	L6b Shisa6_2	10	Npy1r	4	0.67553722990528	4.31218840979952	3.61455080695016	34.3127108040463	0.473160378959938	0.43549213788121	271.428571428571	7	TRUE	FALSE	TRUE	FALSE	TRUE	TRUE	FALSE
L6b	L6b Shisa6_2	11	Slit3	4	0.669366445412262	4.86440632792993	3.4816737023295	43.1338373229904	0.460045715811523	0.447140839785092	271.428571428571	7	FALSE	FALSE	TRUE	FALSE	TRUE	TRUE	TRUE
L6b	L6b Shisa6_2	12	Lamp5	4	0.661681764467105	6.72220476410323	3.26581855905223	54.7678436888267	0.454133370526432	0.410334268473911	271.428571428571	7	TRUE	FALSE	TRUE	FALSE	TRUE	TRUE	FALSE
L6b	L6b Shisa6_2	13	Fras1	4	0.634492355867184	12.5080838913468	8.3047368065064	35.7741153377362	0.674471123529274	0.298641896513189	271.428571428571	7	FALSE	FALSE	TRUE	FALSE	TRUE	TRUE	TRUE
L6b	L6b Shisa6_2	14	St8sia4	4	0.625671785495426	7.47110327602071	7.55543130063301	21.6543520767472	0.648488164336098	0.279558426455722	271.428571428571	7	TRUE	FALSE	TRUE	FALSE	TRUE	TRUE	FALSE
L6b	L6b Shisa6_2	15	Olfr550	4	0.619539151668382	6.88524510908001	13.7836129945994	13.6197026884735	0.743168174647406	0.256805720868427	271.428571428571	7	TRUE	FALSE	TRUE	FALSE	TRUE	TRUE	FALSE
L6b	L6b Shisa6_2	16	Mapk13	4	0.619056662432409	4.28419850938498	4.06981075412115	19.6929756954416	0.51027842090566	0.294759988882495	271.428571428571	7	TRUE	FALSE	TRUE	FALSE	TRUE	TRUE	FALSE
L6b	L6b Shisa6_2	17	Inhbb	4	0.617116202850994	11.0490359898254	36.0703776932739	12.2847629960729	0.900393932659991	0.238100274440453	271.428571428571	7	TRUE	FALSE	TRUE	FALSE	TRUE	TRUE	FALSE
L6b	L6b Shisa6_2	18	Mup5	4	0.597002207680141	13.2355050282145	32.7880789310195	16.5770223410104	0.879240726104649	0.198677725529057	271.428571428571	7	TRUE	FALSE	TRUE	FALSE	TRUE	TRUE	FALSE
L6b	L6b Shisa6_2	19	Cntnap3	4	0.594034448080704	5.84830461925464	5.30404735464825	17.377531348563	0.565823957506819	0.220767775516042	271.428571428571	7	FALSE	FALSE	TRUE	FALSE	TRUE	TRUE	TRUE
L6b	L6b Shisa6_2	20	Twist2	4	0.592692320370843	3.6615124759366	3.97296345078137	14.9627065620367	0.499906501206437	0.242917783103862	271.428571428571	7	FALSE	FALSE	TRUE	FALSE	TRUE	TRUE	TRUE
L6b	L6b Shisa6_2	21	Syndig1l	3	0.737171405943653	4.24312463237456	2.48934488377348	56.7150291855646	0.395669460331363	0.578022346756801	271.428571428571	7	TRUE	TRUE	FALSE	FALSE	FALSE	TRUE	FALSE
L6b	L6b Shisa6_2	22	Rgs10	3	0.71964352068193	3.89487087941602	2.53921617700287	61.0739143302045	0.39928918853048	0.550694134651781	271.428571428571	7	TRUE	FALSE	TRUE	FALSE	FALSE	TRUE	FALSE
L6b	L6b Shisa6_2	23	Fgf11	3	0.686022328460595	4.1125740274384	3.27086601044757	36.1616979423361	0.455829472330451	0.483702919633016	271.428571428571	7	TRUE	TRUE	FALSE	FALSE	FALSE	TRUE	FALSE
L6b	L6b Shisa6_2	24	Pstpip2	3	0.648252504614566	4.62222998091952	3.58262933865462	40.5827758910502	0.477638013644415	0.394945415992319	271.428571428571	7	FALSE	FALSE	TRUE	FALSE	TRUE	TRUE	FALSE
L6b	L6b Shisa6_2	25	Arhgap31	3	0.623927345491201	4.10073811188709	3.87774289699901	25.4878918043148	0.487400031432063	0.320954368999314	271.428571428571	7	TRUE	FALSE	TRUE	FALSE	FALSE	TRUE	FALSE
L6b	L6b Shisa6_2	26	Rgs12	3	0.622447553321851	3.56075106327042	3.19415049021386	25.9467440464417	0.450433834978915	0.335641995406292	271.428571428571	7	FALSE	FALSE	TRUE	FALSE	FALSE	TRUE	TRUE
L6b	L6b Shisa6_2	27	Tunar	3	0.599621583264452	4.46247515512375	6.40502207302174	8.01447753246917	0.621807612642459	0.22387909545256	271.428571428571	7	FALSE	FALSE	TRUE	FALSE	TRUE	TRUE	FALSE
L6b	L6b Shisa6_2	28	Adamts4	3	0.579984776635112	3.56639631684722	6.2677704437395	4.92555071255336	0.608929425112631	0.181299308670975	271.428571428571	7	TRUE	FALSE	TRUE	FALSE	FALSE	TRUE	FALSE
L6b	L6b Shisa6_2	29	Olfr557	3	0.566961521329446	5.46625556886343	11.2677056479879	8.77112674310964	0.740551258003757	0.145980975606083	271.428571428571	7	FALSE	FALSE	TRUE	FALSE	TRUE	TRUE	FALSE
L6b	L6b Shisa6_2	30	Olfr78	3	0.560379678589312	4.06676696473371	7.71231713676174	5.89242981223877	0.648737916219119	0.13504032794528	271.428571428571	7	FALSE	FALSE	FALSE	FALSE	TRUE	TRUE	TRUE
L6b	L6b Shisa6_2	31	Olfr552	3	0.557091284756886	3.65480405101223	2.88356208615655	0	0.544344708509675	0.125290786400077	271.428571428571	7	FALSE	FALSE	TRUE	FALSE	TRUE	TRUE	FALSE
L6b	L6b Shisa6_2	32	Ntn5	3	0.551327585397312	3.73204978543231	4.59139855427801	7.02359093425219	0.535763997906855	0.12706488516076	271.428571428571	7	FALSE	FALSE	TRUE	FALSE	TRUE	TRUE	FALSE
L6b	L6b Shisa6_2	33	Lypd6b	2	0.772870144917639	3.70364840645068	2.23718289093772	149.268868199406	0.372956731664255	0.721898957517978	271.428571428571	7	FALSE	TRUE	FALSE	FALSE	FALSE	TRUE	FALSE
L6b	L6b Shisa6_2	34	Rab8b	2	0.728088910699563	2.77743705580443	1.68631469841348	82.2791559146713	0.30840096785934	0.659600227119671	271.428571428571	7	FALSE	FALSE	FALSE	FALSE	TRUE	TRUE	FALSE
L6b	L6b Shisa6_2	35	Sstr2	2	0.711858576562453	3.94047180306608	2.48851814240353	95.3247512458412	0.388747667251814	0.575437319494132	271.428571428571	7	TRUE	FALSE	FALSE	FALSE	FALSE	TRUE	FALSE
L6b	L6b Shisa6_2	36	Ndst3	2	0.695846886741739	4.73406342626887	3.41824940518124	55.6609740967395	0.456390822161762	0.510827503091173	271.428571428571	7	FALSE	FALSE	TRUE	FALSE	TRUE	FALSE	FALSE
L6b	L6b Shisa6_2	37	Nov	2	0.695113060905039	3.21550262541692	2.02823859281518	87.057846934369	0.352101776536902	0.565149760880459	271.428571428571	7	TRUE	FALSE	FALSE	FALSE	FALSE	TRUE	FALSE
L6b	L6b Shisa6_2	38	Tesc	2	0.66519587705609	3.13259772493188	2.10023952852608	45.2703927685447	0.35466469918539	0.478083557930972	271.428571428571	7	TRUE	FALSE	TRUE	FALSE	FALSE	FALSE	FALSE
L6b	L6b Shisa6_2	39	Gpr88	2	0.61419647404227	3.07494571399614	2.96080430715256	13.9015753778993	0.430460300091279	0.299191442949384	271.428571428571	7	TRUE	FALSE	FALSE	FALSE	FALSE	TRUE	FALSE
L6b	L6b Shisa6_2	40	Doc2b	2	0.601747946393146	3.31537203963568	3.60221543944727	12.6128912827167	0.474359549357574	0.268615639712188	271.428571428571	7	FALSE	FALSE	TRUE	FALSE	FALSE	TRUE	FALSE
L6b	L6b Shisa6_2	41	Hist1h2bc	2	0.600959229435461	2.79262433952389	2.18549068014653	14.1131080300124	0.364842098030001	0.28917185903319	271.428571428571	7	TRUE	FALSE	FALSE	FALSE	FALSE	TRUE	FALSE
L6b	L6b Shisa6_2	42	Col24a1	2	0.576354744984769	3.01065819850584	2.18381890485237	28.6880627599545	0.363422128464315	0.247057100137448	271.428571428571	7	FALSE	FALSE	FALSE	FALSE	FALSE	TRUE	TRUE
L6b	L6b Shisa6_2	43	Prss16	2	0.558079077291574	2.79225175550141	5.25608939698626	3.85264503975357	0.545824520350378	0.139241229349437	271.428571428571	7	TRUE	FALSE	TRUE	FALSE	FALSE	FALSE	FALSE
L6b	L6b Shisa6_2	44	Adamts1	2	0.557047028138014	3.70575837461001	5.08878772421795	0	0.579323034575135	0.124150315822102	271.428571428571	7	FALSE	FALSE	FALSE	FALSE	TRUE	TRUE	FALSE
L6b	L6b Shisa6_2	45	Olfr556	2	0.552479506634626	4.0382404123537	9.70806081392446	5.86400118788657	0.715791725566025	0.115341994467774	271.428571428571	7	FALSE	FALSE	FALSE	FALSE	TRUE	TRUE	FALSE
L6b	L6b Shisa6_2	46	Lrg1	2	0.545397029268468	3.87905671870241	7.74033914516291	0	NA	0.09790305191992	271.428571428571	7	TRUE	FALSE	TRUE	FALSE	FALSE	FALSE	FALSE
L6b	L6b Shisa6_2	47	Gm765	2	0.542103993327353	2.59422088711229	2.97188398579671	0	NA	0.108702957899668	271.428571428571	7	FALSE	FALSE	TRUE	FALSE	FALSE	TRUE	FALSE
L6b	L6b Shisa6_2	48	Olfr558	2	0.541357304034147	4.04564866440734	9.70218346838544	4.19384657857029	0.72711595744231206	0.0894404912615011	271.428571428571	7	FALSE	FALSE	FALSE	FALSE	TRUE	TRUE	FALSE
L6b	L6b Shisa6_2	49	Moxd1	1	0.770281149422132	2.50790762680704	1.91648206153972	239.837182144227	0.334914389636634	0.873236285014564	271.428571428571	7	FALSE	FALSE	FALSE	FALSE	FALSE	TRUE	FALSE
L6b	L6b Shisa6_2	50	Man1c1	1	0.679612488028338	3.10203932320711	2.77929142106023	45.7559173062547	0.408781457141181	0.519077200720547	271.428571428571	7	FALSE	FALSE	FALSE	FALSE	FALSE	TRUE	FALSE
Lamp5	Lamp5 Egln3_1	1	Sorcs1	7	0.938338842278775	6.7645995454463	2.39559146024338	1071.08399152692	0.129519352749276	0.967391834544656	88.2857142857143	7	TRUE	TRUE	TRUE	TRUE	TRUE	TRUE	TRUE
Lamp5	Lamp5 Egln3_1	2	Fam19a1	7	0.929215836852298	18.3821149176878	5.93111458110911	419.394544033356	0.240643455729789	0.914625563598914	88.2857142857143	7	TRUE	TRUE	TRUE	TRUE	TRUE	TRUE	TRUE
Lamp5	Lamp5 Egln3_1	3	Cnr1	7	0.923437131240964	4.87827576960627	1.46039627527874	1973.16010654752	0.0704027895766035	0.958932073810191	88.2857142857143	7	TRUE	TRUE	TRUE	TRUE	TRUE	TRUE	TRUE
Lamp5	Lamp5 Egln3_1	4	Npas3	7	0.916850382115589	4.81999827178664	2.30193345982752	1878.65214557754	0.103990753004987	1	88.2857142857143	7	TRUE	TRUE	TRUE	TRUE	TRUE	TRUE	TRUE
Lamp5	Lamp5 Egln3_1	5	Cxcl14	7	0.88863891844026	5.43454519915849	3.15452485455209	1411.04594844794	0.135180979437744	0.93169230076452	88.2857142857143	7	TRUE	TRUE	TRUE	TRUE	TRUE	TRUE	TRUE
Lamp5	Lamp5 Egln3_1	6	Cdh4	7	0.88557202198277	8.23466460321441	4.68408620272528	304.911847757229	0.200591004550776	0.851274661818184	88.2857142857143	7	TRUE	TRUE	TRUE	TRUE	TRUE	TRUE	TRUE
Lamp5	Lamp5 Egln3_1	7	Egln3	7	0.869847141125728	11.8844817108936	7.49621623124881	236.380770747769	0.274728636630819	0.793566957342209	88.2857142857143	7	TRUE	TRUE	TRUE	TRUE	TRUE	TRUE	TRUE
Lamp5	Lamp5 Egln3_1	8	Rgs12	7	0.865809455742704	6.66589173364903	3.23096001821099	345.035561021164	0.144558220473025	0.843106092176391	88.2857142857143	7	TRUE	TRUE	TRUE	TRUE	TRUE	TRUE	TRUE
Lamp5	Lamp5 Egln3_1	9	Pantr1	7	0.864728649806484	6.88827708706249	3.2358790252528302	286.0241009724	0.149565784142117	0.84036498251235	88.2857142857143	7	TRUE	TRUE	TRUE	TRUE	TRUE	TRUE	TRUE
Lamp5	Lamp5 Egln3_1	10	Pde1a	7	0.856505828263832	7.36457762991074	3.19978960419086	455.402466440504	0.143118852765003	0.849101344269739	88.2857142857143	7	TRUE	TRUE	TRUE	TRUE	TRUE	TRUE	TRUE
Lamp5	Lamp5 Egln3_1	11	Npas1	7	0.829650183949006	9.4268705877387	6.67923851517042	181.83244822665	0.247130108449631	0.738488901262048	88.2857142857143	7	TRUE	TRUE	TRUE	TRUE	TRUE	TRUE	TRUE
Lamp5	Lamp5 Egln3_1	12	Kirrel3	6	0.899020153178451	5.0873712535647	1.58193753430105	1060.46627459285	0.0779636086715441	0.934121680475517	88.2857142857143	7	TRUE	FALSE	TRUE	TRUE	TRUE	TRUE	TRUE
Lamp5	Lamp5 Egln3_1	13	Cplx2	6	0.852514833128082	5.05272471480097	2.1724828264005	397.05269883154	0.105574654706257	0.83837868725092	88.2857142857143	7	TRUE	TRUE	TRUE	TRUE	TRUE	TRUE	FALSE
Lamp5	Lamp5 Egln3_1	14	Sez6l	6	0.819387996865213	5.53261685674016	3.24501944466136	177.690343972392	0.138680742320127	0.777028863558163	88.2857142857143	7	TRUE	FALSE	TRUE	TRUE	TRUE	TRUE	TRUE
Lamp5	Lamp5 Egln3_1	15	March3	6	0.813596039522551	10.6326481357086	7.72653410458361	149.076555502141	0.281844236800889	0.688383841454468	88.2857142857143	7	TRUE	FALSE	TRUE	TRUE	TRUE	TRUE	TRUE
Lamp5	Lamp5 Egln3_1	16	Sdk2	6	0.809729877027586	6.58511692696546	4.15273740729933	149.511273984897	0.17952830266144	0.72464278487167	88.2857142857143	7	FALSE	TRUE	TRUE	TRUE	TRUE	TRUE	TRUE
Lamp5	Lamp5 Egln3_1	17	Cntnap5a	6	0.809222084874424	6.40179000976753	2.95972172658858	301.533831380539	0.139675699155965	0.791125834163561	88.2857142857143	7	TRUE	TRUE	TRUE	TRUE	TRUE	TRUE	FALSE
Lamp5	Lamp5 Egln3_1	18	Cntnap5b	6	0.7957574756982	8.58891042182465	6.19763674559791	153.273593222637	0.246453193563072	0.659099908227555	88.2857142857143	7	TRUE	FALSE	TRUE	TRUE	TRUE	TRUE	TRUE
Lamp5	Lamp5 Egln3_1	19	Itga8	6	0.788392975574475	15.714334451094	14.2642948792443	95.8408629287997	0.417487055287965	0.608479859879676	88.2857142857143	7	TRUE	FALSE	TRUE	TRUE	TRUE	TRUE	TRUE
Lamp5	Lamp5 Egln3_1	20	Mcc	6	0.775833323099621	5.54232439192216	2.91884469565677	157.002251872745	0.130125948778506	0.684980795681002	88.2857142857143	7	TRUE	FALSE	TRUE	TRUE	TRUE	TRUE	TRUE
Lamp5	Lamp5 Egln3_1	21	Man1a	6	0.774046783445261	13.1462046905153	9.51861998498281	115.350472632691	0.332495941077166	0.598179685350331	88.2857142857143	7	TRUE	FALSE	TRUE	TRUE	TRUE	TRUE	TRUE
Lamp5	Lamp5 Egln3_1	22	Pcdh8	6	0.765805970502274	4.59337719293166	2.74327896766487	181.394686163152	0.122284763756694	0.694505355853969	88.2857142857143	7	TRUE	TRUE	TRUE	TRUE	TRUE	TRUE	FALSE
Lamp5	Lamp5 Egln3_1	23	Vav2	6	0.756418889027358	5.91728348293653	5.54582186799746	64.9962896609513	0.221779387795533	0.602340519559494	88.2857142857143	7	TRUE	TRUE	TRUE	FALSE	TRUE	TRUE	TRUE
Lamp5	Lamp5 Egln3_1	24	Htr3a	6	0.72136495927362	9.70415070134421	7.14214922273226	102.520638931227	0.271648000011792	0.49540259545144	88.2857142857143	7	TRUE	TRUE	TRUE	TRUE	TRUE	TRUE	FALSE
Lamp5	Lamp5 Egln3_1	25	Nell1	6	0.698270519961227	5.13385760165228	3.79075450392632	104.525968498247	0.170050655255576	0.52368124634234	88.2857142857143	7	TRUE	FALSE	TRUE	TRUE	TRUE	TRUE	TRUE
Lamp5	Lamp5 Egln3_1	26	Nrxn3	5	0.958001099129132	4.60064751706904	1.02183652114853	8155.80298716466	0.0474102290278891	1	88.2857142857143	7	FALSE	FALSE	TRUE	TRUE	TRUE	TRUE	TRUE
Lamp5	Lamp5 Egln3_1	27	Neto1	5	0.883310902998157	4.40398620315328	1.61630573737432	656.330163607774	0.0778755684752665	0.952546054051457	88.2857142857143	7	TRUE	TRUE	FALSE	TRUE	FALSE	TRUE	TRUE
Lamp5	Lamp5 Egln3_1	28	Pcdh7	5	0.879006415065347	5.0423120989071	2.25767709060331	579.353860617625	0.105801973421682	0.926480938212073	88.2857142857143	7	TRUE	TRUE	TRUE	FALSE	TRUE	TRUE	FALSE
Lamp5	Lamp5 Egln3_1	29	Grid2	5	0.852926177507377	5.97229991290032	2.14963027367882	501.563633762106	0.123756304644708	0.829300159410107	88.2857142857143	7	FALSE	FALSE	TRUE	TRUE	TRUE	TRUE	TRUE
Lamp5	Lamp5 Egln3_1	30	Deptor	5	0.841862089263786	4.21162987305802	1.88270560118036	463.284816562075	0.0883978002855804	0.879702307140824	88.2857142857143	7	TRUE	TRUE	TRUE	FALSE	FALSE	TRUE	TRUE
Lamp5	Lamp5 Egln3_1	31	Trpm3	5	0.837050042607414	8.33386727024432	4.16226223283468	225.980785447547	0.185265886125477	0.748022252844458	88.2857142857143	7	FALSE	FALSE	TRUE	TRUE	TRUE	TRUE	TRUE
Lamp5	Lamp5 Egln3_1	32	Cdh18	5	0.825800288291398	6.14780456010349	2.89651513189704	308.884899008703	0.138274848853889	0.770580248451662	88.2857142857143	7	FALSE	FALSE	TRUE	TRUE	TRUE	TRUE	TRUE
Lamp5	Lamp5 Egln3_1	33	Fxyd6	5	0.809049399489698	4.68026599872954	2.66078269256449	295.904468533766	0.11792439212111	0.756858237224768	88.2857142857143	7	TRUE	TRUE	TRUE	TRUE	FALSE	TRUE	FALSE
Lamp5	Lamp5 Egln3_1	34	Prkd1	5	0.808648620615041	6.45534727985791	3.35036074912893	177.716434336821	0.146142407665961	0.711823199270318	88.2857142857143	7	FALSE	FALSE	TRUE	TRUE	TRUE	TRUE	TRUE
Lamp5	Lamp5 Egln3_1	35	Dscam	5	0.807105371377514	4.30681238672531	3.00585064090668	223.948353841643	0.132720858593154	0.777985936416084	88.2857142857143	7	FALSE	FALSE	TRUE	TRUE	TRUE	TRUE	TRUE
Lamp5	Lamp5 Egln3_1	36	Gprin3	5	0.769415894959918	10.2915189138686	8.45346520365272	104.179586534756	0.296719854802176	0.596616758273206	88.2857142857143	7	TRUE	FALSE	TRUE	FALSE	TRUE	TRUE	TRUE
Lamp5	Lamp5 Egln3_1	37	Syndig1	5	0.763606418938062	6.91424742638911	4.46130065039234	129.180409121967	0.185110574567852	0.6224714738909	88.2857142857143	7	TRUE	FALSE	TRUE	FALSE	TRUE	TRUE	TRUE
Lamp5	Lamp5 Egln3_1	38	Fbn2	5	0.762940080001569	6.71921570403896	6.63816624609202	72.9158651980011	0.248718704257002	0.595095004567136	88.2857142857143	7	FALSE	FALSE	TRUE	TRUE	TRUE	TRUE	TRUE
Lamp5	Lamp5 Egln3_1	39	Sdk1	5	0.745307314784506	5.26287421598539	3.66305566830503	97.1140356744379	0.17105045699194	0.59790842837595	88.2857142857143	7	FALSE	FALSE	TRUE	TRUE	TRUE	TRUE	TRUE
Lamp5	Lamp5 Egln3_1	40	Phactr2	5	0.735031782930821	9.25532238113761	6.66062169951241	79.5418100337538	0.249460798573589	0.529614986697333	88.2857142857143	7	TRUE	FALSE	TRUE	FALSE	TRUE	TRUE	TRUE
Lamp5	Lamp5 Egln3_1	41	Galnt18	5	0.724143807544489	7.50101518013869	5.07478709376243	91.458906654999	0.204134403042285	0.524847650996448	88.2857142857143	7	TRUE	FALSE	TRUE	FALSE	TRUE	TRUE	TRUE
Lamp5	Lamp5 Egln3_1	42	Tbc1d8b	5	0.716797867129585	4.03221883831178	3.29173792176531	61.8372044101588	0.145233778981127	0.549230075151309	88.2857142857143	7	TRUE	TRUE	TRUE	FALSE	TRUE	TRUE	FALSE
Lamp5	Lamp5 Egln3_1	43	Zfp618	5	0.71476699587878	5.14612908571828	4.91551021258909	72.4949720752003	0.195995305542992	0.5271156837927	88.2857142857143	7	TRUE	FALSE	TRUE	FALSE	TRUE	TRUE	TRUE
Lamp5	Lamp5 Egln3_1	44	Npy1r	5	0.712904112253992	4.57242133563541	3.82654850048117	77.4441776606607	0.1617497752056	0.534620531844498	88.2857142857143	7	TRUE	TRUE	TRUE	FALSE	TRUE	TRUE	FALSE
Lamp5	Lamp5 Egln3_1	45	Ntrk3	4	0.85379752455175	4.10930357055356	1.95521318429129	433.022762923712	0.0920339656941872	0.886274995658112	88.2857142857143	7	TRUE	FALSE	TRUE	FALSE	TRUE	TRUE	FALSE
Lamp5	Lamp5 Egln3_1	46	Crim1	4	0.750711851450427	4.45244229001238	3.7350700892732	128.923608067405	0.1561615027707	0.635876614921907	88.2857142857143	7	FALSE	FALSE	TRUE	FALSE	TRUE	TRUE	TRUE
Lamp5	Lamp5 Egln3_1	47	Ptprf	4	0.732395826625879	4.32692146256773	3.64419520686095	71.0131658807365	0.153891304854568	0.58663651303963	88.2857142857143	7	TRUE	FALSE	TRUE	FALSE	TRUE	TRUE	FALSE
Lamp5	Lamp5 Egln3_1	48	Colgalt2	4	0.725800449828444	9.59828446633182	9.21766339456769	72.4935986079923	0.314764313832126	0.499871740024858	88.2857142857143	7	FALSE	FALSE	TRUE	FALSE	TRUE	TRUE	TRUE
Lamp5	Lamp5 Egln3_1	49	Ldb2	4	0.72221106515019	4.8719052554019	3.5774926791243	96.3175599406327	0.152355026935741	0.558393992306217	88.2857142857143	7	FALSE	FALSE	TRUE	FALSE	TRUE	TRUE	TRUE
Lamp5	Lamp5 Egln3_1	50	Chst11	4	0.719014876127522	7.40667516333202	6.18017768931094	66.3672541963563	0.239352890943027	0.503555677948321	88.2857142857143	7	FALSE	FALSE	TRUE	FALSE	TRUE	TRUE	TRUE
Lamp5	Lamp5 Egln3_2	1	Zfp804b	7	0.91533176593023	6.5217775803372	2.53700914107742	1434.53223445884	0.161422731406221	0.92634094273752	116.285714285714	7	TRUE	TRUE	TRUE	TRUE	TRUE	TRUE	TRUE
Lamp5	Lamp5 Egln3_2	2	Npas3	7	0.912805235413552	4.87845021497384	2.34796408163438	1806.87856105449	0.136842690199012	0.99872448979592	116.285714285714	7	TRUE	TRUE	TRUE	TRUE	TRUE	TRUE	TRUE
Lamp5	Lamp5 Egln3_2	3	Sorcs1	7	0.900516744475733	6.94479802555369	2.26960765965177	996.806048589369	0.149751302985477	0.916843520847831	116.285714285714	7	TRUE	TRUE	TRUE	TRUE	TRUE	TRUE	TRUE
Lamp5	Lamp5 Egln3_2	4	Cxcl14	7	0.88487386767879594	5.4148928742606	3.18537579926892	1332.97065528408	0.177143200545333	0.917748590072022	116.285714285714	7	TRUE	TRUE	TRUE	TRUE	TRUE	TRUE	TRUE
Lamp5	Lamp5 Egln3_2	5	Deptor	7	0.870424947949189	4.96905837389336	2.04457766175513	506.524841127573	0.127811337716864	0.908750920849604	116.285714285714	7	TRUE	TRUE	TRUE	TRUE	TRUE	TRUE	TRUE
Lamp5	Lamp5 Egln3_2	6	Nrg1	6	0.891499790013151	6.62384016685996	1.64224555558976	1375.22567211881	0.112831785563674	0.866341536614647	116.285714285714	7	TRUE	FALSE	TRUE	TRUE	TRUE	TRUE	TRUE
Lamp5	Lamp5 Egln3_2	7	Cdh18	6	0.861497326243082	8.80724752968015	3.14963832684562	367.141553140837	0.183586179461596	0.804460757108874	116.285714285714	7	TRUE	FALSE	TRUE	TRUE	TRUE	TRUE	TRUE
Lamp5	Lamp5 Egln3_2	8	Crim1	6	0.830946471303101	9.05224451733657	5.15938349079478	202.512654007205	0.261545808549525	0.744259171641459	116.285714285714	7	TRUE	FALSE	TRUE	TRUE	TRUE	TRUE	TRUE
Lamp5	Lamp5 Egln3_2	9	Cdh4	6	0.791077098640476	5.44522617696173	3.6227517138709	210.762470437131	0.196239764309994	0.712341055445322	116.285714285714	7	TRUE	FALSE	TRUE	TRUE	TRUE	TRUE	TRUE
Lamp5	Lamp5 Egln3_2	10	Egln3	6	0.765643336459422	6.03981350780073	5.45307942199254	136.329114325826	0.267954173220009	0.632855283415863	116.285714285714	7	TRUE	FALSE	TRUE	TRUE	TRUE	TRUE	TRUE
Lamp5	Lamp5 Egln3_2	11	Tshz3	6	0.761942513999927	6.58274768286047	4.00414092112148	112.858373611315	0.21509258335688	0.641579832936577	116.285714285714	7	TRUE	TRUE	TRUE	FALSE	TRUE	TRUE	TRUE
Lamp5	Lamp5 Egln3_2	12	Npas1	6	0.729879730267443	4.62128258027312	5.11581607394291	100.983297921023	0.254516939150756	0.575033963649714	116.285714285714	7	TRUE	TRUE	TRUE	TRUE	FALSE	TRUE	TRUE
Lamp5	Lamp5 Egln3_2	13	Dcc	5	0.819872281453351	4.11633828097342	2.56237084084268	424.641468025883	0.148131805152223	0.810940713431615	116.285714285714	7	FALSE	FALSE	TRUE	TRUE	TRUE	TRUE	TRUE
Lamp5	Lamp5 Egln3_2	14	Ildr2	5	0.767110602354745	4.43712175349909	3.08676165753493	137.918932936662	0.172795018825756	0.683253562522355	116.285714285714	7	FALSE	TRUE	TRUE	FALSE	TRUE	TRUE	TRUE
Lamp5	Lamp5 Egln3_2	15	Car10	5	0.765747306532931	5.44673884495215	2.8992778666639	207.390642153455	0.167958011197502	0.676245971585453	116.285714285714	7	TRUE	FALSE	TRUE	FALSE	TRUE	TRUE	TRUE
Lamp5	Lamp5 Egln3_2	16	D030045P18Rik	5	0.731467809675277	23.5098158700712	15.808903968261	94.7566904807684	0.517867399825299	0.48699036273609	116.285714285714	7	TRUE	FALSE	TRUE	FALSE	TRUE	TRUE	TRUE
Lamp5	Lamp5 Egln3_2	17	Zfp618	5	0.73122159567135	7.61964229486747	5.46825028306345	90.6629457262142	0.267839396911937	0.539344796128455	116.285714285714	7	FALSE	FALSE	TRUE	TRUE	TRUE	TRUE	TRUE
Lamp5	Lamp5 Egln3_2	18	Pcdh11x	5	0.663876598074553	5.70741390945005	3.51191411202062	121.28586243282	0.196489783632188	0.434097057032854	116.285714285714	7	FALSE	FALSE	TRUE	TRUE	TRUE	TRUE	TRUE
Lamp5	Lamp5 Egln3_2	19	Tmem196	4	0.793400121994003	4.45058232764832	3.12523828769111	200.008449209939	0.174977854044307	0.75071619503248	116.285714285714	7	TRUE	FALSE	TRUE	FALSE	FALSE	TRUE	TRUE
Lamp5	Lamp5 Egln3_2	20	Ltbp1	4	0.769481422503977	3.95897153317662	2.67304051171933	177.820290583987	0.160088377235847	0.726533199533476	116.285714285714	7	FALSE	TRUE	TRUE	TRUE	FALSE	FALSE	TRUE
Lamp5	Lamp5 Egln3_2	21	Pcdh8	4	0.745173760207343	4.4339430762486	2.69914381764744	168.326412442177	0.160060564074694	0.65057409722888	116.285714285714	7	TRUE	FALSE	FALSE	TRUE	TRUE	TRUE	FALSE
Lamp5	Lamp5 Egln3_2	22	Tmem150c	4	0.741927605761144	5.01705275370756	4.30527132990114	87.0021462704607	0.230905843358584	0.599401958587955	116.285714285714	7	TRUE	FALSE	FALSE	FALSE	TRUE	TRUE	TRUE
Lamp5	Lamp5 Egln3_2	23	Trpc4	4	0.741432765976862	4.18031458088688	3.95613027493385	153.538201619435	0.209688048458564	0.633267926102481	116.285714285714	7	FALSE	FALSE	TRUE	TRUE	FALSE	TRUE	TRUE
Lamp5	Lamp5 Egln3_2	24	Gm28175	4	0.72580810845809	4.8072867108562	4.19238281502721	99.3640634815694	0.219732445830823	0.582918369330542	116.285714285714	7	TRUE	FALSE	TRUE	TRUE	TRUE	FALSE	FALSE
Lamp5	Lamp5 Egln3_2	25	March3	4	0.715556205067859	5.65803804228053	5.61261442506352	89.1043230621253	0.273175198454337	0.515783542932241	116.285714285714	7	FALSE	FALSE	TRUE	FALSE	TRUE	TRUE	TRUE
Lamp5	Lamp5 Egln3_2	26	Fbn2	4	0.70038876364148	4.72125546491111	5.13136381953129	52.4486517195795	0.253871638628333	0.485408559787028	116.285714285714	7	FALSE	FALSE	TRUE	FALSE	TRUE	TRUE	TRUE
Lamp5	Lamp5 Egln3_2	27	Asic4	4	0.694107474716909	4.25641404293673	3.92829993747687	62.1941584994285	0.209977209209482	0.511486927886477	116.285714285714	7	FALSE	FALSE	TRUE	TRUE	TRUE	TRUE	FALSE
Lamp5	Lamp5 Egln3_2	28	Ldb2	4	0.691924046725177	4.05528455511213	3.22281904227685	79.4073931323156	0.177069013967525	0.50719444554949	116.285714285714	7	TRUE	FALSE	TRUE	FALSE	TRUE	TRUE	FALSE
Lamp5	Lamp5 Egln3_2	29	Syndig1	4	0.691674854919074	4.22741580175857	3.36852179496304	84.8485389379356	0.184553054800523	0.499072744317598	116.285714285714	7	TRUE	FALSE	TRUE	FALSE	TRUE	TRUE	FALSE
Lamp5	Lamp5 Egln3_2	30	Pcdh18	4	0.672252791580499	4.87456921932436	5.1597675659602	33.5686598906053	0.2621347804052	0.413317199707496	116.285714285714	7	TRUE	FALSE	TRUE	FALSE	TRUE	TRUE	FALSE
Lamp5	Lamp5 Egln3_2	31	Atp2b4	4	0.66753050439116	5.83694726900742	4.19624184413315	49.6102858217734	0.222334054567913	0.415111263134203	116.285714285714	7	TRUE	FALSE	TRUE	FALSE	TRUE	TRUE	FALSE
Lamp5	Lamp5 Egln3_2	32	Ptpru	4	0.663208071254479	5.3082720116314	5.46090649431478	42.7077560332283	0.270984069975413	0.388552589638738	116.285714285714	7	TRUE	FALSE	TRUE	FALSE	TRUE	TRUE	FALSE
Lamp5	Lamp5 Egln3_2	33	Vegfc	4	0.65279346179392	9.06352093374403	7.31534700896246	45.9227984004361	0.332978331885437	0.350110306702874	116.285714285714	7	FALSE	FALSE	TRUE	FALSE	TRUE	TRUE	TRUE
Lamp5	Lamp5 Egln3_2	34	9530026P05Rik	4	0.643854005699729	4.67543985647876	4.57991171927369	28.1334076546178	0.255062341386476	0.349726114223337	116.285714285714	7	FALSE	FALSE	TRUE	FALSE	TRUE	TRUE	TRUE
Lamp5	Lamp5 Egln3_2	35	Frem2	4	0.637238151808463	7.07786794086788	8.67002571671925	37.5938091860045	0.376933839255815	0.310644635667746	116.285714285714	7	FALSE	FALSE	TRUE	FALSE	TRUE	TRUE	TRUE
Lamp5	Lamp5 Egln3_2	36	Tac2	4	0.628930236203952	5.89671181177049	5.65492389118414	97.9238597390692	0.281275062270883	0.31508771979839	116.285714285714	7	TRUE	FALSE	TRUE	FALSE	TRUE	TRUE	FALSE
Lamp5	Lamp5 Egln3_2	37	Htr4	4	0.625992364006812	4.39137352673759	3.73482008940241	0	0.283057279093187	0.288913366732065	116.285714285714	7	FALSE	FALSE	TRUE	FALSE	TRUE	TRUE	TRUE
Lamp5	Lamp5 Egln3_2	38	Gpr149	4	0.602782558110668	5.06835145605192	7.04882466151198	26.2847827992912	0.328955648338219	0.239547118424431	116.285714285714	7	FALSE	FALSE	TRUE	FALSE	TRUE	TRUE	TRUE
Lamp5	Lamp5 Egln3_2	39	Stac	4	0.589752002748347	3.30300657648385	4.04543923901952	0	0.267204119545056	0.206892648508223	116.285714285714	7	FALSE	FALSE	TRUE	FALSE	TRUE	TRUE	TRUE
Lamp5	Lamp5 Egln3_2	40	Rxfp1	3	0.835224930526492	4.00253788478071	3.18014605387518	479.049375831479	0.175219133857894	0.896650863649281	116.285714285714	7	FALSE	TRUE	FALSE	TRUE	FALSE	FALSE	TRUE
Lamp5	Lamp5 Egln3_2	41	Ptprt	3	0.827943249169839	3.8866453536384	1.99072672154462	851.470185053852	0.118661838016527	0.876121283757921	116.285714285714	7	FALSE	FALSE	TRUE	FALSE	FALSE	TRUE	TRUE
Lamp5	Lamp5 Egln3_2	42	Cplx2	3	0.799330779411135	3.61128131587411	2.01322013234988	290.288207277252	0.127803832908706	0.78447603772998	116.285714285714	7	FALSE	FALSE	TRUE	FALSE	FALSE	TRUE	TRUE
Lamp5	Lamp5 Egln3_2	43	Ndst4	3	0.77310021756881	3.82974201165076	3.93078237797786	152.545476484271	0.20611094288522	0.704499843729445	116.285714285714	7	FALSE	FALSE	TRUE	FALSE	FALSE	TRUE	TRUE
Lamp5	Lamp5 Egln3_2	44	Timp2	3	0.760737818097271	3.75458081245395	2.58372094581209	200.479639790656	0.153683097056014	0.676585863836038	116.285714285714	7	TRUE	FALSE	TRUE	FALSE	FALSE	TRUE	FALSE
Lamp5	Lamp5 Egln3_2	45	Pdzd2	3	0.693706594463404	4.10254606587543	2.74708256418168	77.5744673273651	0.155694068932145	0.520647063168981	116.285714285714	7	FALSE	FALSE	TRUE	FALSE	FALSE	TRUE	TRUE
Lamp5	Lamp5 Egln3_2	46	Tbc1d8b	3	0.693431406548341	4.82456147791031	3.72109027800761	69.0603822495594	0.2053466975405	0.50472171647974	116.285714285714	7	TRUE	FALSE	TRUE	FALSE	TRUE	FALSE	FALSE
Lamp5	Lamp5 Egln3_2	47	Ptgfrn	3	0.670174519405828	4.24485621379583	3.31391135775883	54.9014351722167	0.186336665970309	0.457489359766309	116.285714285714	7	FALSE	FALSE	TRUE	FALSE	TRUE	FALSE	TRUE
Lamp5	Lamp5 Egln3_2	48	Nell1	3	0.664559985419903	4.30605351312416	2.99719241270189	86.4313362382986	0.168991104949401	0.45848336709671	116.285714285714	7	TRUE	FALSE	TRUE	FALSE	FALSE	TRUE	FALSE
Lamp5	Lamp5 Egln3_2	49	Cacng5	3	0.664456778510045	4.29491047088421	4.10811018430037	48.5323074294759	0.219019604984323	0.420101579440215	116.285714285714	7	TRUE	FALSE	TRUE	FALSE	FALSE	TRUE	FALSE
Lamp5	Lamp5 Egln3_2	50	Zdhhc22	3	0.658545825153719	3.93273746750362	2.94755821678969	49.9097412264671	0.163567785830541	0.418095332145906	116.285714285714	7	TRUE	FALSE	TRUE	FALSE	FALSE	TRUE	FALSE
Lamp5	Lamp5 Egln3_3	1	Ptprt	7	0.871668573758026	5.19289875993292	2.12777014978853	987.914628695078	0.164007145441535	0.90255969703815	182.285714285714	7	TRUE	TRUE	TRUE	TRUE	TRUE	TRUE	TRUE
Lamp5	Lamp5 Egln3_3	2	Ndst4	7	0.803850380653947	6.92500186023816	4.80094967897402	216.445189087929	0.307395112460628	0.729061662717249	182.285714285714	7	TRUE	TRUE	TRUE	TRUE	TRUE	TRUE	TRUE
Lamp5	Lamp5 Egln3_3	3	Trpc4	6	0.742469112699998	5.35064450205056	3.76526300809086	170.481126299028	0.259161921223821	0.599441327787393	182.285714285714	7	TRUE	FALSE	TRUE	TRUE	TRUE	TRUE	TRUE
Lamp5	Lamp5 Egln3_3	4	March1	6	0.742197313281411	6.56629966076676	2.66881751039644	196.38628964116	0.199471410795296	0.62527687708243	182.285714285714	7	TRUE	FALSE	TRUE	TRUE	TRUE	TRUE	TRUE
Lamp5	Lamp5 Egln3_3	5	Rxfp1	5	0.841941701577033	4.51191100136705	3.23846723685378	495.617694364463	0.229909732082365	0.874963627894076	182.285714285714	7	TRUE	TRUE	TRUE	TRUE	FALSE	TRUE	FALSE
Lamp5	Lamp5 Egln3_3	6	Car10	5	0.752496981622313	6.6539884128875	2.897597624351	215.846397478867	0.218253047754662	0.638112917276556	182.285714285714	7	TRUE	FALSE	TRUE	FALSE	TRUE	TRUE	TRUE
Lamp5	Lamp5 Egln3_3	7	Ryr3	5	0.751938937156676	5.61020982132301	3.57979599118627	151.356798908312	0.249409060666729	0.6212035996035	182.285714285714	7	FALSE	FALSE	TRUE	TRUE	TRUE	TRUE	TRUE
Lamp5	Lamp5 Egln3_3	8	Trhde	5	0.738149933138437	12.5684172378254	3.57447925877756	241.595562295557	0.25635474486953	0.571403290594769	182.285714285714	7	TRUE	FALSE	TRUE	FALSE	TRUE	TRUE	TRUE
Lamp5	Lamp5 Egln3_3	9	Ntn1	5	0.725861744016172	6.95275245780793	6.43405181935023	75.5317772467665	0.375394228822678	0.510714498116002	182.285714285714	7	TRUE	FALSE	TRUE	FALSE	TRUE	TRUE	TRUE
Lamp5	Lamp5 Egln3_3	10	Grm8	5	0.698690361693594	6.22793253256457	3.06518874795313	153.169839234237	0.223094562860324	0.503557331704281	182.285714285714	7	FALSE	FALSE	TRUE	TRUE	TRUE	TRUE	TRUE
Lamp5	Lamp5 Egln3_3	11	Synpr	5	0.667222243779931	7.5340305360856	2.52920258021193	334.252481632431	0.191961939507139	0.473181608388138	182.285714285714	7	FALSE	FALSE	TRUE	TRUE	TRUE	TRUE	TRUE
Lamp5	Lamp5 Egln3_3	12	Dcc	4	0.788064983597655	4.71812486767829	2.40547302537227	441.108660339473	0.182875812927468	0.753164732538863	182.285714285714	7	TRUE	FALSE	TRUE	FALSE	TRUE	TRUE	FALSE
Lamp5	Lamp5 Egln3_3	13	Grm7	4	0.78606056440538	4.5303559764876	1.80435408782608	327.381142767773	0.1444624743633	0.742116110556102	182.285714285714	7	FALSE	FALSE	TRUE	FALSE	TRUE	TRUE	TRUE
Lamp5	Lamp5 Egln3_3	14	Timp2	4	0.751791345882657	3.82707433412462	2.41646209179507	191.919933573879	0.182203255732916	0.659148420693013	182.285714285714	7	TRUE	TRUE	TRUE	FALSE	FALSE	TRUE	FALSE
Lamp5	Lamp5 Egln3_3	15	Thsd7b	4	0.710864485595567	4.98356137826574	1.95191013867834	248.04990390756	0.15316657865193	0.632080721775883	182.285714285714	7	FALSE	FALSE	TRUE	FALSE	TRUE	TRUE	TRUE
Lamp5	Lamp5 Egln3_3	16	Bmper	4	0.646508029538803	6.24927845347552	5.76253305492453	49.3436090842303	0.36203351001931	0.3567353405588	182.285714285714	7	FALSE	FALSE	TRUE	FALSE	TRUE	TRUE	TRUE
Lamp5	Lamp5 Egln3_3	17	Tph2	4	0.643508780831296	7.01946409002046	4.89400651713018	52.4465331662961	0.320560862515517	0.339633382949742	182.285714285714	7	TRUE	FALSE	TRUE	FALSE	TRUE	TRUE	FALSE
Lamp5	Lamp5 Egln3_3	18	Brinp3	4	0.634775428149809	6.70805545235142	2.39514530855181	161.701022307483	0.18279304377016	0.405484579109426	182.285714285714	7	FALSE	FALSE	TRUE	FALSE	TRUE	TRUE	TRUE
Lamp5	Lamp5 Egln3_3	19	Tac2	4	0.631492646144547	11.8573606931678	5.76632327656252	130.27297332662	0.356131051156874	0.307227604970254	182.285714285714	7	TRUE	FALSE	TRUE	FALSE	TRUE	TRUE	FALSE
Lamp5	Lamp5 Egln3_3	20	Pcdh11x	4	0.630072192433782	5.57978797363564	2.85749509317004	108.318701289182	0.212074522377162	0.36941948865116	182.285714285714	7	FALSE	FALSE	TRUE	FALSE	TRUE	TRUE	TRUE
Lamp5	Lamp5 Egln3_3	21	Drd1	4	0.611389759716107	7.12708543468249	6.58362923164755	28.0402810253187	0.387388011190555	0.258436681456123	182.285714285714	7	TRUE	FALSE	TRUE	FALSE	TRUE	TRUE	FALSE
Lamp5	Lamp5 Egln3_3	22	Hsd11b1	4	0.607985429972641	9.75706324251372	5.24527236982784	66.0955544773624	0.335266582031554	0.25843452200008	182.285714285714	7	TRUE	FALSE	TRUE	FALSE	TRUE	TRUE	FALSE
Lamp5	Lamp5 Egln3_3	23	Cxcl14	3	0.823902332136814	3.669046123008	3.08615384268353	932.582528268819	0.222619710396542	0.87420160742469	182.285714285714	7	TRUE	FALSE	TRUE	TRUE	FALSE	FALSE	FALSE
Lamp5	Lamp5 Egln3_3	24	Dscam	3	0.750384651624607	3.50702432613591	2.37898339997903	169.354334088061	0.184753050257505	0.676641387284148	182.285714285714	7	TRUE	FALSE	TRUE	FALSE	FALSE	TRUE	FALSE
Lamp5	Lamp5 Egln3_3	25	Grin3a	3	0.743549844451739	3.68087700326831	2.56977171372263	221.40419650425	0.190847168633209	0.677147920935392	182.285714285714	7	FALSE	FALSE	TRUE	TRUE	FALSE	TRUE	FALSE
Lamp5	Lamp5 Egln3_3	26	Tmem196	3	0.738269657351731	3.79058716010354	2.59449028642737	166.296632573986	0.1944677199318	0.655508735548438	182.285714285714	7	FALSE	FALSE	TRUE	FALSE	TRUE	TRUE	FALSE
Lamp5	Lamp5 Egln3_3	27	Gm28175	3	0.673779216277925	3.26633313321512	3.15105242060815	68.3606059452147	0.228259562554869	0.472324630254586	182.285714285714	7	FALSE	FALSE	TRUE	FALSE	TRUE	TRUE	FALSE
Lamp5	Lamp5 Egln3_3	28	Arhgap18	3	0.661912306303328	4.16806742015585	2.83356460857472	74.7150783242667	0.206988052049086	0.449416312852106	182.285714285714	7	FALSE	FALSE	TRUE	FALSE	FALSE	TRUE	TRUE
Lamp5	Lamp5 Egln3_3	29	Zdhhc22	3	0.639571228635128	2.90597711501017	2.61184973726452	36.7402524735126	0.198804533120907	0.388728089634165	182.285714285714	7	TRUE	FALSE	TRUE	FALSE	FALSE	TRUE	FALSE
Lamp5	Lamp5 Egln3_3	30	Rgs20	3	0.636313931910738	4.62905558674143	3.1978079388125	47.6834954450747	0.231607644032503	0.364341958852705	182.285714285714	7	TRUE	FALSE	TRUE	FALSE	FALSE	TRUE	FALSE
Lamp5	Lamp5 Egln3_3	31	Ascl1	3	0.617587214819743	4.87469354508183	4.65486274345231	29.4129327635567	0.30473766141518	0.293172107470375	182.285714285714	7	TRUE	FALSE	TRUE	FALSE	FALSE	TRUE	FALSE
Lamp5	Lamp5 Egln3_3	32	Tll1	3	0.610617682680021	4.15319870293351	3.51053595332042	42.3264374685659	0.245685481230226	0.29902846833434	182.285714285714	7	FALSE	FALSE	TRUE	FALSE	TRUE	TRUE	FALSE
Lamp5	Lamp5 Egln3_3	33	Pcdh18	3	0.60657150915473	4.70861693299422	4.02118856189911	30.928376487153	0.287977541018884	0.288775913742995	182.285714285714	7	FALSE	FALSE	TRUE	FALSE	TRUE	TRUE	FALSE
Lamp5	Lamp5 Egln3_3	34	Syt17	3	0.597723218569112	5.1972526809605	4.1955778844087	32.5535736234935	0.286969236610168	0.24745742958636	182.285714285714	7	FALSE	FALSE	TRUE	FALSE	TRUE	TRUE	FALSE
Lamp5	Lamp5 Egln3_3	35	Npy2r	3	0.596590236675242	7.54468945027985	6.72927649624645	29.7440148965336	0.422236553200101	0.216817290913855	182.285714285714	7	FALSE	FALSE	TRUE	FALSE	TRUE	TRUE	FALSE
Lamp5	Lamp5 Egln3_3	36	Glra3	3	0.59600337059808	7.75820365533029	6.20903643883485	34.5156010286102	0.39041546184995	0.226445230127985	182.285714285714	7	FALSE	FALSE	TRUE	FALSE	TRUE	TRUE	FALSE
Lamp5	Lamp5 Egln3_3	37	Ano4	3	0.593409900907736	3.01234745951753	2.67132287264468	16.4323152072808	0.214629177567909	0.269483490064208	182.285714285714	7	FALSE	FALSE	TRUE	FALSE	TRUE	TRUE	FALSE
Lamp5	Lamp5 Egln3_3	38	Gpr149	3	0.586240109028516	8.32284337481814	6.17082689254825	33.4658815021255	0.371610776155363	0.201449202347075	182.285714285714	7	FALSE	FALSE	TRUE	FALSE	TRUE	TRUE	FALSE
Lamp5	Lamp5 Egln3_3	39	Serpine2	3	0.584802724105153	5.84397901895105	3.65407383515387	35.2742840264	0.25953461093249097	0.219739608452194	182.285714285714	7	TRUE	FALSE	TRUE	FALSE	FALSE	TRUE	FALSE
Lamp5	Lamp5 Egln3_3	40	Tmem200a	3	0.584353709302782	3.00584246671168	2.12875995570292	27.4744565605837	0.185714445325624	0.246489745355488	182.285714285714	7	FALSE	FALSE	TRUE	FALSE	TRUE	TRUE	FALSE
Lamp5	Lamp5 Egln3_3	41	Gpc6	3	0.581809203269789	3.23576119144464	1.63290050182159	0	0.206359352871964	0.252588820372137	182.285714285714	7	FALSE	FALSE	TRUE	FALSE	TRUE	TRUE	FALSE
Lamp5	Lamp5 Egln3_3	42	Bcar3	3	0.578231859235362	4.37023908223082	3.85820375157488	27.3087663434532	0.276257120528181	0.204737021950473	182.285714285714	7	FALSE	FALSE	TRUE	FALSE	TRUE	TRUE	FALSE
Lamp5	Lamp5 Egln3_3	43	Grm1	3	0.573910774801357	3.56796717674951	1.57202632449939	0	0.171347679889577	0.220391982540713	182.285714285714	7	FALSE	FALSE	TRUE	FALSE	TRUE	TRUE	FALSE
Lamp5	Lamp5 Egln3_3	44	Npas3	2	0.857281134725498	3.62101600273689	2.36459487240214	1350.23201710254	0.178784571083409	0.981202005461788	182.285714285714	7	FALSE	FALSE	TRUE	FALSE	FALSE	TRUE	FALSE
Lamp5	Lamp5 Egln3_3	45	Cacna2d3	2	0.80605589423993	3.50809716585438	1.56063250072563	676.543515825589	0.125252279104156	0.865598306023628	182.285714285714	7	FALSE	FALSE	TRUE	FALSE	FALSE	TRUE	FALSE
Lamp5	Lamp5 Egln3_3	46	Zfp804b	2	0.774425594769711	4.06178287729204	2.13397993028796	952.470893243704	0.17081865031192	0.804336722992752	182.285714285714	7	TRUE	TRUE	FALSE	FALSE	FALSE	FALSE	FALSE
Lamp5	Lamp5 Egln3_3	47	Pde1a	2	0.729879003093577	3.56703387123759	2.25777406948699	235.921877799734	0.174039819114305	0.648195056785466	182.285714285714	7	TRUE	FALSE	FALSE	FALSE	FALSE	TRUE	FALSE
Lamp5	Lamp5 Egln3_3	48	Tmem91	2	0.709885428011739	2.73763016967969	1.65204223420325	132.467972033597	0.132129222652585	0.64900882712268	182.285714285714	7	TRUE	TRUE	FALSE	FALSE	FALSE	FALSE	FALSE
Lamp5	Lamp5 Egln3_3	49	Cobl	2	0.618385047894184	2.67153507732065	2.66643549638599	18.3307293784652	0.20828744118979	0.332582178919824	182.285714285714	7	TRUE	FALSE	FALSE	FALSE	FALSE	TRUE	FALSE
Lamp5	Lamp5 Egln3_3	50	Klhl5	2	0.616541968744689	4.08792819760848	2.93195646013255	45.7510689299819	0.217321885582002	0.322637322824437	182.285714285714	7	TRUE	FALSE	FALSE	FALSE	FALSE	TRUE	FALSE
Lamp5	Lamp5 Lhx6	1	Gria1	7	0.952365213761031	5.22632309374273	1.38390496392604	1090.67514631725	0.0626903068249958	0.979591836734693	90.4285714285714	7	TRUE	TRUE	TRUE	TRUE	TRUE	TRUE	TRUE
Lamp5	Lamp5 Lhx6	2	Tenm1	7	0.949011952667459	5.29420350731505	1.30376859742994	1719.46899858293	0.0590939941777458	0.989795918367346	90.4285714285714	7	TRUE	TRUE	TRUE	TRUE	TRUE	TRUE	TRUE
Lamp5	Lamp5 Lhx6	3	Alcam	7	0.924048125452726	7.58839067446365	2.45746652531341	856.811300307717	0.109499485006724	0.960259238830667	90.4285714285714	7	TRUE	TRUE	TRUE	TRUE	TRUE	TRUE	TRUE
Lamp5	Lamp5 Lhx6	4	Tenm3	7	0.921841471930291	12.1728232123554	4.9638385707535	344.154515435991	0.20677596754631	0.899749378320807	90.4285714285714	7	TRUE	TRUE	TRUE	TRUE	TRUE	TRUE	TRUE
Lamp5	Lamp5 Lhx6	5	Pcdh15	7	0.912280655076617	8.34715486546494	2.19096763179041	1096.02253359583	0.106632458676882	0.905972391686677	90.4285714285714	7	TRUE	TRUE	TRUE	TRUE	TRUE	TRUE	TRUE
Lamp5	Lamp5 Lhx6	6	Plxdc2	7	0.869713368807336	6.04133139694855	2.56134202619901	451.145942977922	0.117127097472515	0.878861666079711	90.4285714285714	7	TRUE	TRUE	TRUE	TRUE	TRUE	TRUE	TRUE
Lamp5	Lamp5 Lhx6	7	Col25a1	7	0.849424883963477	13.5505346978748	3.43803849194231	545.047365459829	0.145687502212876	0.796483711521305	90.4285714285714	7	TRUE	TRUE	TRUE	TRUE	TRUE	TRUE	TRUE
Lamp5	Lamp5 Lhx6	8	Cntnap4	7	0.839806199502432	12.8521270753569	6.85176452199718	218.160014857418	0.252918141376266	0.740906979628784	90.4285714285714	7	TRUE	TRUE	TRUE	TRUE	TRUE	TRUE	TRUE
Lamp5	Lamp5 Lhx6	9	Trps1	6	0.872177572178481	6.15234465764767	2.02832270530916	372.598286268664	0.094049900029804	0.844911164460036	90.4285714285714	7	FALSE	TRUE	TRUE	TRUE	TRUE	TRUE	TRUE
Lamp5	Lamp5 Lhx6	10	Pde4d	5	0.899207770230792	3.88187298993338	1.16279077148355	1206.54647832998	0.0529272426667652	0.990816326530611	90.4285714285714	7	FALSE	FALSE	TRUE	TRUE	TRUE	TRUE	TRUE
Lamp5	Lamp5 Lhx6	11	Tenm2	5	0.886610552942307	4.53654232329526	1.33789107710912	1046.28657057386	0.0622436667724593	0.946457775029203	90.4285714285714	7	FALSE	TRUE	TRUE	FALSE	TRUE	TRUE	TRUE
Lamp5	Lamp5 Lhx6	12	Hapln1	5	0.843504628055856	4.18548540499516	1.60129625521117	715.873012074576	0.0732907725835183	0.887871222457689	90.4285714285714	7	FALSE	TRUE	FALSE	TRUE	TRUE	TRUE	TRUE
Lamp5	Lamp5 Lhx6	13	Nos1	5	0.839955902164952	7.13198333861096	2.91387848561643	231.003913712549	0.135569366541505	0.760555140630328	90.4285714285714	7	TRUE	TRUE	TRUE	FALSE	TRUE	TRUE	FALSE
Lamp5	Lamp5 Lhx6	14	Lhx6	5	0.833367926492031	102.682949800505	53.0317768466129	151.14043016592	0.695919272656596	0.670044338841331	90.4285714285714	7	TRUE	TRUE	TRUE	FALSE	TRUE	TRUE	FALSE
Lamp5	Lamp5 Lhx6	15	Slc44a5	5	0.825987167712149	6.35573917254347	3.75796152636012	206.411270448664	0.154463827942577	0.756512508016267	90.4285714285714	7	FALSE	FALSE	TRUE	TRUE	TRUE	TRUE	TRUE
Lamp5	Lamp5 Lhx6	16	Necab2	5	0.795239643567878	4.57000951677038	2.5121633509126	174.967951766026	0.113071786345361	0.711639918406835	90.4285714285714	7	TRUE	TRUE	TRUE	FALSE	FALSE	TRUE	TRUE
Lamp5	Lamp5 Lhx6	17	Tm6sf1	5	0.794191345343372	4.41638268097719	2.67212523319957	144.588295181841	0.116013057587162	0.744334960876314	90.4285714285714	7	TRUE	TRUE	TRUE	FALSE	FALSE	TRUE	TRUE
Lamp5	Lamp5 Lhx6	18	Tnr	5	0.793486461989165	5.96543658256227	2.94363521456448	172.778928622016	0.129430444369432	0.70951677681001	90.4285714285714	7	FALSE	FALSE	TRUE	TRUE	TRUE	TRUE	TRUE
Lamp5	Lamp5 Lhx6	19	Mafb	5	0.793054912445685	5.24015220290356	2.49169716983131	167.837224927804	0.119878958927001	0.677248428000307	90.4285714285714	7	TRUE	TRUE	TRUE	FALSE	TRUE	TRUE	FALSE
Lamp5	Lamp5 Lhx6	20	Wipf3	5	0.79157370992502	6.04332056343785	3.30506460314466	147.061744891156	0.148829844037058	0.709641967912645	90.4285714285714	7	TRUE	TRUE	TRUE	FALSE	TRUE	TRUE	FALSE
Lamp5	Lamp5 Lhx6	21	Mctp2	5	0.770806849294559	15.9730267861149	9.71127141459054	100.239573015262	0.321728614551761	0.586235400521115	90.4285714285714	7	TRUE	FALSE	TRUE	FALSE	TRUE	TRUE	TRUE
Lamp5	Lamp5 Lhx6	22	Tacr1	5	0.736202525285447	61.0064675964544	89.0754442164073	74.5936026465366	0.818337494944591	0.475511978143557	90.4285714285714	7	TRUE	FALSE	TRUE	FALSE	TRUE	TRUE	TRUE
Lamp5	Lamp5 Lhx6	23	Gm13629	5	0.687867551094702	5.92279995469612	3.61310450959432	74.7984433078679	0.145144583212305	0.480333404393555	90.4285714285714	7	TRUE	FALSE	TRUE	FALSE	TRUE	TRUE	TRUE
Lamp5	Lamp5 Lhx6	24	Nek7	5	0.67773624430543	12.7142954808788	7.09157894097609	52.6256274430235	0.250988511099671	0.391529968597638	90.4285714285714	7	TRUE	FALSE	TRUE	FALSE	TRUE	TRUE	TRUE
Lamp5	Lamp5 Lhx6	25	Snai2	5	0.651817035234039	9.73132763355877	10.9769444851334	30.9299625589824	0.353618248291761	0.332410347072001	90.4285714285714	7	TRUE	TRUE	TRUE	FALSE	TRUE	TRUE	FALSE
Lamp5	Lamp5 Lhx6	26	Cntnap3	4	0.809697047250005	25.0369074254405	14.4898623208503	147.418744459375	0.400780040751142	0.645534187639451	90.4285714285714	7	FALSE	FALSE	TRUE	FALSE	TRUE	TRUE	TRUE
Lamp5	Lamp5 Lhx6	27	Eya4	4	0.754599722606101	14.680566369195	10.6687888449335	92.7447846861714	0.333235566505308	0.54569560283846	90.4285714285714	7	FALSE	FALSE	TRUE	FALSE	TRUE	TRUE	TRUE
Lamp5	Lamp5 Lhx6	28	Vcan	4	0.745036826425753	4.64170704630708	2.97507213291882	175.147248091563	0.123124285379679	0.656640347993731	90.4285714285714	7	FALSE	TRUE	TRUE	FALSE	FALSE	TRUE	TRUE
Lamp5	Lamp5 Lhx6	29	Cdh12	4	0.742008457891858	4.42520060957906	2.57170217358887	123.57051783667	0.114574948822572	0.646163872103722	90.4285714285714	7	FALSE	FALSE	TRUE	FALSE	TRUE	TRUE	TRUE
Lamp5	Lamp5 Lhx6	30	Inpp4b	4	0.738863461182827	4.06548752114299	3.27861884525189	183.612063293581	0.134583230053548	0.629819087713824	90.4285714285714	7	FALSE	FALSE	TRUE	FALSE	TRUE	TRUE	TRUE
Lamp5	Lamp5 Lhx6	31	Car2	4	0.725576739792491	5.55507184046412	4.14675444545966	74.1019131405468	0.169269974337595	0.55279369790648	90.4285714285714	7	TRUE	TRUE	TRUE	FALSE	FALSE	TRUE	FALSE
Lamp5	Lamp5 Lhx6	32	Pard3b	4	0.722859539630805	10.4958749251322	7.54045653161066	85.0159869737131	0.275727205345974	0.494144447151966	90.4285714285714	7	FALSE	FALSE	TRUE	FALSE	TRUE	TRUE	TRUE
Lamp5	Lamp5 Lhx6	33	Wif1	4	0.72161356589013	7.29335044859788	4.95376718496429	89.4790488292827	0.190858506568228	0.51956586994181	90.4285714285714	7	TRUE	FALSE	TRUE	FALSE	TRUE	TRUE	FALSE
Lamp5	Lamp5 Lhx6	34	Ankrd34b	4	0.712116388991271	3.95792711981211	2.40583236321256	52.4819160119261	0.111808346621511	0.525848908179735	90.4285714285714	7	TRUE	FALSE	TRUE	FALSE	TRUE	TRUE	FALSE
Lamp5	Lamp5 Lhx6	35	Mkx	4	0.698818221355444	5.53492681932635	4.28996088093493	66.094208417692	0.175287044087266	0.498508160538235	90.4285714285714	7	FALSE	FALSE	TRUE	FALSE	TRUE	TRUE	TRUE
Lamp5	Lamp5 Lhx6	36	Shisa6	4	0.697665571351845	5.98671968814611	4.40450925991789	73.106704735414	0.178312193895678	0.485095323817128	90.4285714285714	7	FALSE	FALSE	TRUE	FALSE	TRUE	TRUE	TRUE
Lamp5	Lamp5 Lhx6	37	Ackr3	4	0.69285820939728	28.4585844641261	52.0933508613691	33.0345513724927	0.732458621625288	0.389320743456082	90.4285714285714	7	TRUE	FALSE	TRUE	FALSE	TRUE	TRUE	FALSE
Lamp5	Lamp5 Lhx6	38	Pou3f2	4	0.680506540542494	14.0329738290842	11.1842069987719	37.7652570416003	0.351071210555733	0.382865650534823	90.4285714285714	7	TRUE	FALSE	TRUE	FALSE	TRUE	TRUE	FALSE
Lamp5	Lamp5 Lhx6	39	Fras1	4	0.676033446364811	6.9226555326018	5.73841599620143	49.4113906353106	0.216921140516693	0.397917871978022	90.4285714285714	7	FALSE	FALSE	TRUE	FALSE	TRUE	TRUE	TRUE
Lamp5	Lamp5 Lhx6	40	Nkx2-1	4	0.669216125819377	28.3727407621554	222.04121496301	27.1910812757076	0.992207792207792	0.338507665951275	90.4285714285714	7	TRUE	FALSE	TRUE	FALSE	TRUE	TRUE	FALSE
Lamp5	Lamp5 Lhx6	41	Myo5b	4	0.65121395045249	16.1472897791066	12.7880949794366	38.4548407337689	0.382748280583497	0.316755565251806	90.4285714285714	7	FALSE	FALSE	TRUE	FALSE	TRUE	TRUE	TRUE
Lamp5	Lamp5 Lhx6	42	Igfbp4	4	0.605202605686563	6.01649698902481	2.35306823299857	0	0.15758272696671	0.251576828268558	90.4285714285714	7	TRUE	FALSE	TRUE	FALSE	TRUE	TRUE	FALSE
Lamp5	Lamp5 Lhx6	43	Nkain3	3	0.836233618230221	4.47449377042436	2.26242944427635	340.249685835812	0.104879408520259	0.838102295245152	90.4285714285714	7	FALSE	FALSE	TRUE	FALSE	FALSE	TRUE	TRUE
Lamp5	Lamp5 Lhx6	44	Adcy2	3	0.718835786132088	4.49561284115519	3.30185926588831	94.7757456636169	0.138411779430759	0.578056706252195	90.4285714285714	7	TRUE	FALSE	TRUE	FALSE	FALSE	TRUE	FALSE
Lamp5	Lamp5 Lhx6	45	Mpped2	3	0.711143765721728	3.36891776875267	3.05429265137641	80.0171793553328	0.125863534621155	0.583840798126512	90.4285714285714	7	TRUE	FALSE	TRUE	FALSE	TRUE	FALSE	FALSE
Lamp5	Lamp5 Lhx6	46	Cort	3	0.710309919948184	4.81785106608688	3.08861836156788	77.9730469621373	0.141885065955716	0.562759639827309	90.4285714285714	7	FALSE	TRUE	FALSE	FALSE	TRUE	TRUE	FALSE
Lamp5	Lamp5 Lhx6	47	Amot	3	0.693173269833174	9.57178628797558	8.1553957983135	52.4326126739928	0.289890247954959	0.431867694273709	90.4285714285714	7	FALSE	FALSE	TRUE	FALSE	TRUE	TRUE	FALSE
Lamp5	Lamp5 Lhx6	48	Mxra7	3	0.690463266860255	4.57420344937358	3.08385616925226	60.0454968384144	0.138724650847236	0.497108894853255	90.4285714285714	7	TRUE	FALSE	FALSE	FALSE	TRUE	TRUE	FALSE
Lamp5	Lamp5 Lhx6	49	Cdca7	3	0.670398077442787	5.01376739944796	3.96526362280001	61.9653455884364	0.159305384271419	0.43574616018225	90.4285714285714	7	TRUE	TRUE	FALSE	FALSE	TRUE	FALSE	FALSE
Lamp5	Lamp5 Lhx6	50	Sntg2	3	0.670131566875869	6.12344940573356	5.06568893505628	59.1324347524033	0.19812800284132	0.410193881998393	90.4285714285714	7	FALSE	FALSE	TRUE	FALSE	TRUE	TRUE	FALSE
Lamp5	Lamp5 Pax6	1	Ralyl	7	0.979185671006698	23.3962298200859	1.88474989603617	4277.65101061575	0.095064137494339	0.988170330311547	100	7	TRUE	TRUE	TRUE	TRUE	TRUE	TRUE	TRUE
Lamp5	Lamp5 Pax6	2	Elmo1	7	0.896061988572184	5.91444861191284	2.29980441353869	525.125996283579	0.114342365854654	0.900623462854161	100	7	TRUE	TRUE	TRUE	TRUE	TRUE	TRUE	TRUE
Lamp5	Lamp5 Pax6	3	Col14a1	7	0.88311373141328	7.99166427794048	4.52178642390387	248.832909359966	0.194515850897231	0.858647437547033	100	7	TRUE	TRUE	TRUE	TRUE	TRUE	TRUE	TRUE
Lamp5	Lamp5 Pax6	4	Pax6	7	0.835869462471878	20.919076126167	13.2758551176882	149.753694805681	0.410372819770474	0.70402839263363	100	7	TRUE	TRUE	TRUE	TRUE	TRUE	TRUE	TRUE
Lamp5	Lamp5 Pax6	5	Chrm3	6	0.918672729076089	6.166232800334	2.00465909301775	446.795616178161	0.0958334348870495	0.964036609970281	100	7	FALSE	TRUE	TRUE	TRUE	TRUE	TRUE	TRUE
Lamp5	Lamp5 Pax6	6	Pex5l	6	0.908786431920423	6.336009668902	1.84648433699468	734.639099050861	0.0928358381719637	0.935260774453636	100	7	TRUE	FALSE	TRUE	TRUE	TRUE	TRUE	TRUE
Lamp5	Lamp5 Pax6	7	Cnr1	6	0.902834785032453	4.72478997371776	1.44983249740598	1915.11299475403	0.0754153421960999	0.952817824377457	100	7	TRUE	TRUE	TRUE	FALSE	TRUE	TRUE	TRUE
Lamp5	Lamp5 Pax6	8	Gabra2	6	0.866296250251597	5.3518043879653	2.08295108757219	392.900903280027	0.102268138973545	0.892421150151523	100	7	TRUE	TRUE	TRUE	FALSE	TRUE	TRUE	TRUE
Lamp5	Lamp5 Pax6	9	Dpy19l1	6	0.863204647535123	12.0386282534381	4.76145899355581	223.077080203375	0.203977869871136	0.785250054998512	100	7	TRUE	TRUE	TRUE	FALSE	TRUE	TRUE	TRUE
Lamp5	Lamp5 Pax6	10	Inpp4b	6	0.833211472008094	11.8207056374276	4.38822226493747	395.4835044813	0.19298092721783	0.755411057021051	100	7	FALSE	TRUE	TRUE	TRUE	TRUE	TRUE	TRUE
Lamp5	Lamp5 Pax6	11	Ano3	6	0.815515643482477	9.72737198817395	4.5251502840518	168.577911979783	0.196706387071281	0.71223989334499	100	7	TRUE	FALSE	TRUE	TRUE	TRUE	TRUE	TRUE
Lamp5	Lamp5 Pax6	12	Gm20754	6	0.796876177588157	16.6710029621776	6.93366760656706	228.230819482303	0.27307270955537	0.644598348039978	100	7	TRUE	FALSE	TRUE	TRUE	TRUE	TRUE	TRUE
Lamp5	Lamp5 Pax6	13	Scrg1	6	0.787350266811236	32.7644117041451	20.3482783710984	139.950185851567	0.512807577805952	0.593880629450916	100	7	TRUE	TRUE	TRUE	TRUE	TRUE	TRUE	FALSE
Lamp5	Lamp5 Pax6	14	Npsr1	6	0.696625500707248	19.7847543237309	15.0933874378056	86.8292143388852	0.43952278095899	0.413046387181427	100	7	TRUE	FALSE	TRUE	TRUE	TRUE	TRUE	TRUE
Lamp5	Lamp5 Pax6	15	Neto1	5	0.905559570223644	5.18635012172274	1.65152762831518	744.039147914605	0.0852115604222737	0.966332153425677	100	7	FALSE	FALSE	TRUE	TRUE	TRUE	TRUE	TRUE
Lamp5	Lamp5 Pax6	16	Alcam	5	0.848726464942091	4.79001440338539	2.23368866934082	587.70781609555	0.105339422027516	0.894402578273914	100	7	TRUE	FALSE	TRUE	FALSE	TRUE	TRUE	TRUE
Lamp5	Lamp5 Pax6	17	Wls	5	0.779403527707	5.32210110976439	3.62262999142533	134.093076150511	0.155401949344766	0.691056468835399	100	7	TRUE	TRUE	TRUE	FALSE	TRUE	TRUE	FALSE
Lamp5	Lamp5 Pax6	18	Sdk2	5	0.759055677785922	4.87794596730416	3.40150447492267	116.042066561079	0.154911034230222	0.647124495929621	100	7	FALSE	FALSE	TRUE	TRUE	TRUE	TRUE	TRUE
Lamp5	Lamp5 Pax6	19	Frem1	5	0.755572628160511	9.58957982108806	5.54226196294822	179.700178962396	0.227772923512373	0.594092325440877	100	7	FALSE	FALSE	TRUE	TRUE	TRUE	TRUE	TRUE
Lamp5	Lamp5 Pax6	20	Lima1	5	0.749263543756489	5.62532664633394	3.23962420960152	116.308779714502	0.144499082953387	0.630474746610754	100	7	TRUE	FALSE	TRUE	FALSE	TRUE	TRUE	TRUE
Lamp5	Lamp5 Pax6	21	Cntnap5b	5	0.735837063331822	7.20414757951433	4.63863765996915	135.246909669956	0.195786742995017	0.556690000995873	100	7	FALSE	FALSE	TRUE	TRUE	TRUE	TRUE	TRUE
Lamp5	Lamp5 Pax6	22	Enox2	5	0.72339362626783	3.88954991543598	2.68877823416662	117.56525459155	0.12733491569181	0.619145837633613	100	7	FALSE	FALSE	TRUE	TRUE	TRUE	TRUE	TRUE
Lamp5	Lamp5 Pax6	23	Npas1	5	0.694246650142865	4.07990003956788	4.00184526793851	94.8150404538181	0.169433550206865	0.506124763356181	100	7	TRUE	FALSE	TRUE	FALSE	TRUE	TRUE	TRUE
Lamp5	Lamp5 Pax6	24	Colgalt2	5	0.67879114923165	5.30073276155835	6.35138804868441	45.0390575637108	0.248945334845932	0.415451346275044	100	7	TRUE	FALSE	TRUE	FALSE	TRUE	TRUE	TRUE
Lamp5	Lamp5 Pax6	25	4930509J09Rik	5	0.674752179455714	8.58834547756633	7.70942577573565	0	0.393063690952689	0.375746857058784	100	7	FALSE	FALSE	TRUE	TRUE	TRUE	TRUE	TRUE
Lamp5	Lamp5 Pax6	26	Npas3	4	0.877929355260226	4.0122229351809	2.25388333014281	1603.50654169693	0.105102614673685	0.980145993694435	100	7	TRUE	FALSE	TRUE	TRUE	FALSE	FALSE	TRUE
Lamp5	Lamp5 Pax6	27	Pcdh7	4	0.857382097917531	4.23033666151358	2.19559367544248	500.740139053081	0.103810425206443	0.911048546127815	100	7	TRUE	FALSE	TRUE	FALSE	TRUE	TRUE	FALSE
Lamp5	Lamp5 Pax6	28	Kctd12	4	0.749059110233188	17.3912371570112	7.29433740052957	126.121502967005	0.291528220656605	0.532976733419217	100	7	TRUE	FALSE	TRUE	FALSE	TRUE	TRUE	FALSE
Lamp5	Lamp5 Pax6	29	Cbln2	4	0.746865047347393	10.4810979057684	6.70667488541285	92.8609293676232	0.255279687371241	0.545222900583977	100	7	TRUE	FALSE	TRUE	FALSE	TRUE	TRUE	FALSE
Lamp5	Lamp5 Pax6	30	Mcc	4	0.743787923319785	3.02446763168164	2.25809727186399	85.5371409002083	0.118463459025102	0.641880127315181	100	7	FALSE	FALSE	TRUE	TRUE	FALSE	TRUE	TRUE
Lamp5	Lamp5 Pax6	31	Sncaip	4	0.741488125413825	6.021612841506	5.0978906931	83.3755304605389	0.208628538960357	0.57117307230456	100	7	FALSE	FALSE	TRUE	FALSE	TRUE	TRUE	TRUE
Lamp5	Lamp5 Pax6	32	9530059O14Rik	4	0.734449539621061	4.38993152379404	2.6395513078614	115.628293463931	0.123576957198258	0.644132861657154	100	7	FALSE	TRUE	TRUE	FALSE	TRUE	FALSE	TRUE
Lamp5	Lamp5 Pax6	33	Cntnap5a	4	0.720963281141682	5.1376273056839	2.27113209854786	253.342171122713	0.107596262885266	0.651741784890498	100	7	FALSE	FALSE	TRUE	TRUE	TRUE	FALSE	TRUE
Lamp5	Lamp5 Pax6	34	Tspan12	4	0.720124239225149	4.6181274615333	2.86820926291415	102.286363837835	0.135670896354134	0.598089555205861	100	7	TRUE	FALSE	TRUE	FALSE	TRUE	TRUE	FALSE
Lamp5	Lamp5 Pax6	35	Gm16083	4	0.708917720133469	9.30989680683212	7.73066790313874	56.6076529418508	0.291718872705698	0.461665842578808	100	7	FALSE	FALSE	TRUE	FALSE	TRUE	TRUE	TRUE
Lamp5	Lamp5 Pax6	36	Enpp2	4	0.707563033573127	4.63531906740691	2.84263829872738	142.015199558126	0.129655575442954	0.57012611319827	100	7	FALSE	TRUE	TRUE	FALSE	TRUE	TRUE	FALSE
Lamp5	Lamp5 Pax6	37	Phactr2	4	0.69683660642191	5.24289209944441	5.30538693765053	51.4683006897621	0.214015051762814	0.473122806750221	100	7	TRUE	FALSE	TRUE	FALSE	TRUE	TRUE	FALSE
Lamp5	Lamp5 Pax6	38	B3gat2	4	0.688990470472979	4.95735185599319	4.14369780589916	37.5662757164304	0.17932283763165	0.455965487919476	100	7	TRUE	FALSE	TRUE	FALSE	TRUE	TRUE	FALSE
Lamp5	Lamp5 Pax6	39	Grb14	4	0.681934616520536	4.78486937272289	4.0348477843536	58.4041606622327	0.17538342731407	0.466718918611485	100	7	TRUE	FALSE	TRUE	FALSE	TRUE	FALSE	TRUE
Lamp5	Lamp5 Pax6	40	Rcn1	4	0.666152644876636	8.24098098550439	5.69448051147899	52.5512996872875	0.243976520775913	0.385848659597851	100	7	TRUE	FALSE	TRUE	FALSE	TRUE	TRUE	FALSE
Lamp5	Lamp5 Pax6	41	Itga8	4	0.647387125807282	4.03375146511708	4.8184345308944	34.0965918747385	0.204481989178236	0.350007150814277	100	7	FALSE	FALSE	TRUE	FALSE	TRUE	TRUE	TRUE
Lamp5	Lamp5 Pax6	42	Tmem176b	4	0.646363416251271	11.7874667243928	13.4001683188235	36.3718545765805	0.426494565238484	0.313983848112636	100	7	FALSE	TRUE	TRUE	FALSE	TRUE	TRUE	FALSE
Lamp5	Lamp5 Pax6	43	Bicc1	4	0.641741184344684	4.20716700470229	4.27427992444962	31.4120984244028	0.184616199608172	0.354805650246761	100	7	FALSE	FALSE	TRUE	FALSE	TRUE	TRUE	TRUE
Lamp5	Lamp5 Pax6	44	Krt73	4	0.635550054673248	34.7763213229693	68.8389430954947	48.3955582218428	0.81217310779593	0.27317343213024	100	7	TRUE	FALSE	TRUE	FALSE	TRUE	TRUE	FALSE
Lamp5	Lamp5 Pax6	45	Ntn4	4	0.629578726697993	5.29939754034253	5.08086599290671	32.7299719932157	0.217029770989226	0.322530001979596	100	7	FALSE	FALSE	TRUE	FALSE	TRUE	TRUE	TRUE
Lamp5	Lamp5 Pax6	46	Csgalnact1	4	0.614763033302552	5.05019429507721	4.71459419997639	24.7530493063917	0.199629674072867	0.28096527773649	100	7	FALSE	FALSE	TRUE	FALSE	TRUE	TRUE	TRUE
Lamp5	Lamp5 Pax6	47	Dpf3	4	0.594621387957584	5.13441752232056	9.63170713720228	9.65821281071689	0.343899883417153	0.207891017424918	100	7	FALSE	FALSE	TRUE	FALSE	TRUE	TRUE	TRUE
Lamp5	Lamp5 Pax6	48	Chsy3	3	0.826667852377398	3.73766759675799	1.67884952462271	555.563357229777	0.0880826238746065	0.879060476900689	100	7	FALSE	TRUE	TRUE	FALSE	TRUE	FALSE	FALSE
Lamp5	Lamp5 Pax6	49	Cplx2	3	0.808992610197507	3.79488686684913	1.95151629120755	312.270975515023	0.0962408571773997	0.800643193057039	100	7	TRUE	TRUE	TRUE	FALSE	FALSE	FALSE	FALSE
Lamp5	Lamp5 Pax6	50	Fut9	3	0.752525446317678	4.63427004085092	1.62067298545393	387.051210591777	0.0799695619146348	0.774290976023318	100	7	TRUE	FALSE	TRUE	FALSE	FALSE	TRUE	FALSE
Lamp5	Lamp5 Pdlim5_1	1	Cntn6	7	0.829317975811735	6.01259957701834	2.98865130384982	324.071604778739	0.23294565385183	0.816446064344064	184	7	TRUE	TRUE	TRUE	TRUE	TRUE	TRUE	TRUE
Lamp5	Lamp5 Pdlim5_1	2	Pde4b	5	0.813821953663519	4.16282019676471	1.75692912702795	522.828033213716	0.157170478698891	0.863231524532468	184	7	FALSE	FALSE	TRUE	TRUE	TRUE	TRUE	TRUE
Lamp5	Lamp5 Pdlim5_1	3	Dock5	5	0.692237003419304	4.79853809043407	4.01361692982689	83.8636616536707	0.297044336766597	0.481033899376657	184	7	FALSE	FALSE	TRUE	TRUE	TRUE	TRUE	TRUE
Lamp5	Lamp5 Pdlim5_1	4	Ntn1	5	0.680530228581401	5.93319790655922	5.77632983033022	69.5695985672047	0.372227673131793	0.438533901312892	184	7	TRUE	FALSE	TRUE	FALSE	TRUE	TRUE	TRUE
Lamp5	Lamp5 Pdlim5_1	5	Sema3e	4	0.852416772549182	3.84547879820023	1.84313364382108	750.975483913195	0.160908384907383	0.938250062734973	184	7	FALSE	TRUE	TRUE	TRUE	FALSE	FALSE	TRUE
Lamp5	Lamp5 Pdlim5_1	6	Ndnf	4	0.818876329391354	3.94150209279484	2.56377478550495	666.744542853689	0.209446735172182	0.848502791296558	184	7	FALSE	FALSE	TRUE	TRUE	FALSE	TRUE	TRUE
Lamp5	Lamp5 Pdlim5_1	7	Grin3a	4	0.786887305517257	4.6045800057245	2.95046377807072	260.325268619766	0.232073209183101	0.743576674798575	184	7	TRUE	FALSE	TRUE	TRUE	FALSE	FALSE	TRUE
Lamp5	Lamp5 Pdlim5_1	8	Qrfpr	4	0.630972709460345	4.51537851488253	3.66066841172442	69.5685786236679	0.277867226734004	0.353201416913169	184	7	FALSE	TRUE	TRUE	FALSE	FALSE	TRUE	TRUE
Lamp5	Lamp5 Pdlim5_1	9	Cdh7	3	0.64423403856689	6.08986074544539	4.27299442502382	54.3227383159008	0.310858650770997	0.363246890124325	184	7	FALSE	FALSE	TRUE	FALSE	TRUE	TRUE	FALSE
Lamp5	Lamp5 Pdlim5_1	10	Cntn4	2	0.793057063240484	3.39572039570033	2.26934083621407	413.453580446156	0.187968661901443	0.841780462981344	184	7	TRUE	TRUE	FALSE	FALSE	FALSE	FALSE	FALSE
Lamp5	Lamp5 Pdlim5_1	11	Gm30835	2	0.697878817838421	2.59671886182206	1.71175331370752	0	NA	0.546849863430239	184	7	FALSE	FALSE	TRUE	TRUE	FALSE	FALSE	FALSE
Lamp5	Lamp5 Pdlim5_1	12	Ndst4	2	0.69271507849836	3.50388013143605	2.99333738189494	133.763712798319	0.23154269418989	0.548615006677146	184	7	TRUE	FALSE	TRUE	FALSE	FALSE	FALSE	FALSE
Lamp5	Lamp5 Pdlim5_1	13	Timp3	2	0.661649812654495	3.0744122203482	2.46643736097301	60.4842913057559	0.199689292578543	0.450624768979047	184	7	TRUE	FALSE	TRUE	FALSE	FALSE	FALSE	FALSE
Lamp5	Lamp5 Pdlim5_1	14	Rgs4	2	0.659234134893864	3.08499433971697	1.95728679534217	74.3770138304265	0.171669877099494	0.481967652861939	184	7	TRUE	TRUE	FALSE	FALSE	FALSE	FALSE	FALSE
Lamp5	Lamp5 Pdlim5_1	15	Ramp3	2	0.650615246081822	4.03875982708495	2.7677477933764	60.8206356123085	0.224425926020593	0.415535894902473	184	7	TRUE	FALSE	TRUE	FALSE	FALSE	FALSE	FALSE
Lamp5	Lamp5 Pdlim5_1	16	Pdlim5	2	0.616499767039171	3.82260585656162	3.35910080749306	51.9655628855089	0.259043295301845	0.326580469518136	184	7	FALSE	FALSE	TRUE	FALSE	FALSE	TRUE	FALSE
Lamp5	Lamp5 Pdlim5_1	17	Igfbp2	2	0.589279719753582	3.18709353190733	2.54583644784042	22.520309053098	0.21829756047544	0.238127683010859	184	7	TRUE	FALSE	FALSE	FALSE	FALSE	TRUE	FALSE
Lamp5	Lamp5 Pdlim5_1	18	Rgs5	2	0.566810834669057	3.73877484124289	6.51839004317162	9.24651749601897	0.423725226163844	0.154097568948706	184	7	FALSE	FALSE	TRUE	FALSE	FALSE	TRUE	FALSE
Lamp5	Lamp5 Pdlim5_1	19	Pcdh17	1	0.820984734683658	3.55605583336915	1.6032412890944	450.094427115621	0.144740601983366	0.874089041527673	184	7	TRUE	FALSE	FALSE	FALSE	FALSE	FALSE	FALSE
Lamp5	Lamp5 Pdlim5_1	20	Ptprz1	1	0.765637365901035	2.96818773455997	2.35732804495021	219.166202960438	0.193269486251442	0.784059033295339	184	7	FALSE	FALSE	TRUE	FALSE	FALSE	FALSE	FALSE
Lamp5	Lamp5 Pdlim5_1	21	Arl4a	1	0.751335465918365	3.32748423872146	1.82946538835903	216.487862246939	0.1643989992217	0.694522515677585	184	7	FALSE	TRUE	FALSE	FALSE	FALSE	FALSE	FALSE
Lamp5	Lamp5 Pdlim5_1	22	Vrk1	1	0.708106072698018	3.02128672141947	1.77464396522835	175.545840944627	0.155461335359207	0.652717256875057	184	7	FALSE	TRUE	FALSE	FALSE	FALSE	FALSE	FALSE
Lamp5	Lamp5 Pdlim5_1	23	Samd5	1	0.676175800759189	3.51495336245913	2.32180747936926	99.3803929948021	0.19528289185785	0.54892579696672394	184	7	TRUE	FALSE	FALSE	FALSE	FALSE	FALSE	FALSE
Lamp5	Lamp5 Pdlim5_1	24	Vcan	1	0.672871587617011	3.41339322256191	2.49002587134314	122.011416173135	0.203532928412972	0.530441629671606	184	7	TRUE	FALSE	FALSE	FALSE	FALSE	FALSE	FALSE
Lamp5	Lamp5 Pdlim5_1	25	Fat1	1	0.646832289642939	2.62564790027005	1.98224752278592	70.7367996644398	0.168367912817893	0.495989880859363	184	7	TRUE	FALSE	FALSE	FALSE	FALSE	FALSE	FALSE
Lamp5	Lamp5 Pdlim5_1	26	Prom1	1	0.637135246470155	3.09065771425027	2.72914589130341	67.2340138380126	0.218007713041721	0.41304130354427	184	7	FALSE	FALSE	TRUE	FALSE	FALSE	FALSE	FALSE
Lamp5	Lamp5 Pdlim5_1	27	Trpc4	1	0.627857020945087	2.74716728839174	2.34053745520877	104.267829751456	0.189878298105568	0.423325211693256	184	7	TRUE	FALSE	FALSE	FALSE	FALSE	FALSE	FALSE
Lamp5	Lamp5 Pdlim5_1	28	Lgr5	1	0.583428486650256	3.13310892446491	3.27922766068646	29.2266103680282	0.253422870534002	0.23975579161417	184	7	FALSE	FALSE	FALSE	FALSE	FALSE	TRUE	FALSE
Lamp5	Lamp5 Pdlim5_1	29	Acadl	1	0.574470032141493	1.60575697993103	1.50787433224983	55.5931270871948	0.137811803285521	0.494909439327685	184	7	TRUE	FALSE	FALSE	FALSE	FALSE	FALSE	FALSE
Lamp5	Lamp5 Pdlim5_1	30	Gpr83	1	0.570825188587381	2.44328623283928	2.04951363566956	26.5251134287856	0.183133109226422	0.256325146436237	184	7	TRUE	FALSE	FALSE	FALSE	FALSE	FALSE	FALSE
Lamp5	Lamp5 Pdlim5_1	31	Hopx	1	0.560085126198475	1.89580887359196	1.17264926656079	0	0.139850109939076	0.194934991571407	184	7	TRUE	FALSE	FALSE	FALSE	FALSE	FALSE	FALSE
Lamp5	Lamp5 Pdlim5_1	32	Mrgprx2	1	0.553895995489715	2.28378500855091	2.43956327678711	0	NA	0.143901136130269	184	7	FALSE	FALSE	TRUE	FALSE	FALSE	FALSE	FALSE
Lamp5	Lamp5 Pdlim5_1	33	Ntsr1	1	0.532126179656273	2.61593075187343	3.42077883799435	0	NA	0.0796012800377962	184	7	FALSE	FALSE	FALSE	FALSE	FALSE	TRUE	FALSE
Lamp5	Lamp5 Pdlim5_1	34	Ccbe1	1	0.52593578114734	2.20226748292041	1.4365233174723	0	0.190320586795559	0.072368838767903	184	7	FALSE	FALSE	FALSE	FALSE	FALSE	TRUE	FALSE
Lamp5	Lamp5 Pdlim5_1	35	Ptger3	1	0.520145778589811	1.79729233479361	3.02348346527931	0	0.345714646130927	0.0510645082925624	184	7	FALSE	FALSE	FALSE	FALSE	FALSE	TRUE	FALSE
Lamp5	Lamp5 Pdlim5_1	36	Cntn5	0	0.892493945658275	2.93225261646994	1.09646784046822	2684.3807398319	0.0992749752377926	1	184	7	FALSE	FALSE	FALSE	FALSE	FALSE	FALSE	FALSE
Lamp5	Lamp5 Pdlim5_1	37	Grik1	0	0.851101886490309	2.92819685851032	1.13228955216575	1544.43179544802	0.102750114530852	0.977363944901765	184	7	FALSE	FALSE	FALSE	FALSE	FALSE	FALSE	FALSE
Lamp5	Lamp5 Pdlim5_1	38	Reln	0	0.827114833917348	2.8290638784986	1.61420568483789	1912.0002229123	0.141088346801052	0.979373477937668	184	7	FALSE	FALSE	FALSE	FALSE	FALSE	FALSE	FALSE
Lamp5	Lamp5 Pdlim5_1	39	Kcnc2	0	0.816913582143797	3.37668085475828	1.88379375666774	448.161017586175	0.160830175917526	0.86228446425296	184	7	FALSE	FALSE	FALSE	FALSE	FALSE	FALSE	FALSE
Lamp5	Lamp5 Pdlim5_1	40	Grid1	0	0.782790050548571	3.106812336823	1.69915733608374	272.216881129698	0.153958085811954	0.771425929509831	184	7	FALSE	FALSE	FALSE	FALSE	FALSE	FALSE	FALSE
Lamp5	Lamp5 Pdlim5_1	41	Sema6a	0	0.775923038540167	2.68306271168562	1.57530855626405	327.619325537451	0.139912972374193	0.85152862924958	184	7	FALSE	FALSE	FALSE	FALSE	FALSE	FALSE	FALSE
Lamp5	Lamp5 Pdlim5_1	42	Thrb	0	0.771949624513766	2.27631017142017	1.17538980785159	625.183691771533	0.106525027375239	0.921045089009027	184	7	FALSE	FALSE	FALSE	FALSE	FALSE	FALSE	FALSE
Lamp5	Lamp5 Pdlim5_1	43	Cacna2d3	0	0.75965135027672	2.37948579458781	1.58461815575997	495.920150881784	0.137888313393339	0.876767663140227	184	7	FALSE	FALSE	FALSE	FALSE	FALSE	FALSE	FALSE
Lamp5	Lamp5 Pdlim5_1	44	Cdh20	0	0.746543985718636	2.37959626459447	1.47774430374526	286.33051052977	0.131113260052182	0.831982102517107	184	7	FALSE	FALSE	FALSE	FALSE	FALSE	FALSE	FALSE
Lamp5	Lamp5 Pdlim5_1	45	Ptprt	0	0.739458661214198	2.04875977238733	1.84785486369622	483.366032704574	0.157137693366368	0.828766422191447	184	7	FALSE	FALSE	FALSE	FALSE	FALSE	FALSE	FALSE
Lamp5	Lamp5 Pdlim5_1	46	Rxfp1	0	0.728947582100751	2.42349279090422	2.57136927449404	304.609591567356	0.205886181763178	0.744823098866306	184	7	FALSE	FALSE	FALSE	FALSE	FALSE	FALSE	FALSE
Lamp5	Lamp5 Pdlim5_1	47	Nell2	0	0.718771198443169	2.16225079293557	1.35942695423814	280.686362070443	0.122505507659334	0.814965224008407	184	7	FALSE	FALSE	FALSE	FALSE	FALSE	FALSE	FALSE
Lamp5	Lamp5 Pdlim5_1	48	Pcdh10	0	0.718383424512447	2.43394015477824	1.51985048891075	186.852880997447	0.135280066182284	0.725573137847031	184	7	FALSE	FALSE	FALSE	FALSE	FALSE	FALSE	FALSE
Lamp5	Lamp5 Pdlim5_1	49	Dcc	0	0.713621605834686	2.54641001112534	2.06678635684962	275.02219123907	0.173023391819836	0.68047540575972	184	7	FALSE	FALSE	FALSE	FALSE	FALSE	FALSE	FALSE
Lamp5	Lamp5 Pdlim5_1	50	Cdh10	0	0.710811518119977	2.23773609043931	1.35807440531625	337.034761229147	0.120582438851593	0.824051082691126	184	7	FALSE	FALSE	FALSE	FALSE	FALSE	FALSE	FALSE
Lamp5	Lamp5 Pdlim5_2	1	Pdlim5	4	0.635122880411246	4.74123210097675	4.50362147043415	49.1288641283963	0.48209247356884	0.340793964971569	317.285714285714	7	TRUE	FALSE	TRUE	FALSE	TRUE	TRUE	FALSE
Lamp5	Lamp5 Pdlim5_2	2	Dock5	3	0.6494888917808	4.1578439716924	4.04315312187717	63.3803497316876	0.455571766640796	0.394344841819031	317.285714285714	7	FALSE	FALSE	TRUE	FALSE	TRUE	TRUE	FALSE
Lamp5	Lamp5 Pdlim5_2	3	Gm30835	1	0.667889063802328	2.4552535809056	1.55109850511699	0	NA	0.478775343494817	317.285714285714	7	FALSE	FALSE	FALSE	FALSE	FALSE	FALSE	TRUE
Lamp5	Lamp5 Pdlim5_2	4	A830009L08Rik	1	0.556565482636319	3.56381252205527	3.80181869870061	11.8157032218819	0.450237490100444	0.148844417900381	317.285714285714	7	FALSE	FALSE	TRUE	FALSE	FALSE	FALSE	FALSE
Lamp5	Lamp5 Pdlim5_2	5	Arhgdib	1	0.534605072726655	1.94815720549265	2.43414638387793	4.28124596369407	0.373598620186036	0.0911125330699945	317.285714285714	7	TRUE	FALSE	FALSE	FALSE	FALSE	FALSE	FALSE
Lamp5	Lamp5 Pdlim5_2	6	Ndnf	0	0.772971329404131	2.87930129835248	2.74614449918566	467.415440264224	0.362284314531772	0.822528957907212	317.285714285714	7	FALSE	FALSE	FALSE	FALSE	FALSE	FALSE	FALSE
Lamp5	Lamp5 Pdlim5_2	7	Sema3e	0	0.766854880133444	2.68039343186397	1.75201071396816	511.177883036814	0.270320899503257	0.861477744656897	317.285714285714	7	FALSE	FALSE	FALSE	FALSE	FALSE	FALSE	FALSE
Lamp5	Lamp5 Pdlim5_2	8	Reln	0	0.757484213167785	2.09412285301903	1.6819786095286	1401.16110715502	0.260230741618315	0.967111005279751	317.285714285714	7	FALSE	FALSE	FALSE	FALSE	FALSE	FALSE	FALSE
Lamp5	Lamp5 Pdlim5_2	9	Atp6ap1l	0	0.688893581891747	2.40530289027602	1.76375957623131	158.56471294558	0.271354606758777	0.657362462089824	317.285714285714	7	FALSE	FALSE	FALSE	FALSE	FALSE	FALSE	FALSE
Lamp5	Lamp5 Pdlim5_2	10	Cox6a2	0	0.660005928992282	2.70915335576365	2.04096135146976	95.8472978493531	0.296673307786092	0.53703448520998	317.285714285714	7	FALSE	FALSE	FALSE	FALSE	FALSE	FALSE	FALSE
Lamp5	Lamp5 Pdlim5_2	11	Samd5	0	0.659355813032514	2.72448498246416	2.22587082480593	72.1626005339052	0.316936267094741	0.519600806887666	317.285714285714	7	FALSE	FALSE	FALSE	FALSE	FALSE	FALSE	FALSE
Lamp5	Lamp5 Pdlim5_2	12	Hip1	0	0.658746379994394	2.2844030774468	1.66513169634174	125.900891720249	0.263029295400348	0.631385532003384	317.285714285714	7	FALSE	FALSE	FALSE	FALSE	FALSE	FALSE	FALSE
Lamp5	Lamp5 Pdlim5_2	13	Htr2a	0	0.651047209049945	2.22493183279001	1.97895280119306	79.3877304237209	0.301407112094836	0.555144903064941	317.285714285714	7	FALSE	FALSE	FALSE	FALSE	FALSE	FALSE	FALSE
Lamp5	Lamp5 Pdlim5_2	14	Iqgap2	0	0.631868743406888	2.0569911423526	1.70143672813438	69.883150462836	0.263689064430963	0.514659748283974	317.285714285714	7	FALSE	FALSE	FALSE	FALSE	FALSE	FALSE	FALSE
Lamp5	Lamp5 Pdlim5_2	15	Prom1	0	0.622771350372421	3.0515582180542	2.72740717616827	58.2690747676277	0.361607208930725	0.37346310298216	317.285714285714	7	FALSE	FALSE	FALSE	FALSE	FALSE	FALSE	FALSE
Lamp5	Lamp5 Pdlim5_2	16	Cracr2a	0	0.612064541692081	2.01623368674477	2.04256754945928	37.3960720333572	0.30124574437536	0.410259499189122	317.285714285714	7	FALSE	FALSE	FALSE	FALSE	FALSE	FALSE	FALSE
Lamp5	Lamp5 Pdlim5_2	17	Ramp3	0	0.604576581163471	2.37263090866862	2.16722823667017	36.0450334357347	0.312560501473824	0.345260420577872	317.285714285714	7	FALSE	FALSE	FALSE	FALSE	FALSE	FALSE	FALSE
Lamp5	Lamp5 Pdlim5_2	18	Sash1	0	0.596067054673693	2.38085101129015	2.46762515657085	22.4001272926982	0.339254639796633	0.308105094915089	317.285714285714	7	FALSE	FALSE	FALSE	FALSE	FALSE	FALSE	FALSE
Lamp5	Lamp5 Pdlim5_2	19	Tgfbr2	0	0.576483803953356	2.22220898926015	1.94078199845235	27.3954684400554	0.295201729944874	0.275408393086722	317.285714285714	7	FALSE	FALSE	FALSE	FALSE	FALSE	FALSE	FALSE
Lamp5	Lamp5 Pdlim5_2	20	Gfra1	0	0.573240217739333	2.72887016497615	2.44851848638478	21.9789718243685	0.34342976730891	0.234898365602625	317.285714285714	7	FALSE	FALSE	FALSE	FALSE	FALSE	FALSE	FALSE
Lamp5	Lamp5 Pdlim5_2	21	Qrfpr	0	0.570817080445342	2.38909518639603	2.43486166712181	39.1640743347502	0.33933476735928	0.238683657300157	317.285714285714	7	FALSE	FALSE	FALSE	FALSE	FALSE	FALSE	FALSE
Lamp5	Lamp5 Pdlim5_2	22	Cdh7	0	0.568525555819418	2.07892259474935	2.40590205869487	22.9019902044303	0.335835154281923	0.22408628333259	317.285714285714	7	FALSE	FALSE	FALSE	FALSE	FALSE	FALSE	FALSE
Lamp5	Lamp5 Pdlim5_2	23	Thbs2	0	0.560940450259717	2.05777654338691	2.11097757166483	19.0004220818493	0.318160112863337	0.232956263515481	317.285714285714	7	FALSE	FALSE	FALSE	FALSE	FALSE	FALSE	FALSE
Lamp5	Lamp5 Pdlim5_2	24	Nr4a3	0	0.560757064957093	2.21949858768927	2.09287675091242	15.9927756699814	0.313952884889745	0.223943200217009	317.285714285714	7	FALSE	FALSE	FALSE	FALSE	FALSE	FALSE	FALSE
Lamp5	Lamp5 Pdlim5_2	25	Has2	0	0.548082591646613	2.5553930889919	3.4665304767843	8.16375099009461	0.426832287118769	0.130564393700539	317.285714285714	7	FALSE	FALSE	FALSE	FALSE	FALSE	FALSE	FALSE
Lamp5	Lamp5 Pdlim5_2	26	Adamtsl3	0	0.546032035370197	2.14167028930833	2.02488044046491	14.6457722125793	0.31162848799577	0.167931189020472	317.285714285714	7	FALSE	FALSE	FALSE	FALSE	FALSE	FALSE	FALSE
Lamp5	Lamp5 Pdlim5_2	27	Mrgprx2	0	0.543535416564454	2.02804951532118	2.33318833300565	0	NA	0.118413383465704	317.285714285714	7	FALSE	FALSE	FALSE	FALSE	FALSE	FALSE	FALSE
Lamp5	Lamp5 Pdlim5_2	28	Slc16a12	0	0.541119614268177	2.31302027484807	2.0324192047657	15.6229143511991	0.306523006897512	0.157098034619385	317.285714285714	7	FALSE	FALSE	FALSE	FALSE	FALSE	FALSE	FALSE
Lamp5	Lamp5 Pdlim5_2	29	0610040J01Rik	0	0.536374662516449	2.68333896356334	3.01910672034867	6.19859872150374	0.392627506512666	0.100133742706438	317.285714285714	7	FALSE	FALSE	FALSE	FALSE	FALSE	FALSE	FALSE
Lamp5	Lamp5 Pdlim5_2	30	Dkk2	0	0.534156274194746	2.05759387671814	2.27337658001809	10.5062745749463	0.330816139121818	0.112995663800483	317.285714285714	7	FALSE	FALSE	FALSE	FALSE	FALSE	FALSE	FALSE
Lamp5	Lamp5 Pdlim5_2	31	Il1rl2	0	0.52956010201187	2.41076035985789	3.43622257815213	6.51303383800956	0.426645103891343	0.0833837601962944	317.285714285714	7	FALSE	FALSE	FALSE	FALSE	FALSE	FALSE	FALSE
Lamp5	Lamp5 Pdlim5_2	32	Ldoc1	0	0.528309208318987	2.30624455703886	2.80768503708335	8.46410902898508	0.436208309908338	0.110225839317484	317.285714285714	7	FALSE	FALSE	FALSE	FALSE	FALSE	FALSE	FALSE
Lamp5	Lamp5 Pdlim5_2	33	Bmp2	0	0.527185420298619	2.18534206913463	3.67136244086696	3.92844886807487	0.462620443855311	0.0730684831362437	317.285714285714	7	FALSE	FALSE	FALSE	FALSE	FALSE	FALSE	FALSE
Lamp5	Lamp5 Pdlim5_2	34	A830019P07Rik	0	0.52661326295797	2.80458360170837	2.31312520540005	14.0731522363223	0.333180580010012	0.0975819120574499	317.285714285714	7	FALSE	FALSE	FALSE	FALSE	FALSE	FALSE	FALSE
Lamp5	Lamp5 Pdlim5_2	35	Hpse2	0	0.52333684015071	2.51885249070269	3.75974750406208	3.91763003239766	0.470482295482296	0.071434833057868	317.285714285714	7	FALSE	FALSE	FALSE	FALSE	FALSE	FALSE	FALSE
Lamp5	Lamp5 Pdlim5_2	36	Snx20	0	0.515514685559373	2.0655091989191	2.54333630463523	2.72639632402027	0.376458087125526	0.0559980100371898	317.285714285714	7	FALSE	FALSE	FALSE	FALSE	FALSE	FALSE	FALSE
Lamp5	Lamp5 Pdlim5_2	37	Atp4a	0	0.512740330008179	2.03264577762742	2.20184263075056	4.53958762687471	0.326060177513666	0.0501949439550045	317.285714285714	7	FALSE	FALSE	FALSE	FALSE	FALSE	FALSE	FALSE
Lamp5	Lamp5 Pdlim5_2	38	Gm26947	0	0.51221742868654	2.12197677454808	2.5923424327303	2.62218122983751	0.372692578357603	0.04112527148578	317.285714285714	7	FALSE	FALSE	FALSE	FALSE	FALSE	FALSE	FALSE
Lamp5	Lamp5 Slc35d3	1	Htr1f	6	0.860907298314	5.64790015275422	2.51950882188663	343.337313556858	0.67083325665762	0.8762534108586	978.571428571429	7	TRUE	TRUE	TRUE	FALSE	TRUE	TRUE	TRUE
Lamp5	Lamp5 Slc35d3	2	Ephb1	6	0.717327302179893	4.69008399279271	3.25189233350464	93.7041096085852	0.723143958517805	0.576707258704989	978.571428571429	7	TRUE	TRUE	TRUE	FALSE	TRUE	TRUE	TRUE
Lamp5	Lamp5 Slc35d3	3	Npy	5	0.883528005948304	4.14407334044448	1.30680727919291	7038.82876969389	0.514868762589454	0.984914140215976	978.571428571429	7	FALSE	FALSE	TRUE	TRUE	TRUE	TRUE	TRUE
Lamp5	Lamp5 Slc35d3	4	Rasl11a	5	0.69348841008923	4.73079425050896	3.86534770732006	81.7202058346086	0.746057372246018	0.507968232478197	978.571428571429	7	TRUE	FALSE	TRUE	TRUE	TRUE	TRUE	FALSE
Lamp5	Lamp5 Slc35d3	5	Grhl1	5	0.633965745441304	4.98569540276907	4.73677658882057	34.3504798197105	0.795965849307679	0.333592842979105	978.571428571429	7	TRUE	TRUE	FALSE	FALSE	TRUE	TRUE	TRUE
Lamp5	Lamp5 Slc35d3	6	E130114P18Rik	5	0.619330859780662	5.96302516671648	5.62576163798443	35.6019887445404	0.821922127644681	0.286709179633453	978.571428571429	7	FALSE	FALSE	TRUE	TRUE	TRUE	TRUE	TRUE
Lamp5	Lamp5 Slc35d3	7	Sfrp1	4	0.652470625890892	4.80413806323608	5.27989442478476	26.4420978398402	0.806894420719211	0.362981410887766	978.571428571429	7	TRUE	FALSE	TRUE	FALSE	TRUE	TRUE	FALSE
Lamp5	Lamp5 Slc35d3	8	Lsp1	4	0.650787343123916	7.10384857198574	7.4303471488139	32.817088918696	0.853533059289062	0.346396948358553	978.571428571429	7	TRUE	FALSE	TRUE	FALSE	TRUE	TRUE	FALSE
Lamp5	Lamp5 Slc35d3	9	Nov	4	0.646163476738769	4.9377593165693	3.33210861981555	48.3093617718827	0.727960421488721	0.376694352068286	978.571428571429	7	TRUE	FALSE	TRUE	FALSE	TRUE	TRUE	FALSE
Lamp5	Lamp5 Slc35d3	10	Bmp4	4	0.623542663449487	8.80985550074762	10.0307745079099	27.4533630483911	0.877332175391283	0.287077488260522	978.571428571429	7	FALSE	TRUE	TRUE	FALSE	TRUE	TRUE	FALSE
Lamp5	Lamp5 Slc35d3	11	Sec14l2	4	0.60852495605736	4.17818490809884	3.9440958866438	20.6780195923697	0.761359646369881	0.280284510814968	978.571428571429	7	TRUE	FALSE	TRUE	FALSE	TRUE	TRUE	FALSE
Lamp5	Lamp5 Slc35d3	12	Pdgfrl	4	0.588390387545417	7.99781365536748	10.533666420561	18.3822198784712	0.897304604737708	0.194526334729667	978.571428571429	7	TRUE	FALSE	TRUE	FALSE	TRUE	TRUE	FALSE
Lamp5	Lamp5 Slc35d3	13	Fam129a	4	0.582588004484364	5.97553854546168	7.00310518787994	15.3935986572718	0.84983468272172	0.18906949104752	978.571428571429	7	FALSE	FALSE	TRUE	FALSE	TRUE	TRUE	TRUE
Lamp5	Lamp5 Slc35d3	14	Atp12a	4	0.575761665240003	9.32415008646029	16.1707203042748	14.8807197271241	0.924461293622062	0.158595884023542	978.571428571429	7	TRUE	FALSE	TRUE	FALSE	TRUE	TRUE	FALSE
Lamp5	Lamp5 Slc35d3	15	Scnn1a	4	0.568122558532699	5.97616161963391	13.0688723048311	9.015122040667	0.874860299517834	0.143176591343059	978.571428571429	7	TRUE	FALSE	TRUE	FALSE	TRUE	TRUE	FALSE
Lamp5	Lamp5 Slc35d3	16	Etv4	3	0.664834485154362	3.64986550776719	3.22227244375292	54.2825628979673	0.723276077783077	0.465285610463368	978.571428571429	7	TRUE	FALSE	TRUE	TRUE	FALSE	FALSE	FALSE
Lamp5	Lamp5 Slc35d3	17	Adamts3	3	0.630990677976468	4.49253178873007	4.29423934301081	35.8470873565927	0.776021648787427	0.342090102514478	978.571428571429	7	TRUE	TRUE	FALSE	FALSE	TRUE	FALSE	FALSE
Lamp5	Lamp5 Slc35d3	18	Ror1	3	0.590216762716786	4.42754664447555	4.11857848492715	20.6339787186236	0.767046217189807	0.224913533101925	978.571428571429	7	FALSE	FALSE	TRUE	FALSE	TRUE	TRUE	FALSE
Lamp5	Lamp5 Slc35d3	19	Il20ra	3	0.552818236206247	3.74529386921116	5.74821680797533	12.2536222513624	0.818797335314884	0.134451331844382	978.571428571429	7	FALSE	FALSE	TRUE	FALSE	TRUE	TRUE	FALSE
Lamp5	Lamp5 Slc35d3	20	Cpne4	2	0.751904100902853	3.2385702423827	2.08819177690796	165.858554316692	0.627884454265364	0.739810347096607	978.571428571429	7	TRUE	TRUE	FALSE	FALSE	FALSE	FALSE	FALSE
Lamp5	Lamp5 Slc35d3	21	Grk5	2	0.737387140968148	3.57370446173198	2.52737750809666	129.218212920288	0.671779915196986	0.66214930255818	978.571428571429	7	FALSE	FALSE	FALSE	FALSE	FALSE	TRUE	TRUE
Lamp5	Lamp5 Slc35d3	22	Fam46a	2	0.716270016467906	3.54082255570324	2.7604083026393	151.128015926776	0.683366694795669	0.641893316803182	978.571428571429	7	FALSE	FALSE	FALSE	TRUE	FALSE	FALSE	TRUE
Lamp5	Lamp5 Slc35d3	23	Mpped2	2	0.623247387209893	3.70459604462613	3.50582145650124	43.4636389394979	0.739346643874337	0.334792895748536	978.571428571429	7	TRUE	FALSE	FALSE	FALSE	FALSE	TRUE	FALSE
Lamp5	Lamp5 Slc35d3	24	Ism1	2	0.599285119135091	3.81167677169508	3.31964680476045	27.1676733350683	0.723854822186285	0.288792156122356	978.571428571429	7	FALSE	TRUE	TRUE	FALSE	FALSE	FALSE	FALSE
Lamp5	Lamp5 Slc35d3	25	Pgf	2	0.587230946361349	3.84158311431437	3.54018691997641	19.7258533736455	0.74244895557479	0.224945389836547	978.571428571429	7	TRUE	FALSE	FALSE	FALSE	FALSE	TRUE	FALSE
Lamp5	Lamp5 Slc35d3	26	Vim	2	0.580330522754104	4.16667750892163	4.45919110745486	17.9571677599071	0.779885629020811	0.211844813730088	978.571428571429	7	TRUE	FALSE	TRUE	FALSE	FALSE	FALSE	FALSE
Lamp5	Lamp5 Slc35d3	27	Slc12a4	2	0.557814401061303	4.32512624353674	5.10048180052739	10.2839168295511	0.812010673217898	0.141452003833529	978.571428571429	7	TRUE	FALSE	FALSE	FALSE	FALSE	TRUE	FALSE
Lamp5	Lamp5 Slc35d3	28	Ndst3	1	0.796877995655361	3.56533376936393	2.0853472943574	326.933677259439	0.627682126794821	0.842928160510234	978.571428571429	7	FALSE	FALSE	FALSE	FALSE	FALSE	FALSE	TRUE
Lamp5	Lamp5 Slc35d3	29	Slc35d3	1	0.616634209630393	3.9325169411246	4.47572770770814	28.0669860534879	0.778638669387673	0.311723094661211	978.571428571429	7	FALSE	FALSE	FALSE	FALSE	FALSE	TRUE	FALSE
Lamp5	Lamp5 Slc35d3	30	Ltbp2	1	0.614328731053327	3.44214357089302	3.68861377154919	29.8442056995767	0.748756228882581	0.308920957894053	978.571428571429	7	FALSE	FALSE	FALSE	FALSE	TRUE	FALSE	FALSE
Lamp5	Lamp5 Slc35d3	31	Sv2b	1	0.606475764950406	2.76285718247754	2.092845154113	44.6278125075715	0.629831299114519	0.370527654416314	978.571428571429	7	TRUE	FALSE	FALSE	FALSE	FALSE	FALSE	FALSE
Lamp5	Lamp5 Slc35d3	32	Ier3	1	0.606256554710804	2.6350392057228	2.48273387598854	26.5992981492134	0.664484874554162	0.325683472231083	978.571428571429	7	FALSE	TRUE	FALSE	FALSE	FALSE	FALSE	FALSE
Lamp5	Lamp5 Slc35d3	33	Pawr	1	0.60611921802895	3.20102641954867	3.02139833305983	34.1873290483249	0.71157161468764	0.310679305760235	978.571428571429	7	TRUE	FALSE	FALSE	FALSE	FALSE	FALSE	FALSE
Lamp5	Lamp5 Slc35d3	34	Cdca7	1	0.596544012964309	3.34907501507404	4.42226400748889	23.1666729003172	0.779094238276827	0.243798294231241	978.571428571429	7	FALSE	FALSE	FALSE	FALSE	FALSE	TRUE	FALSE
Lamp5	Lamp5 Slc35d3	35	Plekhg1	1	0.595989287336888	3.48510674780993	3.17692315318571	33.5822871398874	0.72123929984238	0.279980129380561	978.571428571429	7	FALSE	FALSE	FALSE	FALSE	FALSE	FALSE	TRUE
Lamp5	Lamp5 Slc35d3	36	A330070K13Rik	1	0.581703179907127	3.18716359412063	3.78024982762351	13.740493366396	0.752438605919615	0.226692727749971	978.571428571429	7	FALSE	FALSE	FALSE	FALSE	TRUE	FALSE	FALSE
Lamp5	Lamp5 Slc35d3	37	BC030499	1	0.578063823898149	2.46856262413926	2.41577125458153	28.3575479020097	0.663684653389916	0.261154302655356	978.571428571429	7	FALSE	TRUE	FALSE	FALSE	FALSE	FALSE	FALSE
Lamp5	Lamp5 Slc35d3	38	Kcng2	1	0.577503435747789	2.96562856399444	3.25279431977444	10.8012399724895	0.724234357148542	0.207560866541113	978.571428571429	7	FALSE	FALSE	FALSE	FALSE	FALSE	TRUE	FALSE
Lamp5	Lamp5 Slc35d3	39	Dnmbp	1	0.570109192983761	2.00032133574692	1.60014711598425	44.5374673050971	0.564346282326828	0.341203354130442	978.571428571429	7	FALSE	FALSE	FALSE	TRUE	FALSE	FALSE	FALSE
Lamp5	Lamp5 Slc35d3	40	Gm26588	1	0.555389428919766	2.17344990678306	2.33785780677103	11.5161744934243	0.654393896897003	0.221590160017966	978.571428571429	7	TRUE	FALSE	FALSE	FALSE	FALSE	FALSE	FALSE
Lamp5	Lamp5 Slc35d3	41	Timeless	1	0.55453255973712	3.39233788527788	4.223372339917	10.7363527445663	0.762390703990907	0.139033995867452	978.571428571429	7	FALSE	FALSE	TRUE	FALSE	FALSE	FALSE	FALSE
Lamp5	Lamp5 Slc35d3	42	Adam12	1	0.546261760288323	2.93848568415246	4.3652824341376	9.10832287472565	0.770376469889086	0.128534863403721	978.571428571429	7	FALSE	FALSE	FALSE	FALSE	FALSE	TRUE	FALSE
Lamp5	Lamp5 Slc35d3	43	Pbk	1	0.544590555498898	2.47245507118765	3.39634411369507	0	NA	0.127877005841823	978.571428571429	7	FALSE	FALSE	FALSE	TRUE	FALSE	FALSE	FALSE
Lamp5	Lamp5 Slc35d3	44	Sp7	1	0.539269310586202	2.19351074503926	2.81872644496171	6.06381658045278	0.694190518228791	0.103573816982645	978.571428571429	7	TRUE	FALSE	FALSE	FALSE	FALSE	FALSE	FALSE
Lamp5	Lamp5 Slc35d3	45	Gpr4	1	0.537905498625281	2.40269236009189	3.02187416075192	4.61105516721963	0.717364649401199	0.102473116917163	978.571428571429	7	TRUE	FALSE	FALSE	FALSE	FALSE	FALSE	FALSE
Lamp5	Lamp5 Slc35d3	46	Fst	1	0.532127897970658	4.18555346387339	11.2019236784859	4.7089280403766	0.917921009284843	0.07010389826465	978.571428571429	7	FALSE	FALSE	TRUE	FALSE	FALSE	FALSE	FALSE
Lamp5	Lamp5 Slc35d3	47	Zfp473	1	0.531006078255357	2.25993574001545	2.27937718645049	3.84056495668874	0.658521899272987	0.0984486124465721	978.571428571429	7	TRUE	FALSE	FALSE	FALSE	FALSE	FALSE	FALSE
Lamp5	Lamp5 Slc35d3	48	Trh	1	0.524299527694122	2.57341816759219	6.24810595927437	1.60101539582721	0.84738547746104	0.0513682131264607	978.571428571429	7	TRUE	FALSE	FALSE	FALSE	FALSE	FALSE	FALSE
Lamp5	Lamp5 Slc35d3	49	Caln1	0	0.820361778600973	2.63932839702937	1.66080640744117	701.453340733745	0.573763244737419	0.92399593634084	978.571428571429	7	FALSE	FALSE	FALSE	FALSE	FALSE	FALSE	FALSE
Lamp5	Lamp5 Slc35d3	50	Opcml	0	0.809438783859493	2.41543845215102	1.28358263044864	999.960915026621	0.510967931390825	0.968642656602966	978.571428571429	7	FALSE	FALSE	FALSE	FALSE	FALSE	FALSE	FALSE
Pvalb	Pvalb Calb1_1	1	Rbp4	7	0.877404474353539	5.63837912922613	2.81782982259053	479.660788102742	0.0694268990179349	0.900055311510861	64	7	TRUE	TRUE	TRUE	TRUE	TRUE	TRUE	TRUE
Pvalb	Pvalb Calb1_1	2	Moxd1	7	0.864044210917387	5.04053661753089	3.2508130215321702	303.359063015839	0.0823282010095904	0.893373574354524	64	7	TRUE	TRUE	TRUE	TRUE	TRUE	TRUE	TRUE
Pvalb	Pvalb Calb1_1	3	Npy	6	0.902042905687887	6.82600623425146	2.30998001736227	1012.32817684509	0.05957923670452	0.932539201956416	64	7	TRUE	TRUE	TRUE	TRUE	TRUE	TRUE	FALSE
Pvalb	Pvalb Calb1_1	4	Trhde	6	0.852795789044533	7.11480393043749	3.03583032806942	288.691734817403	0.0884474482551706	0.832928873386875	64	7	TRUE	FALSE	TRUE	TRUE	TRUE	TRUE	TRUE
Pvalb	Pvalb Calb1_1	5	Dcc	6	0.839306262691787	7.08694845122431	2.32262592481288	606.364057009795	0.0696821944063805	0.817641306498345	64	7	TRUE	FALSE	TRUE	TRUE	TRUE	TRUE	TRUE
Pvalb	Pvalb Calb1_1	6	Lgals1	6	0.820269147567739	5.55882472814732	2.77834804785265	205.193342351214	0.0766930876318067	0.764588065420741	64	7	TRUE	TRUE	TRUE	TRUE	TRUE	TRUE	FALSE
Pvalb	Pvalb Calb1_1	7	Cort	5	0.833864335205112	4.84230889693779	2.48556499523761	383.56588609041	0.0645570744393668	0.877645486808359	64	7	FALSE	TRUE	TRUE	TRUE	TRUE	TRUE	FALSE
Pvalb	Pvalb Calb1_1	8	Gm32647	5	0.810442739320245	7.9254264750304	5.68473534018597	175.153610837064	0.152270021613194	0.705977202708348	64	7	FALSE	FALSE	TRUE	TRUE	TRUE	TRUE	TRUE
Pvalb	Pvalb Calb1_1	9	Calb1	5	0.78019013142325	5.83730031974959	3.21807896109447	410.891038203829	0.081559295760767	0.701302767581278	64	7	TRUE	FALSE	TRUE	TRUE	TRUE	TRUE	FALSE
Pvalb	Pvalb Calb1_1	10	Spp1	5	0.760617725672416	27.5384584119278	15.9935702874852	280.822244265106	0.310162331105574	0.546640046741256	64	7	TRUE	FALSE	TRUE	TRUE	TRUE	TRUE	FALSE
Pvalb	Pvalb Calb1_1	11	Trpc6	5	0.749817512511388	19.2600879777228	9.5363161369576	106.478660364329	0.221994428687413	0.537149954362737	64	7	TRUE	FALSE	TRUE	FALSE	TRUE	TRUE	TRUE
Pvalb	Pvalb Calb1_1	12	Synpr	5	0.738837699536359	10.0456454020473	4.13914482623495	291.621747269914	0.0996498142147603	0.570373501422455	64	7	TRUE	FALSE	TRUE	FALSE	TRUE	TRUE	TRUE
Pvalb	Pvalb Calb1_1	13	Cnih3	4	0.792554849828711	4.77202702618245	2.82769657717917	131.1421148179	0.0748124771601811	0.698498369387127	64	7	TRUE	FALSE	TRUE	FALSE	TRUE	TRUE	FALSE
Pvalb	Pvalb Calb1_1	14	Lingo2	4	0.735468310550025	5.42456542375689	2.58614564799792	223.441980134484	0.0977391111485521	0.682486208096115	64	7	FALSE	FALSE	TRUE	FALSE	TRUE	TRUE	TRUE
Pvalb	Pvalb Calb1_1	15	Sst	4	0.727404243000246	10.7898625390795	3.69016324213826	349.75890628294	0.0907176178571507	0.565260156862602	64	7	FALSE	FALSE	TRUE	TRUE	TRUE	TRUE	FALSE
Pvalb	Pvalb Calb1_1	16	Ildr2	4	0.713816942541405	2.82785964090163	2.78850331454833	38.2114276479746	0.0730418869733108	0.550388864326504	64	7	TRUE	FALSE	TRUE	FALSE	TRUE	TRUE	FALSE
Pvalb	Pvalb Calb1_1	17	Grm8	4	0.71053754032704	9.07756239130035	4.09962359193408	108.129822275977	0.120247935328155	0.513165203791214	64	7	FALSE	FALSE	TRUE	FALSE	TRUE	TRUE	TRUE
Pvalb	Pvalb Calb1_1	18	Penk	4	0.702677878800043	16.3876707116627	10.1936824321966	67.3609746913492	0.235793737214296	0.430629909455912	64	7	TRUE	FALSE	TRUE	FALSE	TRUE	TRUE	FALSE
Pvalb	Pvalb Calb1_1	19	Slc39a8	4	0.695215496463057	6.92723441682621	7.24526554669265	32.5963661807307	0.171584941448521	0.444507951786171	64	7	FALSE	FALSE	TRUE	FALSE	TRUE	TRUE	TRUE
Pvalb	Pvalb Calb1_1	20	Gda	4	0.69391483815631	5.88710095284128	4.22188925808013	42.3908380328356	0.127359702077811	0.475196458965539	64	7	TRUE	FALSE	TRUE	FALSE	TRUE	TRUE	FALSE
Pvalb	Pvalb Calb1_1	21	Greb1l	4	0.656453553431244	3.06511683613713	1.54132026070858	0	0.0758275393501235	0.419994096003802	64	7	FALSE	FALSE	TRUE	FALSE	TRUE	TRUE	TRUE
Pvalb	Pvalb Calb1_1	22	Stxbp6	3	0.820326961034626	4.43639596886754	2.37756105186798	360.145188530066	0.0657986003133458	0.84524692416113	64	7	TRUE	FALSE	FALSE	FALSE	FALSE	TRUE	TRUE
Pvalb	Pvalb Calb1_1	23	Igf1	3	0.691125626759612	4.91987479148457	4.2605120778097	53.5654175353644	0.104530168074873	0.504176841462116	64	7	TRUE	FALSE	TRUE	FALSE	TRUE	FALSE	FALSE
Pvalb	Pvalb Calb1_1	24	Vat1l	3	0.648842641637501	3.39201067360975	3.41439896081477	19.2857174409635	0.0930937223202201	0.380237950578368	64	7	FALSE	FALSE	TRUE	FALSE	TRUE	TRUE	FALSE
Pvalb	Pvalb Calb1_1	25	Slc5a5	3	0.618984811292345	2.45664842580258	1.99570129795788	0	0.0848537440931924	0.312176330851872	64	7	TRUE	FALSE	TRUE	FALSE	FALSE	TRUE	FALSE
Pvalb	Pvalb Calb1_1	26	Cdh9	2	0.846708596834848	4.2125320245825	1.96096704783191	394.938228153538	0.0550587668409557	0.923570007274227	64	7	TRUE	FALSE	FALSE	FALSE	FALSE	FALSE	TRUE
Pvalb	Pvalb Calb1_1	27	Ralyl	2	0.814290592597604	2.78294962219206	1.61075954744904	552.922380752596	0.0456200127709997	0.887392900856793	64	7	TRUE	FALSE	FALSE	FALSE	FALSE	FALSE	TRUE
Pvalb	Pvalb Calb1_1	28	Crhbp	2	0.772869619264005	3.34495919255776	1.80629802252069	236.539719101796	0.0538252660776367	0.737881383326736	64	7	TRUE	FALSE	FALSE	FALSE	FALSE	TRUE	FALSE
Pvalb	Pvalb Calb1_1	29	Ptgs1	2	0.767537259626866	3.84106520600735	2.6093906478243	115.604226586851	0.0656304820864403	0.709014947725598	64	7	TRUE	FALSE	FALSE	FALSE	FALSE	FALSE	TRUE
Pvalb	Pvalb Calb1_1	30	Sema3a	2	0.731348964171166	3.20985840773313	2.46124458851012	101.347700841743	0.0669975479816451	0.649319453636151	64	7	TRUE	FALSE	FALSE	FALSE	FALSE	TRUE	FALSE
Pvalb	Pvalb Calb1_1	31	Prkcg	2	0.721765523935521	4.37614234008707	3.03247891763638	86.7129795869199	0.0713410708522223	0.605012725227169	64	7	FALSE	FALSE	FALSE	FALSE	TRUE	FALSE	TRUE
Pvalb	Pvalb Calb1_1	32	Brinp3	2	0.71087981267657	3.56929726123162	2.0190590479193	190.691807377466	0.0607816376777535	0.687581032332905	64	7	TRUE	FALSE	FALSE	FALSE	FALSE	TRUE	FALSE
Pvalb	Pvalb Calb1_1	33	Mmp17	2	0.676012133964674	3.38484436589702	2.92479789687165	33.4970647517173	0.0747876404511512	0.458314513678924	64	7	TRUE	FALSE	FALSE	FALSE	FALSE	TRUE	FALSE
Pvalb	Pvalb Calb1_1	34	Klhl13	2	0.66995953168951194	2.52675945519855	2.2057509654169	48.1064978041651	0.0673751206257352	0.502926616739876	64	7	TRUE	FALSE	FALSE	FALSE	FALSE	TRUE	FALSE
Pvalb	Pvalb Calb1_1	35	Tnni3k	2	0.642382439474992	12.1949831641448	12.9016052540292	36.0797729907205	0.324805939781157	0.307396107496284	64	7	FALSE	FALSE	TRUE	FALSE	TRUE	FALSE	FALSE
Pvalb	Pvalb Calb1_1	36	Fam114a1	2	0.629742902837802	4.60061581251643	5.22780482391752	18.4300580327372	0.135334583347551	0.306342845596927	64	7	TRUE	FALSE	FALSE	FALSE	FALSE	TRUE	FALSE
Pvalb	Pvalb Calb1_1	37	Gm16083	2	0.625019564352904	2.53200815642858	3.59665446009541	14.2055996265375	0.095972341142567	0.328612737229508	64	7	FALSE	FALSE	TRUE	FALSE	FALSE	TRUE	FALSE
Pvalb	Pvalb Calb1_1	38	Fibcd1	2	0.604371467894491	5.81672308912461	3.8137506092219	0	0.233243767726526	0.221927129926737	64	7	FALSE	FALSE	TRUE	FALSE	FALSE	TRUE	FALSE
Pvalb	Pvalb Calb1_1	39	Sema3d	2	0.584678675230558	2.71025130219167	3.34082540859444	13.6732083573842	0.120081891211334	0.228486607147402	64	7	FALSE	FALSE	TRUE	FALSE	FALSE	TRUE	FALSE
Pvalb	Pvalb Calb1_1	40	Igfbp3	2	0.583185225633228	1.63057037251233	0.909894580768699	0	0.0871824671479692	0.202384760442466	64	7	TRUE	FALSE	TRUE	FALSE	FALSE	FALSE	FALSE
Pvalb	Pvalb Calb1_1	41	St6galnac5	1	0.843794247220003	3.36831676247942	1.53972131175968	465.29554127893	0.0424916704153085	0.898233956985487	64	7	FALSE	FALSE	FALSE	FALSE	FALSE	FALSE	TRUE
Pvalb	Pvalb Calb1_1	42	Grm7	1	0.804481480919304	3.1786643372096	1.54727255485537	421.970148726902	0.0447625479242229	0.854693942656288	64	7	FALSE	FALSE	FALSE	FALSE	FALSE	FALSE	TRUE
Pvalb	Pvalb Calb1_1	43	Sel1l3	1	0.782905268858379	2.5184378427651	1.5471475496933	247.807907422836	0.0456163879717066	0.888078209861101	64	7	FALSE	TRUE	FALSE	FALSE	FALSE	FALSE	FALSE
Pvalb	Pvalb Calb1_1	44	Tiam2	1	0.728063944261346	3.294197465172	2.68302952293141	82.2922422519611	0.0753301440112552	0.665977949144337	64	7	TRUE	FALSE	FALSE	FALSE	FALSE	FALSE	FALSE
Pvalb	Pvalb Calb1_1	45	Lypd6	1	0.716631517614636	2.65763667872916	2.05501763473282	123.531220393035	0.0582907305743723	0.647175349630479	64	7	TRUE	FALSE	FALSE	FALSE	FALSE	FALSE	FALSE
Pvalb	Pvalb Calb1_1	46	Nptx1	1	0.69608715175935	2.94568066829223	1.45941771925945	0	0.0846298320080926	0.51566555964221	64	7	TRUE	FALSE	FALSE	FALSE	FALSE	FALSE	FALSE
Pvalb	Pvalb Calb1_1	47	Necab1	1	0.687387345200349	3.23921005665402	2.50684924094308	107.61174930637	0.0709969840833299	0.565555093044656	64	7	TRUE	FALSE	FALSE	FALSE	FALSE	FALSE	FALSE
Pvalb	Pvalb Calb1_1	48	Filip1	1	0.677824913223009	2.7733055955811	2.49674483539639	55.4814547722878	0.0686778661606787	0.555256341045134	64	7	FALSE	FALSE	FALSE	TRUE	FALSE	FALSE	FALSE
Pvalb	Pvalb Calb1_1	49	Camk1g	1	0.677228847826005	1.64678052966953	0.854474199883399	0	0.0509308446652458	0.522964039068425	64	7	TRUE	FALSE	FALSE	FALSE	FALSE	FALSE	FALSE
Pvalb	Pvalb Calb1_1	50	Nxph2	1	0.658294378499344	3.4100634153506	1.9961624263042	151.74142590114	0.0518418993830228	0.566121465987008	64	7	FALSE	FALSE	FALSE	FALSE	FALSE	FALSE	TRUE
Pvalb	Pvalb Calb1_2	1	Fli1	3	0.601171960815811	4.13342302301692	3.78646263483297	19.5710292436942	0.312910257468672	0.267481490087243	283	7	FALSE	FALSE	FALSE	FALSE	TRUE	TRUE	TRUE
Pvalb	Pvalb Calb1_2	2	D5Ertd615e	2	0.53815273939343	2.45943862476492	2.60426853069507	0	0.303240822375113	0.105616081795756	283	7	FALSE	FALSE	TRUE	FALSE	TRUE	FALSE	FALSE
Pvalb	Pvalb Calb1_2	3	Tac1	1	0.787607990994184	2.78818403424472	1.65830540824283	850.008726974901	0.163588979336261	0.892529673369842	283	7	FALSE	FALSE	FALSE	FALSE	FALSE	FALSE	TRUE
Pvalb	Pvalb Calb1_2	4	Rbp4	1	0.727321886203293	2.95077621963451	2.0847992245043	231.211268182107	0.196488352332672	0.709863020276367	283	7	TRUE	FALSE	FALSE	FALSE	FALSE	FALSE	FALSE
Pvalb	Pvalb Calb1_2	5	Lgals1	1	0.663942754116502	2.54614456975006	1.90838162547741	89.5050410617454	0.187243628661934	0.545166655323873	283	7	TRUE	FALSE	FALSE	FALSE	FALSE	FALSE	FALSE
Pvalb	Pvalb Calb1_2	6	Cartpt	1	0.651360257254669	4.02630625179918	2.4714446195975	103.645714374875	0.226727070656139	0.514524242905136	283	7	FALSE	FALSE	FALSE	FALSE	TRUE	FALSE	FALSE
Pvalb	Pvalb Calb1_2	7	Gulp1	1	0.55072445175352	2.59868266204643	2.61023203917404	12.2997401654029	0.283586976955582	0.163643457708792	283	7	FALSE	FALSE	FALSE	FALSE	FALSE	TRUE	FALSE
Pvalb	Pvalb Calb1_2	8	Calca	1	0.543677877708716	3.72103347015061	4.68108522876155	0	NA	0.101633008889089	283	7	TRUE	FALSE	FALSE	FALSE	FALSE	FALSE	FALSE
Pvalb	Pvalb Calb1_2	9	Msc	1	0.53114405293971	2.02188964748597	2.17968370480138	5.52210285392831	0.230054751429108	0.0966884897384534	283	7	TRUE	FALSE	FALSE	FALSE	FALSE	FALSE	FALSE
Pvalb	Pvalb Calb1_2	10	Cntnap5c	0	0.76491948925064	2.00839613898405	1.17637236185753	876.841473157356	0.125011182695926	0.981908417290793	283	7	FALSE	FALSE	FALSE	FALSE	FALSE	FALSE	FALSE
Pvalb	Pvalb Calb1_2	11	Grm7	0	0.705129678923009	2.20127539679293	1.44328918828201	271.983090970682	0.151919467891878	0.77128289462132	283	7	FALSE	FALSE	FALSE	FALSE	FALSE	FALSE	FALSE
Pvalb	Pvalb Calb1_2	12	Crhbp	0	0.699489552393675	2.47450560261742	1.73400698691204	162.863017643981	0.171129163830635	0.668753869430107	283	7	FALSE	FALSE	FALSE	FALSE	FALSE	FALSE	FALSE
Pvalb	Pvalb Calb1_2	13	Lypd6	0	0.688246898859362	2.62372650893347	2.09282294611151	108.555463268393	0.199920706830416	0.610126739480536	283	7	FALSE	FALSE	FALSE	FALSE	FALSE	FALSE	FALSE
Pvalb	Pvalb Calb1_2	14	Gpr83	0	0.679644063515369	2.1274802189362	1.57651256541435	154.292325480563	0.159512567235714	0.671915573700188	283	7	FALSE	FALSE	FALSE	FALSE	FALSE	FALSE	FALSE
Pvalb	Pvalb Calb1_2	15	Cort	0	0.664765918538066	2.27313267499237	1.75165207545003	176.505897543247	0.173547376263424	0.64570207645985	283	7	FALSE	FALSE	FALSE	FALSE	FALSE	FALSE	FALSE
Pvalb	Pvalb Calb1_2	16	Cnr1	0	0.659546484414253	2.04226260678831	1.69748743009972	94.4314938402367	0.171789816330707	0.6169435848228	283	7	FALSE	FALSE	FALSE	FALSE	FALSE	FALSE	FALSE
Pvalb	Pvalb Calb1_2	17	Arhgap31	0	0.655345913587018	2.38764118903798	2.0073031843213	65.1179617173744	0.197045755128625	0.546850787687115	283	7	FALSE	FALSE	FALSE	FALSE	FALSE	FALSE	FALSE
Pvalb	Pvalb Calb1_2	18	Bcl2	0	0.653945110827958	2.00442276417073	1.48018486986023	122.714785528126	0.153371673929588	0.687491337638675	283	7	FALSE	FALSE	FALSE	FALSE	FALSE	FALSE	FALSE
Pvalb	Pvalb Calb1_2	19	Trhde	0	0.653872005189741	2.02087933610506	1.85245128247271	85.8377392872025	0.191330212110329	0.553135312420473	283	7	FALSE	FALSE	FALSE	FALSE	FALSE	FALSE	FALSE
Pvalb	Pvalb Calb1_2	20	Creb5	0	0.634460545211576	2.7482359705648	2.30657157678973	44.6500589481723	0.221284229005543	0.441488240324035	283	7	FALSE	FALSE	FALSE	FALSE	FALSE	FALSE	FALSE
Pvalb	Pvalb Calb1_2	21	Itga9	0	0.625896421708472	2.22629560430664	1.97745261262189	36.3493539562935	0.196407784890921	0.433505577413483	283	7	FALSE	FALSE	FALSE	FALSE	FALSE	FALSE	FALSE
Pvalb	Pvalb Calb1_2	22	Ptgs1	0	0.6237319295052	2.08124182852364	1.67192033751044	59.1580558453718	0.170114645530595	0.489287710717423	283	7	FALSE	FALSE	FALSE	FALSE	FALSE	FALSE	FALSE
Pvalb	Pvalb Calb1_2	23	Pip5k1b	0	0.618630750530416	2.14649266105805	1.78906014963267	49.3643320276301	0.178328973027747	0.467975010794492	283	7	FALSE	FALSE	FALSE	FALSE	FALSE	FALSE	FALSE
Pvalb	Pvalb Calb1_2	24	Filip1	0	0.609742134493895	2.17936469335708	2.05849817516096	40.3922291076823	0.201432413203945	0.428400868526308	283	7	FALSE	FALSE	FALSE	FALSE	FALSE	FALSE	FALSE
Pvalb	Pvalb Calb1_2	25	Gfra2	0	0.605112064437568	2.00297662894196	1.73403587018765	41.0479990827208	0.174055874566376	0.421397482453699	283	7	FALSE	FALSE	FALSE	FALSE	FALSE	FALSE	FALSE
Pvalb	Pvalb Calb1_2	26	Wif1	0	0.602485353850699	2.69416676186564	2.42001453284694	34.8717487565656	0.223712100119017	0.337651200629185	283	7	FALSE	FALSE	FALSE	FALSE	FALSE	FALSE	FALSE
Pvalb	Pvalb Calb1_2	27	Slit1	0	0.599969560451195	2.00142083015797	1.76726659309393	35.140106282392	0.179671062314963	0.398020772013698	283	7	FALSE	FALSE	FALSE	FALSE	FALSE	FALSE	FALSE
Pvalb	Pvalb Calb1_2	28	Htr2c	0	0.597950796126424	2.34226224255453	1.87459151049207	68.1765919926808	0.183351846581341	0.378514290647442	283	7	FALSE	FALSE	FALSE	FALSE	FALSE	FALSE	FALSE
Pvalb	Pvalb Calb1_2	29	Rspo2	0	0.582380256382024	2.00641601842879	1.71647973401686	36.2381684958164	0.187532870117653	0.323300172706889	283	7	FALSE	FALSE	FALSE	FALSE	FALSE	FALSE	FALSE
Pvalb	Pvalb Calb1_2	30	Nnat	0	0.575673915671712	2.31429201154745	1.95506084150411	27.2850422736719	0.204814479494289	0.312661035431861	283	7	FALSE	FALSE	FALSE	FALSE	FALSE	FALSE	FALSE
Pvalb	Pvalb Calb1_2	31	Eya1	0	0.569650907318896	2.10500012081256	1.82157504177751	44.5114332928532	0.186107290864996	0.28365359181517	283	7	FALSE	FALSE	FALSE	FALSE	FALSE	FALSE	FALSE
Pvalb	Pvalb Calb1_2	32	Inppl1	0	0.565176206076458	2.0547821201842	1.84654759453463	12.1013180560424	0.18755531702029	0.244542296078082	283	7	FALSE	FALSE	FALSE	FALSE	FALSE	FALSE	FALSE
Pvalb	Pvalb Calb1_2	33	Gm15723	0	0.561115008318344	2.26932035695404	2.0913175788234	14.2132002312413	0.211073918465511	0.212578055862571	283	7	FALSE	FALSE	FALSE	FALSE	FALSE	FALSE	FALSE
Pvalb	Pvalb Calb1_2	34	Pkib	0	0.557864202608272	2.16703570044109	1.59523991807125	21.5670503653871	0.167322391947845	0.247441665018273	283	7	FALSE	FALSE	FALSE	FALSE	FALSE	FALSE	FALSE
Pvalb	Pvalb Calb1_2	35	Cldn1	0	0.546419787369724	2.79206839199992	3.65613097353733	5.82972503427451	0.330610391083559	0.123912315144704	283	7	FALSE	FALSE	FALSE	FALSE	FALSE	FALSE	FALSE
Pvalb	Pvalb Calb1_2	36	Syt6	0	0.541891753555154	2.67419132256993	2.67551641257157	7.93414027079413	0.257221654260546	0.12568787341532	283	7	FALSE	FALSE	FALSE	FALSE	FALSE	FALSE	FALSE
Pvalb	Pvalb Calb1_2	37	Prrg1	0	0.540089559697076	2.13415771108499	2.4397890768912	9.15682403804511	0.228081535928702	0.132510572699052	283	7	FALSE	FALSE	FALSE	FALSE	FALSE	FALSE	FALSE
Pvalb	Pvalb Calb1_2	38	Dnah5	0	0.539118871914092	2.07757810974619	2.11190814125664	9.06756331701031	0.226787626433791	0.130742443471419	283	7	FALSE	FALSE	FALSE	FALSE	FALSE	FALSE	FALSE
Pvalb	Pvalb Calb1_2	39	Nnmt	0	0.534531014083453	2.29287606588742	2.92091301462592	7.21829769345915	0.270347191971906	0.126559071245013	283	7	FALSE	FALSE	FALSE	FALSE	FALSE	FALSE	FALSE
Pvalb	Pvalb Calb1_2	40	Ostn	0	0.524611249212965	2.20385527619678	1.95820459544848	15.6812282096399	0.196862867355379	0.16082802904372	283	7	FALSE	FALSE	FALSE	FALSE	FALSE	FALSE	FALSE
Pvalb	Pvalb Calb1_2	41	Lacc1	0	0.521211130692125	2.20719909787579	1.65996045342511	5.53647860575488	0.204705230753099	0.0831564764164344	283	7	FALSE	FALSE	FALSE	FALSE	FALSE	FALSE	FALSE
Pvalb	Pvalb Calb1_2	42	Papln	0	0.520938184008649	2.07591249798517	3.03386204042107	3.1879140332185	0.281100950282543	0.0599805084715646	283	7	FALSE	FALSE	FALSE	FALSE	FALSE	FALSE	FALSE
Pvalb	Pvalb Calb1_2	43	AW551984	0	0.51987571694052	2.46722570831614	4.39606525681224	2.03771089787839	0.391179444750873	0.0474671707566427	283	7	FALSE	FALSE	FALSE	FALSE	FALSE	FALSE	FALSE
Pvalb	Pvalb Calb1_2	44	Tnfrsf1b	0	0.519869023499914	2.11751608549467	1.9080930011586	5.55849398489664	0.205580104256981	0.074474092375626	283	7	FALSE	FALSE	FALSE	FALSE	FALSE	FALSE	FALSE
Pvalb	Pvalb Calb1_2	45	Gm12408	0	0.516559764411332	2.06970539393024	2.13753998532061	2.446221161544	0.221340111266687	0.0550867799516916	283	7	FALSE	FALSE	FALSE	FALSE	FALSE	FALSE	FALSE
Pvalb	Pvalb Calb1_2	46	Tnfrsf1a	0	0.51004136533542	2.26915545070789	3.01746450569628	1.76649882635804	0.311630036630037	0.028337613423713	283	7	FALSE	FALSE	FALSE	FALSE	FALSE	FALSE	FALSE
Pvalb	Pvalb Calb1_2	47	Frem2	0	0.509854401665058	2.53168723375872	2.54738626488735	4.22495238916511	0.285502943315691	0.0380949053682372	283	7	FALSE	FALSE	FALSE	FALSE	FALSE	FALSE	FALSE
Pvalb	Pvalb Calb1_2	48	Tmem154	0	0.509497575869637	2.31445341046283	5.26699386826632	1.64016134872094	0.486697722567288	0.0244061310588016	283	7	FALSE	FALSE	FALSE	FALSE	FALSE	FALSE	FALSE
Pvalb	Pvalb Calb1_2	49	Cav3	0	0.509413013751597	2.04208886608839	2.28548372697491	2.23655475391579	0.236403074050133	0.0353390762914465	283	7	FALSE	FALSE	FALSE	FALSE	FALSE	FALSE	FALSE
Pvalb	Pvalb Egfem1	1	Ralyl	7	0.910614876694636	6.08925642502986	1.83166285952545	1089.32882096489	0.063683385182701	0.956825259782307	77.7142857142857	7	TRUE	TRUE	TRUE	TRUE	TRUE	TRUE	TRUE
Pvalb	Pvalb Egfem1	2	Sorcs3	6	0.842978280727882	8.75296755361955	5.41603494832944	159.430098698862	0.157357665440684	0.765416013065186	77.7142857142857	7	FALSE	TRUE	TRUE	TRUE	TRUE	TRUE	TRUE
Pvalb	Pvalb Egfem1	3	Tmtc2	6	0.813116291265785	7.44730840895902	3.39120282141357	217.531103578717	0.120412215741954	0.735845713490719	77.7142857142857	7	FALSE	TRUE	TRUE	TRUE	TRUE	TRUE	TRUE
Pvalb	Pvalb Egfem1	4	Spon1	6	0.776058483109261	10.463276400314	4.14273108281398	237.832002127739	0.115746076942744	0.65081340435546	77.7142857142857	7	FALSE	TRUE	TRUE	TRUE	TRUE	TRUE	TRUE
Pvalb	Pvalb Egfem1	5	Ptprk	5	0.848751723066953	5.32807367404893	3.93848620862041	292.875082311228	0.120935334796716	0.843796258347417	77.7142857142857	7	FALSE	TRUE	TRUE	TRUE	TRUE	FALSE	TRUE
Pvalb	Pvalb Egfem1	6	Gm32647	5	0.771012811559162	5.18665307421784	5.08599062974697	127.405007236837	0.138106964823853	0.651873721644928	77.7142857142857	7	FALSE	FALSE	TRUE	TRUE	TRUE	TRUE	TRUE
Pvalb	Pvalb Egfem1	7	9330158H04Rik	5	0.760261792362487	6.97119132689542	7.17761162506441	53.1707996828392	0.188688687562891	0.602235798939358	77.7142857142857	7	FALSE	TRUE	TRUE	TRUE	TRUE	FALSE	TRUE
Pvalb	Pvalb Egfem1	8	Necab2	5	0.739117178493964	12.6434343509559	10.4910269606922	49.8775950456789	0.251094070600905	0.506569764388486	77.7142857142857	7	TRUE	TRUE	TRUE	FALSE	TRUE	TRUE	FALSE
Pvalb	Pvalb Egfem1	9	Klhl1	5	0.683718740377656	3.44080022896188	4.10129084984289	28.94776531275	0.11369739188888	0.450139933899247	77.7142857142857	7	FALSE	FALSE	TRUE	TRUE	TRUE	TRUE	TRUE
Pvalb	Pvalb Egfem1	10	Nos1	4	0.758151905590443	8.1152732232978	6.90636787932039	79.353964867115	0.184810179576448	0.570361117992801	77.7142857142857	7	FALSE	FALSE	TRUE	FALSE	TRUE	TRUE	TRUE
Pvalb	Pvalb Egfem1	11	Trhde	4	0.755606348247342	4.7244858808186	2.51599818921766	202.6731448444	0.0820490841732183	0.714106389131509	77.7142857142857	7	FALSE	FALSE	TRUE	FALSE	TRUE	TRUE	TRUE
Pvalb	Pvalb Egfem1	12	Grin3a	4	0.747676827191618	4.87632194032797	4.86600635568023	62.5861959225669	0.13092854159561	0.586821410761734	77.7142857142857	7	FALSE	FALSE	TRUE	FALSE	TRUE	TRUE	TRUE
Pvalb	Pvalb Egfem1	13	Synpr	4	0.74619873270645	8.66039040829032	4.38413517022531	260.723094097944	0.121338736483548	0.588062579491013	77.7142857142857	7	FALSE	FALSE	TRUE	TRUE	TRUE	FALSE	TRUE
Pvalb	Pvalb Egfem1	14	B3gat2	4	0.741707579272265	6.09157671336069	4.23854740166872	47.4727376102373	0.117181733660306	0.574521203660363	77.7142857142857	7	TRUE	FALSE	TRUE	FALSE	TRUE	TRUE	FALSE
Pvalb	Pvalb Egfem1	15	Ldb2	4	0.735867067620814	4.8420794196705	3.94985350888456	81.0818407921706	0.115507932041746	0.601479409689254	77.7142857142857	7	FALSE	FALSE	TRUE	FALSE	TRUE	TRUE	TRUE
Pvalb	Pvalb Egfem1	16	Pard3b	4	0.708233639973798	7.99830188994983	6.04519106626266	91.8742259673631	0.166731200882651	0.484160584675258	77.7142857142857	7	FALSE	FALSE	TRUE	FALSE	TRUE	TRUE	TRUE
Pvalb	Pvalb Egfem1	17	Itm2a	4	0.68039369848316	8.67905162862134	8.33445693279721	37.7883738810223	0.220438668116781	0.396816395875247	77.7142857142857	7	FALSE	TRUE	TRUE	FALSE	TRUE	TRUE	FALSE
Pvalb	Pvalb Egfem1	18	Egfem1	4	0.65555383721326	5.43854144557536	3.02984077341711	0	0.147016238275902	0.365265632356666	77.7142857142857	7	FALSE	FALSE	TRUE	FALSE	TRUE	TRUE	TRUE
Pvalb	Pvalb Egfem1	19	Chrm2	3	0.815048765043981	4.50415833722215	2.84936432843486	289.238041422956	0.0825263456192556	0.804231753841748	77.7142857142857	7	FALSE	FALSE	TRUE	FALSE	TRUE	FALSE	TRUE
Pvalb	Pvalb Egfem1	20	Gm20754	3	0.806125145769641	3.82393931086701	4.07884610639304	150.4369725861	0.113907687929744	0.764047594647042	77.7142857142857	7	FALSE	FALSE	FALSE	TRUE	TRUE	FALSE	TRUE
Pvalb	Pvalb Egfem1	21	Cdh2	3	0.770553191076571	4.38049053488961	1.7218311685279999	201.981525178223	0.0614453902785473	0.796839708195275	77.7142857142857	7	FALSE	TRUE	TRUE	FALSE	FALSE	TRUE	FALSE
Pvalb	Pvalb Egfem1	22	March1	3	0.759745843517885	3.88965028217122	2.42369442361308	214.809317962733	0.0814688265950647	0.767472839908962	77.7142857142857	7	FALSE	TRUE	TRUE	FALSE	FALSE	TRUE	FALSE
Pvalb	Pvalb Egfem1	23	Lrrtm1	3	0.731125675172174	3.40323819050658	2.45719325827274	83.0719132579595	0.072082637839312	0.630862017029094	77.7142857142857	7	TRUE	FALSE	TRUE	FALSE	FALSE	TRUE	FALSE
Pvalb	Pvalb Egfem1	24	9630002D21Rik	3	0.716511126918325	4.80935646564127	2.99143842936241	86.9719235003092	0.0894141424660186	0.560914639212755	77.7142857142857	7	FALSE	FALSE	TRUE	FALSE	FALSE	TRUE	TRUE
Pvalb	Pvalb Egfem1	25	Prdm8	3	0.705089153286704	7.8729261057293	7.15181057545928	34.7310279202206	0.193856825295384	0.45370267845539	77.7142857142857	7	FALSE	TRUE	TRUE	FALSE	TRUE	FALSE	FALSE
Pvalb	Pvalb Egfem1	26	Shisa8	3	0.704151567142724	4.57447929020766	5.6060646790827	51.9560930503277	0.144862665619405	0.505774087938024	77.7142857142857	7	FALSE	FALSE	TRUE	TRUE	TRUE	FALSE	FALSE
Pvalb	Pvalb Egfem1	27	Elovl7	3	0.698176768170002	5.65663376280291	4.55327463175061	53.4856938712923	0.12601385065623	0.495624803937732	77.7142857142857	7	FALSE	FALSE	TRUE	FALSE	TRUE	FALSE	TRUE
[truncated: 2,272 more rows]
